# Supplementary material for: Identification of major hub genes involved in high-fat diet-induced obese visceral adipose tissue based on bioinformatics approach
Source: Adipocyte. 2023 Feb 1;12(1):2169227. doi: 10.1080/21623945.2023.2169227 (PMC9897782; doi:10.1080/21623945.2023.2169227)
Supplement: Supplemental Material [file KADI_A_2169227_SM7536.zip]

Archive with 5 entries (5 files):
- Supplementary Table S1.doc
- Supplementary-File 4.xlsx
- Supplementary-File1.xls
- Supplementary-File2.xls
- Supplementary-File3.xls
