# Supplementary material for: Identification of major hub genes involved in high-fat diet-induced obese visceral adipose tissue based on bioinformatics approach
Source: Adipocyte. 2023 Feb 1;12(1):2169227. doi: 10.1080/21623945.2023.2169227 (PMC9897782; doi:10.1080/21623945.2023.2169227)
Supplement: Supplemental Material [file KADI_A_2169227_SM7536.zip › Supplementary-File 4.xlsx]

## Sheet: up-ODEGs
gene
Tph2
Trem2
Cd44
Trdn
Vsig8
Ubd
Mmp12
Spp1
Cd200r1
Adam8
Rgs1
Saa3
Ccl9
Cd37
Il7r
Cd300lb
Gm5593///Ccnb1
Fgf13
Myo1f
Lat2
Gdf3
Tifab
Gpr50
Cd200r4
Gpnmb
S100a8
Il1rn
Clec4b1///Clec4a2
Itgb2
Cd48
Slc37a2
Cd84
Milr1
Lipf
Card11
Clec4b1
Ear12///Ear3///Ear2///Ear1
Gm21975///Evi2b
Gm14548///Gm10693///Pirb///Pira7///Pira6///Pira5///Pira4///Lilra6///Pira2///Pira11///Pira1
Ctsk
Itgax
Slamf8
A630033H20Rik
Kcnj14
Slc15a3
Dock2
Ccl2
Evi2a
C3ar1
Pcolce2
Tyrobp
Clec4a2
Sirpb1a
Cd300c2
Mrc2
Rgs18
Ear3
Adgre1
S100a4
Atp6v0d2
LOC100038947///Sirpb1b///Sirpb1a
4930502E18Rik
Ear12///Ear3///Ear2
Fermt3
Arhgap25
Galnt9
P2ry6
Cd300ld
Glipr1
Nckap1l
Paqr9
2210406H18Rik
Sfrp5
Pirb///Pira5///Pira2///Pira11///Pira1
Cd300a
Clec7a
F7
Gas2l3
9530053H05Rik
Cyth4
Bcl2a1d///Bcl2a1b///Bcl2a1a
Lrrc39
Slc11a1
C730029A08Rik///Paqr9
Ccr5
Ncan
Lep
Spi1
Itgam
Clec4a3
Serpinb9b
Atf3
Cyba
Atp8b4
Lpxn
Dnmt3a
Slc5a7
Mafb
Nceh1
H2-Ab1
C430042M11Rik
Mpeg1
Cd83
Ctsb
Siglecf
Crtac1
Slc13a3
Ms4a7
Duoxa1
Coro1a
Dcstamp
Oxtr
Gpr137b-ps///Gpr137b
H2-Aa
Cybb
Alox5ap
Hck
AI662270
Dusp9
5430437J10Rik
Prr32
Tbxas1
Dclk1
Fcgr1
Tnfaip8l2
Brca1
Laptm5
Selplg
Pla2g2e
Cpxm1
Dock8
Lum
Kcne1l
Lair1
Folr2
Specc1
Arhgap30
Lpgat1
Myo1g
Metrnl
Atp1a4
Dgat2
AB124611
Ighm
Tlr1
Angptl1
Naip2
Adam12
Pqlc3
LOC100503923///Gm15433///LOC100041903///Gm2666///Gm7609///Csprs
Ncf4
Fos
Il10ra
Cass4
Ctss
Ly86
9030619P08Rik
Gusb
P2ry1
Rac2
Timp1
Lgmn
Kcnn4
Npr3
Serpinf1
S100g
Hfe
H2-DMb2///H2-DMb1
Fam111a
Gm21451///Loxl2
Slamf7
Kcnab2
Csf1r
LOC102642102///H2-DMb2///H2-DMb1
Nrros
Ncf1
Mfap5
Sash3
Lhfpl2
Col3a1
Gas7
Soat1
Mmp3
Cytip
Cxcl2
Cdkl4
Mmp19
Ccr1
Slc22a2
Blnk
Cpa2
Plxnc1
Dppa3
Hist1h2ao///Hist1h2ai///Hist1h2ab///Hist1h2ap///Hist1h2an///Hist1h2ah///Hist1h2ag///Hist1h2ae///Hist1h2ad///Hist1h2ac
Pkib
LOC101055758///LOC100503923///Gm15433///LOC100041903///Gm2666///Gm7609///Csprs
Gpr35
Ccr7
Il27ra
Lbp
Tnfrsf13b
Lcp1
Dok2
Sh3kbp1
Rassf4
Ube2c
Hmox1
C1qa
Plppr4
Ccl8
Ccl7
Ephb2
Syk
Slamf9
Cryab
Srpx2
Adamts2
Elavl3
Ptchd4
Fignl1
Prcp
BC028528
Ccr2
Ubash3b
Wdfy4
Tk1
Ccdc109b
Mest
Ptchd1
Fyb
Bub1
Birc5
Slfn2
Lcp2
Fads3
Col5a2
Rab3il1
Spc25
Lst1
Ndnf
Fscn1
Pld3
Itga4
Fbln7
Irf8
Dse
Cfp
Capg
Mki67
Col6a2
Csf2ra
H2-DMa
Dsg1b
Aurkb
Cdca8
Fam20c
Tsc22d2
Tfpi2
Hmga2-ps1
Gatm
Hdac9
C330027C09Rik
Col1a1
Amz1
Bcat1
Reep5
Wfdc21
Nfam1
Adcy7
Adam23
Arhgap9
Krt79
Cep55
Olfm1
B4galt6
Evl
Fcrls
Col15a1
Gpt
Tspan17
Racgap1
Camk1d
Hmmr
Nuf2
Shcbp1
Pik3ap1
Fmr1
Asb4
Fbn1
Serpina3n
Ptpn6
Kif11
Spaca1
Sod3
Adgre4
Cyp4f18
Csf2rb2
Susd3
Zeb2
Klf14
Dsg1a
Cysltr1
Tpx2
Prkag3
Nek6
Plekho2
Diras2
Ltc4s
Sh3bp2
Fbln2
Crygs
Olr1
Coro1c
Cfb
E2f1
Rab31
Tmem45b
Cdk1
Dock10
E2f8
Ntm
Pam
Cela1
Bdnf
Dnmt3l
Gla
Pik3cg
Gzma
Pkia
Tubb6
Col1a2
Fap
Zc3h12d
Gng2
Myo1e
Cdsn
Ckap2
Cotl1
Rad51ap1
Tenm4
Fstl1
Cd59a
Cd209d
Pde7a
Dennd1c
Haus8
Col5a1
Epsti1
Itgb7
Naip5
Top2a
Shtn1
Aldh3b1
Fn1
Aspm
Lrg1
Abcg3
Apobr
Nusap1
Kif23
Fam105a
Kif22
Gm8350
P2rx7
Melk
Syp
Ect2
Dnajb13
Mis18bp1
Zfyve28
Degs1
Col6a1
Ccna2
Sept9
Serpinh1
Uhrf1
Cenpe
Tmem135
Hipk2
Col5a3
Sdc3
Pcolce
Ptx3
Gfra2
Tnfrsf1b
Col6a3
Paqr7
Sema4d
Rian
Bcar3
Taok3
Steap3
Prkcb
Slc25a10
Cdca5
Ebi3
Prkcdbp
Pycard
Stom
Ccnb2
Trpv1
Pex5l
Clspn
Edem1
Osbpl3
Snrnp25
Esco2
Gm15498
Aplnr
Cenpa
Rrm2
Ciita
Col14a1
Sgol2a
Cdkn3
Rab29
Plk2
F10
Cdca3
Plxnd1
Stambpl1
B4galt5
Lsp1
Nqo2
2310022A10Rik
Tiam1
Aoah
Fam122b
Svep1
Tstd3
Comp
Loxl1
Cd248
Dck
Adora2b
Pi16
Myl4
Pfkfb4
LOC100862437///Klra9///Klra3
Mob3a
Zdhhc2
Cd55
Cks2
9030617O03Rik
Incenp
Fam107b
A530047J11Rik
P2ry14
Metrn
Nedd9
Sfrp4
Synpo2
Pnpla3
Ptpre
Sptbn1
Lrrc27
Gm36741
Slc39a11
Rtn2
Rrbp1
Rbm28
Pbk
Smc2
Gm11787///Lyn
Ninj1
Prune2
Bub1b
Clec3b
Pyhin1
Vcan
Cd209f
Pianp
Dhcr24
Meg3
Mgl2
E230016K23Rik
Sez6l
Vwa5a
Atp6v0a1
Ppic
Tgfb1
Higd1a
Inhbb
Spn
Ndn
Hist1h2bg///Hist1h2be///Hist1h2bc
Cdc20
Lrp11
Prkcd
Cenpp
Agpat4
4930579G24Rik
Hesx1
Cilp
Rcn3
Fam49a
Tnc
Fam64a
Hlcs
Rab38
Dhx58
Cdca7l
Dna2
Naaa
Znf41-ps
Hrh1
Ptgir
Zbp1
Pilra
Fzd5
Fcgr2b
Neil3
Atp10a
Cdr2
AI504432
Ppfia4
P2ry10
Skp2
Sept8
Nrep
Ap1s1
Ms4a4c
Btc
Palld
Calm3///Calm2///Calm1
C1qtnf6
LOC100503923///LOC100041903///Gm2666///Gm7609///Csprs
Il3ra
Prc1
Galns
Adam19
Grb14
Arpc4
Cd209a
Dact1
Il2rg
AI467606
Fam83d
Ckap4
Prex1
Tfr2
Epdr1
Espl1
Pycr1
Plekha2
Ifitm6
Robo1
Tnfaip3
Ggcx
Plcg2
Col16a1
Tram2
Nrp2
Olfml3
Rad50
Elmo2
Cers4
Lgals9
Lxn
Gpm6b
Cercam
Hn1l
Tmem254a
Sept11
Gadd45a
Grtp1
Matn2
Hspa12a
Tril
Maged2
Ffar2
Trim59
Pigk
Klrd1
Fam114a1
Pea15a
Col12a1
Nectin3
Fblim1
Panx1
Kdelr3
Nfkbie
Slco3a1
Rtn4rl1
Plekhh2
Fam174b
Peak1
Hspb2
Jph1
Plk4
Ddah1
Csf1
Mycbp2
Dhrs1
Exoc4
BC026585
Thy1
Hspa4
Ufm1

## Sheet: down-ODEGs
gene
Tpd52l1
Rorc
Ptgds
Cldn1
Npy2r
Adgrg2
Bex1
Slc27a2
Acot3
Gabrb1
Apoa1
Fam19a5
Cyp2f2
Rassf6
Gm3448///Gm3417///Tcte3
Grem2
Acsm3
Tmem56
Hs3st3b1
C79946
1700093K21Rik
Eva1c
Egf
0610005C13Rik
C130012C08Rik
Slc2a3
G630016G05Rik
Pcsk5
Slc1a3
Slc25a47
Slc25a29
Neo1
Alad
Ddo
Ccno
Aspg
Echdc2
9130017K11Rik
Cdc40
Nr4a3
D9Wsu74e
Drd1
Baiap2l1
LOC102635638///2010007H06Rik
Pank1
Il22ra2
Tbx3
Map2k7
Nrbp2
4933431K14Rik
1700029J07Rik
Acot1
Zfp612
Gm11827
Satb1
6030422H21Rik
Apod
Mttp
LOC102635638
Cyp2b10
Cbs
Slc4a4
Rab40b
Ccdc62
4933439C10Rik
2310015A10Rik
Ankhd1///Eif4ebp3///Maskbp3
Cadps2
Nebl
Kcna1
Fam13a
St6galnac2
Bbof1
2810013P06Rik
LOC105243404
Mycl
Usp2
Rapgef4
Gm19651
9530026P05Rik
4831440E17Rik
Epb41l5
Fkbp5
Hlf
Tuba4a
Dusp4
Usp54
4833414E09Rik
Ggnbp1
5730409N24Rik
Ppargc1a
Acot2///Acot1
Dennd2d
2610020H08Rik
Cp
Gm17388
Plp1
Gm4285
Agt
Prodh
Gm17491
Pex1
BC026600
Pdk2
Dnajb4
5031434O11Rik
Syn2
Dnajc1
Stx1b
Dpyd
1810032O08Rik
Meis1
Prlr
Psma1
Ncor1
2610005L07Rik
Map3k6
Pex6
Pde4dip
Dennd5b
Clmn
D130037M23Rik
Lrrc51
C920021L13Rik
Ovgp1
Snhg12
Ppara
Nfe2l2
Zfp207
Sema5a
1700012D14Rik
Ankef1
Masp1
Gde1
Fam132a
Ppl
Chrdl1
Kantr
A930012O16Rik
Zfp318
Mapkbp1
Uvssa
4632427E13Rik
4930481A15Rik
Tst
Tmem57
Ppp2r3a
Mettl7a1
