# Supplementary material for: Identification of major hub genes involved in high-fat diet-induced obese visceral adipose tissue based on bioinformatics approach
Source: Adipocyte. 2023 Feb 1;12(1):2169227. doi: 10.1080/21623945.2023.2169227 (PMC9897782; doi:10.1080/21623945.2023.2169227)
Supplement: Supplemental Material [file KADI_A_2169227_SM7536.zip › Supplementary-File1.xls]

## Sheet: Supplementary-File1
!Series_title	High Fat Diet Triggers SIRT1 Cleavage in Adipose Tissue Providing a Link between Dietary Stress and Metabolic Dysfunction.
!Series_geo_accession	GSE30247
!Series_status	Public on Dec 21 2012
!Series_submission_date	Jun 27 2011
!Series_last_update_date	Feb 11 2019
!Series_pubmed_id	22883230
!Series_summary	Adipose tissue plays an important role in storing excess nutrients and preventing ectopic lipid accumulation in other organs. Obesity leads to excess lipid storage in adipocytes, resulting in the generation of stress signals and the derangement of metabolic functions. SIRT1 is an important regulatory sensor of nutrient availability in many metabolic tissues. Here we report that SIRT1 functions in…
!Series_overall_design	Four replicates from four different biological conditions: 1) SIRT1 wild-type fed low fat diet, 2) SIRT1 wild-type fed high fat diet, 3) SIRT1 knock-out fed low fat diet, 4) SIRT1 knock-out fed high fat diet
!Series_type	Expression profiling by array
!Series_contributor	Angeliki,,Chalkiadaki
!Series_contributor	Leonard,,Guarente
!Series_sample_id	GSM749418 GSM749419 GSM749420 GSM749421 GSM749422 GSM749423 GSM749424 GSM749425 GSM749426 GSM749427 GSM749428 GSM749429 GSM749430 GSM749431 GSM749432 GSM749433
!Series_contact_name	Charles,Arthur,Whittaker
!Series_contact_email	charliew@mit.edu
!Series_contact_institute	Koch Institute
!Series_contact_address	77 Mass Ave 76-189
!Series_contact_city	Cambridge
!Series_contact_state	MA
!Series_contact_zip/postal_code	2152
!Series_contact_country	USA
!Series_supplementary_file	ftp://ftp.ncbi.nlm.nih.gov/geo/series/GSE30nnn/GSE30247/suppl/GSE30247_RAW.tar
!Series_platform_id	GPL1261
!Series_platform_taxid	10090
!Series_sample_taxid	10090
!Series_relation	BioProject: https://www.ncbi.nlm.nih.gov/bioproject/PRJNA143779
!Sample_title	WT-LowFatDiet-rep1	WT-LowFatDiet-rep2	WT-LowFatDiet-rep3	WT-LowFatDiet-rep4	FABP4-cre-LowFatDiet-rep1	FABP4-cre-LowFatDiet-rep2	FABP4-cre-LowFatDiet-rep3	FABP4-cre-LowFatDiet-rep4	WT-HighFatDiet-rep1	WT-HighFatDiet-rep2	WT-HighFatDiet-rep3	WT-HighFatDiet-rep4	FABP4-cre-HighFatDiet-rep1	FABP4-cre-HighFatDiet-rep2	FABP4-cre-HighFatDiet-rep3	FABP4-cre-HighFatDiet-rep4
!Sample_geo_accession	GSM749418	GSM749419	GSM749420	GSM749421	GSM749422	GSM749423	GSM749424	GSM749425	GSM749426	GSM749427	GSM749428	GSM749429	GSM749430	GSM749431	GSM749432	GSM749433
!Sample_status	Public on Dec 21 2012	Public on Dec 21 2012	Public on Dec 21 2012	Public on Dec 21 2012	Public on Dec 21 2012	Public on Dec 21 2012	Public on Dec 21 2012	Public on Dec 21 2012	Public on Dec 21 2012	Public on Dec 21 2012	Public on Dec 21 2012	Public on Dec 21 2012	Public on Dec 21 2012	Public on Dec 21 2012	Public on Dec 21 2012	Public on Dec 21 2012
!Sample_submission_date	Jun 27 2011	Jun 27 2011	Jun 27 2011	Jun 27 2011	Jun 27 2011	Jun 27 2011	Jun 27 2011	Jun 27 2011	Jun 27 2011	Jun 27 2011	Jun 27 2011	Jun 27 2011	Jun 27 2011	Jun 27 2011	Jun 27 2011	Jun 27 2011
!Sample_last_update_date	Dec 21 2012	Dec 21 2012	Dec 21 2012	Dec 21 2012	Dec 21 2012	Dec 21 2012	Dec 21 2012	Dec 21 2012	Dec 21 2012	Dec 21 2012	Dec 21 2012	Dec 21 2012	Dec 21 2012	Dec 21 2012	Dec 21 2012	Dec 21 2012
!Sample_type	RNA	RNA	RNA	RNA	RNA	RNA	RNA	RNA	RNA	RNA	RNA	RNA	RNA	RNA	RNA	RNA
!Sample_channel_count	1	1	1	1	1	1	1	1	1	1	1	1	1	1	1	1
!Sample_source_name_ch1	White adipose tissue dissected from wild type mice on a low fat diet for 8 weeks	White adipose tissue dissected from wild type mice on a low fat diet for 8 weeks	White adipose tissue dissected from wild type mice on a low fat diet for 8 weeks	White adipose tissue dissected from wild type mice on a low fat diet for 8 weeks	White adipose tissue dissected from mice that with adipocyte-specific deletion of Sirt1 on a low fat diet for 8 weeks	White adipose tissue dissected from mice that with adipocyte-specific deletion of Sirt1 on a low fat diet for 8 weeks	White adipose tissue dissected from mice that with adipocyte-specific deletion of Sirt1 on a low fat diet for 8 weeks	White adipose tissue dissected from mice that with adipocyte-specific deletion of Sirt1 on a low fat diet for 8 weeks	White adipose tissue dissected from wild type mice on a high fat diet for 8 weeks	White adipose tissue dissected from wild type mice on a high fat diet for 8 weeks	White adipose tissue dissected from wild type mice on a high fat diet for 8 weeks	White adipose tissue dissected from wild type mice on a high fat diet for 8 weeks	White adipose tissue dissected from mice that with adipocyte-specific deletion of Sirt1 on a high fat diet for 8 weeks	White adipose tissue dissected from mice that with adipocyte-specific deletion of Sirt1 on a high fat diet for 8 weeks	White adipose tissue dissected from mice that with adipocyte-specific deletion of Sirt1 on a high fat diet for 8 weeks	White adipose tissue dissected from mice that with adipocyte-specific deletion of Sirt1 on a high fat diet for 8 weeks
!Sample_organism_ch1	Mus musculus	Mus musculus	Mus musculus	Mus musculus	Mus musculus	Mus musculus	Mus musculus	Mus musculus	Mus musculus	Mus musculus	Mus musculus	Mus musculus	Mus musculus	Mus musculus	Mus musculus	Mus musculus
!Sample_characteristics_ch1	background strain: C57BL6/J	background strain: C57BL6/J	background strain: C57BL6/J	background strain: C57BL6/J	background strain: C57BL6/J	background strain: C57BL6/J	background strain: C57BL6/J	background strain: C57BL6/J	background strain: C57BL6/J	background strain: C57BL6/J	background strain: C57BL6/J	background strain: C57BL6/J	background strain: C57BL6/J	background strain: C57BL6/J	background strain: C57BL6/J	background strain: C57BL6/J
!Sample_characteristics_ch1	cre transgene: None	cre transgene: None	cre transgene: None	cre transgene: None	cre transgene: Fatty acid binding protein 4 promoter-Cre (FABP4-Cre)	cre transgene: Fatty acid binding protein 4 promoter-Cre (FABP4-Cre)	cre transgene: Fatty acid binding protein 4 promoter-Cre (FABP4-Cre)	cre transgene: Fatty acid binding protein 4 promoter-Cre (FABP4-Cre)	cre transgene: None	cre transgene: None	cre transgene: None	cre transgene: None	cre transgene: Fatty acid binding protein 4 promoter-Cre (FABP4-Cre)	cre transgene: Fatty acid binding protein 4 promoter-Cre (FABP4-Cre)	cre transgene: Fatty acid binding protein 4 promoter-Cre (FABP4-Cre)	cre transgene: Fatty acid binding protein 4 promoter-Cre (FABP4-Cre)
!Sample_characteristics_ch1	diet: Low Fat	diet: Low Fat	diet: Low Fat	diet: Low Fat	diet: Low Fat	diet: Low Fat	diet: Low Fat	diet: Low Fat	diet: High Fat	diet: High Fat	diet: High Fat	diet: High Fat	diet: High Fat	diet: High Fat	diet: High Fat	diet: High Fat
!Sample_treatment_protocol_ch1	White adipose tissue dissected from mice andimmediately processed immediately to isolate RNA	White adipose tissue dissected from mice andimmediately processed immediately to isolate RNA	White adipose tissue dissected from mice andimmediately processed immediately to isolate RNA	White adipose tissue dissected from mice andimmediately processed immediately to isolate RNA	White adipose tissue dissected from mice andimmediately processed immediately to isolate RNA	White adipose tissue dissected from mice andimmediately processed immediately to isolate RNA	White adipose tissue dissected from mice andimmediately processed immediately to isolate RNA	White adipose tissue dissected from mice andimmediately processed immediately to isolate RNA	White adipose tissue dissected from mice andimmediately processed immediately to isolate RNA	White adipose tissue dissected from mice andimmediately processed immediately to isolate RNA	White adipose tissue dissected from mice andimmediately processed immediately to isolate RNA	White adipose tissue dissected from mice andimmediately processed immediately to isolate RNA	White adipose tissue dissected from mice andimmediately processed immediately to isolate RNA	White adipose tissue dissected from mice andimmediately processed immediately to isolate RNA	White adipose tissue dissected from mice andimmediately processed immediately to isolate RNA	White adipose tissue dissected from mice andimmediately processed immediately to isolate RNA
!Sample_growth_protocol_ch1	12 week old mice with indicated genotypes fed high or low fat diets for 8 weeks-feeding started at 4 weeks of age	12 week old mice with indicated genotypes fed high or low fat diets for 8 weeks-feeding started at 4 weeks of age	12 week old mice with indicated genotypes fed high or low fat diets for 8 weeks-feeding started at 4 weeks of age	12 week old mice with indicated genotypes fed high or low fat diets for 8 weeks-feeding started at 4 weeks of age	12 week old mice with indicated genotypes fed high or low fat diets for 8 weeks-feeding started at 4 weeks of age	12 week old mice with indicated genotypes fed high or low fat diets for 8 weeks-feeding started at 4 weeks of age	12 week old mice with indicated genotypes fed high or low fat diets for 8 weeks-feeding started at 4 weeks of age	12 week old mice with indicated genotypes fed high or low fat diets for 8 weeks-feeding started at 4 weeks of age	12 week old mice with indicated genotypes fed high or low fat diets for 8 weeks-feeding started at 4 weeks of age	12 week old mice with indicated genotypes fed high or low fat diets for 8 weeks-feeding started at 4 weeks of age	12 week old mice with indicated genotypes fed high or low fat diets for 8 weeks-feeding started at 4 weeks of age	12 week old mice with indicated genotypes fed high or low fat diets for 8 weeks-feeding started at 4 weeks of age	12 week old mice with indicated genotypes fed high or low fat diets for 8 weeks-feeding started at 4 weeks of age	12 week old mice with indicated genotypes fed high or low fat diets for 8 weeks-feeding started at 4 weeks of age	12 week old mice with indicated genotypes fed high or low fat diets for 8 weeks-feeding started at 4 weeks of age	12 week old mice with indicated genotypes fed high or low fat diets for 8 weeks-feeding started at 4 weeks of age
!Sample_molecule_ch1	total RNA	total RNA	total RNA	total RNA	total RNA	total RNA	total RNA	total RNA	total RNA	total RNA	total RNA	total RNA	total RNA	total RNA	total RNA	total RNA
!Sample_extract_protocol_ch1	Trizol extraction of total RNA was performed according to the manufacturer's instructions. RNA was DNAseI treated and further purified using the QIAgen Rneasy mini columns	Trizol extraction of total RNA was performed according to the manufacturer's instructions. RNA was DNAseI treated and further purified using the QIAgen Rneasy mini columns	Trizol extraction of total RNA was performed according to the manufacturer's instructions. RNA was DNAseI treated and further purified using the QIAgen Rneasy mini columns	Trizol extraction of total RNA was performed according to the manufacturer's instructions. RNA was DNAseI treated and further purified using the QIAgen Rneasy mini columns	Trizol extraction of total RNA was performed according to the manufacturer's instructions. RNA was DNAseI treated and further purified using the QIAgen Rneasy mini columns	Trizol extraction of total RNA was performed according to the manufacturer's instructions. RNA was DNAseI treated and further purified using the QIAgen Rneasy mini columns	Trizol extraction of total RNA was performed according to the manufacturer's instructions. RNA was DNAseI treated and further purified using the QIAgen Rneasy mini columns	Trizol extraction of total RNA was performed according to the manufacturer's instructions. RNA was DNAseI treated and further purified using the QIAgen Rneasy mini columns	Trizol extraction of total RNA was performed according to the manufacturer's instructions. RNA was DNAseI treated and further purified using the QIAgen Rneasy mini columns	Trizol extraction of total RNA was performed according to the manufacturer's instructions. RNA was DNAseI treated and further purified using the QIAgen Rneasy mini columns	Trizol extraction of total RNA was performed according to the manufacturer's instructions. RNA was DNAseI treated and further purified using the QIAgen Rneasy mini columns	Trizol extraction of total RNA was performed according to the manufacturer's instructions. RNA was DNAseI treated and further purified using the QIAgen Rneasy mini columns	Trizol extraction of total RNA was performed according to the manufacturer's instructions. RNA was DNAseI treated and further purified using the QIAgen Rneasy mini columns	Trizol extraction of total RNA was performed according to the manufacturer's instructions. RNA was DNAseI treated and further purified using the QIAgen Rneasy mini columns	Trizol extraction of total RNA was performed according to the manufacturer's instructions. RNA was DNAseI treated and further purified using the QIAgen Rneasy mini columns	Trizol extraction of total RNA was performed according to the manufacturer's instructions. RNA was DNAseI treated and further purified using the QIAgen Rneasy mini columns
!Sample_label_ch1	Biotin	Biotin	Biotin	Biotin	Biotin	Biotin	Biotin	Biotin	Biotin	Biotin	Biotin	Biotin	Biotin	Biotin	Biotin	Biotin
!Sample_label_protocol_ch1	Biotinylated cRNA were prepared according to the standard Affymetrix protocol from 5 ug total RNA according to the Affymetrix Expression Analysis Technical Manual.	Biotinylated cRNA were prepared according to the standard Affymetrix protocol from 5 ug total RNA according to the Affymetrix Expression Analysis Technical Manual.	Biotinylated cRNA were prepared according to the standard Affymetrix protocol from 5 ug total RNA according to the Affymetrix Expression Analysis Technical Manual.	Biotinylated cRNA were prepared according to the standard Affymetrix protocol from 5 ug total RNA according to the Affymetrix Expression Analysis Technical Manual.	Biotinylated cRNA were prepared according to the standard Affymetrix protocol from 5 ug total RNA according to the Affymetrix Expression Analysis Technical Manual.	Biotinylated cRNA were prepared according to the standard Affymetrix protocol from 5 ug total RNA according to the Affymetrix Expression Analysis Technical Manual.	Biotinylated cRNA were prepared according to the standard Affymetrix protocol from 5 ug total RNA according to the Affymetrix Expression Analysis Technical Manual.	Biotinylated cRNA were prepared according to the standard Affymetrix protocol from 5 ug total RNA according to the Affymetrix Expression Analysis Technical Manual.	Biotinylated cRNA were prepared according to the standard Affymetrix protocol from 5 ug total RNA according to the Affymetrix Expression Analysis Technical Manual.	Biotinylated cRNA were prepared according to the standard Affymetrix protocol from 5 ug total RNA according to the Affymetrix Expression Analysis Technical Manual.	Biotinylated cRNA were prepared according to the standard Affymetrix protocol from 5 ug total RNA according to the Affymetrix Expression Analysis Technical Manual.	Biotinylated cRNA were prepared according to the standard Affymetrix protocol from 5 ug total RNA according to the Affymetrix Expression Analysis Technical Manual.	Biotinylated cRNA were prepared according to the standard Affymetrix protocol from 5 ug total RNA according to the Affymetrix Expression Analysis Technical Manual.	Biotinylated cRNA were prepared according to the standard Affymetrix protocol from 5 ug total RNA according to the Affymetrix Expression Analysis Technical Manual.	Biotinylated cRNA were prepared according to the standard Affymetrix protocol from 5 ug total RNA according to the Affymetrix Expression Analysis Technical Manual.	Biotinylated cRNA were prepared according to the standard Affymetrix protocol from 5 ug total RNA according to the Affymetrix Expression Analysis Technical Manual.
!Sample_taxid_ch1	10090	10090	10090	10090	10090	10090	10090	10090	10090	10090	10090	10090	10090	10090	10090	10090
!Sample_hyb_protocol	Following fragmentation, 10 ug of cRNA were hybridized for 16 hr at 45C on GeneChip Drosophila Genome Array. GeneChips were washed and stained in the Affymetrix Fluidics Station 400.	Following fragmentation, 10 ug of cRNA were hybridized for 16 hr at 45C on GeneChip Drosophila Genome Array. GeneChips were washed and stained in the Affymetrix Fluidics Station 400.	Following fragmentation, 10 ug of cRNA were hybridized for 16 hr at 45C on GeneChip Drosophila Genome Array. GeneChips were washed and stained in the Affymetrix Fluidics Station 400.	Following fragmentation, 10 ug of cRNA were hybridized for 16 hr at 45C on GeneChip Drosophila Genome Array. GeneChips were washed and stained in the Affymetrix Fluidics Station 400.	Following fragmentation, 10 ug of cRNA were hybridized for 16 hr at 45C on GeneChip Drosophila Genome Array. GeneChips were washed and stained in the Affymetrix Fluidics Station 400.	Following fragmentation, 10 ug of cRNA were hybridized for 16 hr at 45C on GeneChip Drosophila Genome Array. GeneChips were washed and stained in the Affymetrix Fluidics Station 400.	Following fragmentation, 10 ug of cRNA were hybridized for 16 hr at 45C on GeneChip Drosophila Genome Array. GeneChips were washed and stained in the Affymetrix Fluidics Station 400.	Following fragmentation, 10 ug of cRNA were hybridized for 16 hr at 45C on GeneChip Drosophila Genome Array. GeneChips were washed and stained in the Affymetrix Fluidics Station 400.	Following fragmentation, 10 ug of cRNA were hybridized for 16 hr at 45C on GeneChip Drosophila Genome Array. GeneChips were washed and stained in the Affymetrix Fluidics Station 400.	Following fragmentation, 10 ug of cRNA were hybridized for 16 hr at 45C on GeneChip Drosophila Genome Array. GeneChips were washed and stained in the Affymetrix Fluidics Station 400.	Following fragmentation, 10 ug of cRNA were hybridized for 16 hr at 45C on GeneChip Drosophila Genome Array. GeneChips were washed and stained in the Affymetrix Fluidics Station 400.	Following fragmentation, 10 ug of cRNA were hybridized for 16 hr at 45C on GeneChip Drosophila Genome Array. GeneChips were washed and stained in the Affymetrix Fluidics Station 400.	Following fragmentation, 10 ug of cRNA were hybridized for 16 hr at 45C on GeneChip Drosophila Genome Array. GeneChips were washed and stained in the Affymetrix Fluidics Station 400.	Following fragmentation, 10 ug of cRNA were hybridized for 16 hr at 45C on GeneChip Drosophila Genome Array. GeneChips were washed and stained in the Affymetrix Fluidics Station 400.	Following fragmentation, 10 ug of cRNA were hybridized for 16 hr at 45C on GeneChip Drosophila Genome Array. GeneChips were washed and stained in the Affymetrix Fluidics Station 400.	Following fragmentation, 10 ug of cRNA were hybridized for 16 hr at 45C on GeneChip Drosophila Genome Array. GeneChips were washed and stained in the Affymetrix Fluidics Station 400.
!Sample_scan_protocol	GeneChips were scanned using the GeneChip Scanner 3000.	GeneChips were scanned using the GeneChip Scanner 3000.	GeneChips were scanned using the GeneChip Scanner 3000.	GeneChips were scanned using the GeneChip Scanner 3000.	GeneChips were scanned using the GeneChip Scanner 3000.	GeneChips were scanned using the GeneChip Scanner 3000.	GeneChips were scanned using the GeneChip Scanner 3000.	GeneChips were scanned using the GeneChip Scanner 3000.	GeneChips were scanned using the GeneChip Scanner 3000.	GeneChips were scanned using the GeneChip Scanner 3000.	GeneChips were scanned using the GeneChip Scanner 3000.	GeneChips were scanned using the GeneChip Scanner 3000.	GeneChips were scanned using the GeneChip Scanner 3000.	GeneChips were scanned using the GeneChip Scanner 3000.	GeneChips were scanned using the GeneChip Scanner 3000.	GeneChips were scanned using the GeneChip Scanner 3000.
!Sample_description	Gene expression data from mouse white adipose tissue with Sirt1 fed a low fat diet	Gene expression data from mouse white adipose tissue with Sirt1 fed a low fat diet	Gene expression data from mouse white adipose tissue with Sirt1 fed a low fat diet	Gene expression data from mouse white adipose tissue with Sirt1 fed a low fat diet	Gene expression data from mouse white adipose tissue without Sirt1 fed a low fat diet	Gene expression data from mouse white adipose tissue without Sirt1 fed a low fat diet	Gene expression data from mouse white adipose tissue without Sirt1 fed a low fat diet	Gene expression data from mouse white adipose tissue without Sirt1 fed a low fat diet	Gene expression data from mouse white adipose tissue with Sirt1 fed a high fat diet	Gene expression data from mouse white adipose tissue with Sirt1 fed a high fat diet	Gene expression data from mouse white adipose tissue with Sirt1 fed a high fat diet	Gene expression data from mouse white adipose tissue with Sirt1 fed a high fat diet	Gene expression data from mouse white adipose tissue without Sirt1 fed a high fat diet	Gene expression data from mouse white adipose tissue without Sirt1 fed a high fat diet	Gene expression data from mouse white adipose tissue without Sirt1 fed a high fat diet	Gene expression data from mouse white adipose tissue without Sirt1 fed a high fat diet
!Sample_data_processing	R version 2.11.1 (x86_64-pc-linux-gnu), affyPLM_1.24.1, preprocessCore_1.10.0, gcrma_2.20.0, affy_1.26.1, Biobase_2.8.0	R version 2.11.1 (x86_64-pc-linux-gnu), affyPLM_1.24.1, preprocessCore_1.10.0, gcrma_2.20.0, affy_1.26.1, Biobase_2.8.0	R version 2.11.1 (x86_64-pc-linux-gnu), affyPLM_1.24.1, preprocessCore_1.10.0, gcrma_2.20.0, affy_1.26.1, Biobase_2.8.0	R version 2.11.1 (x86_64-pc-linux-gnu), affyPLM_1.24.1, preprocessCore_1.10.0, gcrma_2.20.0, affy_1.26.1, Biobase_2.8.0	R version 2.11.1 (x86_64-pc-linux-gnu), affyPLM_1.24.1, preprocessCore_1.10.0, gcrma_2.20.0, affy_1.26.1, Biobase_2.8.0	R version 2.11.1 (x86_64-pc-linux-gnu), affyPLM_1.24.1, preprocessCore_1.10.0, gcrma_2.20.0, affy_1.26.1, Biobase_2.8.0	R version 2.11.1 (x86_64-pc-linux-gnu), affyPLM_1.24.1, preprocessCore_1.10.0, gcrma_2.20.0, affy_1.26.1, Biobase_2.8.0	R version 2.11.1 (x86_64-pc-linux-gnu), affyPLM_1.24.1, preprocessCore_1.10.0, gcrma_2.20.0, affy_1.26.1, Biobase_2.8.0	R version 2.11.1 (x86_64-pc-linux-gnu), affyPLM_1.24.1, preprocessCore_1.10.0, gcrma_2.20.0, affy_1.26.1, Biobase_2.8.0	R version 2.11.1 (x86_64-pc-linux-gnu), affyPLM_1.24.1, preprocessCore_1.10.0, gcrma_2.20.0, affy_1.26.1, Biobase_2.8.0	R version 2.11.1 (x86_64-pc-linux-gnu), affyPLM_1.24.1, preprocessCore_1.10.0, gcrma_2.20.0, affy_1.26.1, Biobase_2.8.0	R version 2.11.1 (x86_64-pc-linux-gnu), affyPLM_1.24.1, preprocessCore_1.10.0, gcrma_2.20.0, affy_1.26.1, Biobase_2.8.0	R version 2.11.1 (x86_64-pc-linux-gnu), affyPLM_1.24.1, preprocessCore_1.10.0, gcrma_2.20.0, affy_1.26.1, Biobase_2.8.0	R version 2.11.1 (x86_64-pc-linux-gnu), affyPLM_1.24.1, preprocessCore_1.10.0, gcrma_2.20.0, affy_1.26.1, Biobase_2.8.0	R version 2.11.1 (x86_64-pc-linux-gnu), affyPLM_1.24.1, preprocessCore_1.10.0, gcrma_2.20.0, affy_1.26.1, Biobase_2.8.0	R version 2.11.1 (x86_64-pc-linux-gnu), affyPLM_1.24.1, preprocessCore_1.10.0, gcrma_2.20.0, affy_1.26.1, Biobase_2.8.0
!Sample_platform_id	GPL1261	GPL1261	GPL1261	GPL1261	GPL1261	GPL1261	GPL1261	GPL1261	GPL1261	GPL1261	GPL1261	GPL1261	GPL1261	GPL1261	GPL1261	GPL1261
!Sample_contact_name	Charles,Arthur,Whittaker	Charles,Arthur,Whittaker	Charles,Arthur,Whittaker	Charles,Arthur,Whittaker	Charles,Arthur,Whittaker	Charles,Arthur,Whittaker	Charles,Arthur,Whittaker	Charles,Arthur,Whittaker	Charles,Arthur,Whittaker	Charles,Arthur,Whittaker	Charles,Arthur,Whittaker	Charles,Arthur,Whittaker	Charles,Arthur,Whittaker	Charles,Arthur,Whittaker	Charles,Arthur,Whittaker	Charles,Arthur,Whittaker
!Sample_contact_email	charliew@mit.edu	charliew@mit.edu	charliew@mit.edu	charliew@mit.edu	charliew@mit.edu	charliew@mit.edu	charliew@mit.edu	charliew@mit.edu	charliew@mit.edu	charliew@mit.edu	charliew@mit.edu	charliew@mit.edu	charliew@mit.edu	charliew@mit.edu	charliew@mit.edu	charliew@mit.edu
!Sample_contact_institute	Koch Institute	Koch Institute	Koch Institute	Koch Institute	Koch Institute	Koch Institute	Koch Institute	Koch Institute	Koch Institute	Koch Institute	Koch Institute	Koch Institute	Koch Institute	Koch Institute	Koch Institute	Koch Institute
!Sample_contact_address	77 Mass Ave 76-189	77 Mass Ave 76-189	77 Mass Ave 76-189	77 Mass Ave 76-189	77 Mass Ave 76-189	77 Mass Ave 76-189	77 Mass Ave 76-189	77 Mass Ave 76-189	77 Mass Ave 76-189	77 Mass Ave 76-189	77 Mass Ave 76-189	77 Mass Ave 76-189	77 Mass Ave 76-189	77 Mass Ave 76-189	77 Mass Ave 76-189	77 Mass Ave 76-189
!Sample_contact_city	Cambridge	Cambridge	Cambridge	Cambridge	Cambridge	Cambridge	Cambridge	Cambridge	Cambridge	Cambridge	Cambridge	Cambridge	Cambridge	Cambridge	Cambridge	Cambridge
!Sample_contact_state	MA	MA	MA	MA	MA	MA	MA	MA	MA	MA	MA	MA	MA	MA	MA	MA
!Sample_contact_zip/postal_code	2152	2152	2152	2152	2152	2152	2152	2152	2152	2152	2152	2152	2152	2152	2152	2152
!Sample_contact_country	USA	USA	USA	USA	USA	USA	USA	USA	USA	USA	USA	USA	USA	USA	USA	USA
!Sample_supplementary_file	ftp://ftp.ncbi.nlm.nih.gov/geo/samples/GSM749nnn/GSM749418/suppl/GSM749418_A9285_wt1.CEL.gz	ftp://ftp.ncbi.nlm.nih.gov/geo/samples/GSM749nnn/GSM749419/suppl/GSM749419_A9286_wt2.CEL.gz	ftp://ftp.ncbi.nlm.nih.gov/geo/samples/GSM749nnn/GSM749420/suppl/GSM749420_A9287_wt4.CEL.gz	ftp://ftp.ncbi.nlm.nih.gov/geo/samples/GSM749nnn/GSM749421/suppl/GSM749421_A9288_wt5.CEL.gz	ftp://ftp.ncbi.nlm.nih.gov/geo/samples/GSM749nnn/GSM749422/suppl/GSM749422_A9289_ko1.CEL.gz	ftp://ftp.ncbi.nlm.nih.gov/geo/samples/GSM749nnn/GSM749423/suppl/GSM749423_A9290_ko2.CEL.gz	ftp://ftp.ncbi.nlm.nih.gov/geo/samples/GSM749nnn/GSM749424/suppl/GSM749424_A9291_ko3.CEL.gz	ftp://ftp.ncbi.nlm.nih.gov/geo/samples/GSM749nnn/GSM749425/suppl/GSM749425_A9292_ko4.CEL.gz	ftp://ftp.ncbi.nlm.nih.gov/geo/samples/GSM749nnn/GSM749426/suppl/GSM749426_A9293_wt6.CEL.gz	ftp://ftp.ncbi.nlm.nih.gov/geo/samples/GSM749nnn/GSM749427/suppl/GSM749427_A9294_wt7.CEL.gz	ftp://ftp.ncbi.nlm.nih.gov/geo/samples/GSM749nnn/GSM749428/suppl/GSM749428_A9295_wt8.CEL.gz	ftp://ftp.ncbi.nlm.nih.gov/geo/samples/GSM749nnn/GSM749429/suppl/GSM749429_A9296_wt9.CEL.gz	ftp://ftp.ncbi.nlm.nih.gov/geo/samples/GSM749nnn/GSM749430/suppl/GSM749430_A9297_ko5.CEL.gz	ftp://ftp.ncbi.nlm.nih.gov/geo/samples/GSM749nnn/GSM749431/suppl/GSM749431_A9298_ko6.CEL.gz	ftp://ftp.ncbi.nlm.nih.gov/geo/samples/GSM749nnn/GSM749432/suppl/GSM749432_A9299_ko7.CEL.gz	ftp://ftp.ncbi.nlm.nih.gov/geo/samples/GSM749nnn/GSM749433/suppl/GSM749433_A9300_ko8.CEL.gz
!Sample_data_row_count	45037	45037	45037	45037	45037	45037	45037	45037	45037	45037	45037	45037	45037	45037	45037	45037
!series_matrix_table_begin
ID_REF	GSM749418	GSM749419	GSM749420	GSM749421	GSM749422	GSM749423	GSM749424	GSM749425	GSM749426	GSM749427	GSM749428	GSM749429	GSM749430	GSM749431	GSM749432	GSM749433
1415670_at	10.199	10.183	9.403	10.165	9.887	10.071	9.926	9.82	10.239	10.361	10.381	10.209	10.05	10.425	10.231	10.533
1415671_at	11.336	10.651	11.294	11.129	11.059	11.057	11.216	11.297	11.191	11.247	11.293	11.189	11.69	11.247	11.401	11.538
1415672_at	10.365	10.237	9.92	10.129	10.346	10.294	10.162	10.034	10.156	10.213	10.165	10.241	10.338	10.286	10.26	10.336
1415673_at	7.943	7.526	7.641	7.569	7.993	8.238	7.773	8.389	8.285	8.173	8.083	7.644	7.896	8.374	8.36	8.323
1415674_a_at	9.93	9.984	9.386	10.304	10.254	10.441	10.401	10.688	10.072	10.74	10.442	10.454	10.21	10.445	10.586	10.666
1415675_at	8.949	8.89	9.287	9.246	8.951	9.134	8.717	9.568	9.25	9.525	9.055	9.327	9.107	9.46	9.537	9.335
1415676_a_at	10.764	10.327	11.299	10.974	10.326	10.435	10.235	11.191	10.26	10.916	10.734	10.858	10.709	11.051	10.826	10.61
1415677_at	8.916	8.34	8.772	9.081	8.977	9.335	9.263	9.655	9.615	9.921	9.882	9.745	9.744	10.364	9.958	9.592
1415678_at	12.44	12.56	12.572	12.518	12.394	12.262	12.418	12.53	12.269	12.42	12.401	12.4	12.122	12.429	12.403	12.348
1415679_at	10.723	11.012	11.22	10.981	11.199	11.289	11.106	11.273	11.017	11.151	11.138	11.089	11.406	11.182	11.497	11.507
1415680_at	10.044	9.168	9.926	9.763	9.13	9.154	9.196	9.515	9.205	9.408	9.486	9.407	9.276	9.382	9.369	9.141
1415681_at	10.024	9.426	10.254	9.786	9.212	9.768	9.378	10.105	9.55	9.899	9.613	9.915	10.08	10.019	10.107	10.059
1415682_at	8.765	8.181	8.603	8.456	7.653	7.87	8.068	8.022	7.902	8.131	7.865	7.659	7.442	7.389	7.772	7.552
1415683_at	11.644	11.031	11.533	11.365	10.928	11.042	10.884	11.329	10.566	10.96	10.884	10.945	11.201	11.077	11.068	11.142
1415684_at	7.561	7.229	7.371	7.226	7.968	7.902	8.051	7.981	7.781	7.962	7.856	7.815	7.302	7.858	7.766	7.721
1415685_at	8.552	7.939	8.615	8.279	8.25	8.102	8.095	8.334	8.543	8.169	8.015	8.326	8.491	8.438	8.077	8.473
1415686_at	10.932	11.433	11.113	11.338	11.457	11.49	11.528	11.274	11.295	11.131	11.124	10.994	10.95	11.013	11.151	11.077
1415687_a_at	12.598	12.344	12.661	12.575	12.368	12.578	12.61	12.611	12.265	12.79	12.7	12.838	12.848	12.898	13.006	12.811
1415688_at	10.309	10.284	10.105	10.077	10.11	10.177	10.09	10.183	10.074	10.089	10.181	10.249	9.777	10.05	10.052	9.918
1415689_s_at	9.614	9.433	9.115	9.427	8.779	8.952	9.1	8.554	8.543	8.563	8.371	8.645	7.524	8.048	8.22	8.277
1415690_at	9.997	9.393	10.283	9.933	9.67	9.838	9.611	10.412	9.691	10.202	9.957	10.081	9.93	10.194	10.092	10.089
1415691_at	9.902	9.995	9.433	9.727	9.89	9.888	10.119	9.752	10.115	9.785	9.993	10.017	9.337	9.601	9.759	9.489
1415692_s_at	11.527	11.937	11.522	11.421	11.85	11.782	11.769	11.419	11.895	11.603	11.79	11.587	11.931	11.619	11.833	11.841
1415693_at	10.78	10.382	10.794	10.471	10.349	10.439	10.286	10.741	10.208	10.466	10.442	10.155	9.912	10.316	10.234	10.31
1415694_at	7.008	6.467	7.375	6.768	7.382	7.079	7.137	7.508	7.464	7.665	7.457	7.54	7.99	7.462	8.125	7.567
1415695_at	11.5	11.519	11.578	11.409	11.37	11.403	11.385	11.556	11.462	11.306	11.327	11.21	11.584	11.56	11.536	11.665
1415696_at	11.814	11.731	11.929	11.828	11.641	11.953	11.922	11.993	11.715	12.075	12.063	11.964	11.953	12.173	12.086	12.124
1415697_at	9.609	9.341	9.953	9.406	9.29	9.255	9	9.675	9.096	9.211	9.127	9.335	9.916	9.56	9.932	10.05
1415698_at	8.953	8.473	8.776	8.827	8.977	9.124	8.929	9.339	9.165	9.758	9.509	9.673	9.482	9.734	9.417	8.972
1415699_a_at	9.618	8.53	9.574	9.079	8.694	8.85	8.738	9.388	8.909	8.898	8.869	9.146	9.647	9.392	9.214	9.043
1415700_a_at	12.361	12.482	12.184	12.504	12.493	12.644	12.597	12.502	12.514	12.562	12.567	12.461	12.379	12.318	12.545	12.511
1415701_x_at	13.395	13.11	13.188	13.355	12.656	13.028	12.917	13.129	12.854	13.244	13.113	13.234	12.854	13.255	13.091	12.986
1415702_a_at	11.567	11.225	11.66	11.458	11.41	11.406	11.34	11.482	11.219	11.509	11.29	11.463	11.657	11.359	11.43	11.497
1415703_at	10.742	9.921	10.653	10.296	9.639	9.746	10.022	9.885	9.834	9.917	9.788	10.057	9.88	9.843	9.867	10.114
1415704_a_at	11.782	11.108	11.554	11.69	10.861	11.137	11.003	11.378	10.84	11.429	11.138	11.415	10.89	11.599	11.331	11.267
1415705_at	11.178	11.248	11.271	11.046	11.3	11.369	11.339	11.097	11.384	11.276	11.275	11.166	11.183	11.083	11.165	11.118
1415706_at	10.924	10.763	10.63	10.748	10.976	10.948	11.05	10.857	11.218	11.159	11.195	11.171	11.036	10.968	11.136	10.993
1415707_at	9.352	9.11	9.668	9.472	9.911	9.636	9.786	9.96	9.786	9.83	9.849	9.947	9.989	9.719	9.886	9.917
1415708_at	11.067	10.921	10.911	10.741	10.971	10.83	10.861	10.697	11.103	10.761	10.804	10.795	10.745	10.638	10.639	10.775
1415709_s_at	7.258	6.375	7.274	6.974	7.06	6.785	6.954	7.339	7.003	6.826	7.112	6.941	7.123	6.946	6.961	6.752
1415710_at	7.584	6.661	7.226	7.246	6.834	6.813	6.755	7.541	6.591	6.809	6.547	6.845	6.832	6.667	6.742	6.922
1415711_at	10.908	10.787	10.904	10.929	10.784	10.846	10.933	10.652	10.624	10.841	10.922	10.929	10.688	10.85	10.756	10.684
1415712_at	10.884	10.259	10.837	10.753	10.207	10.444	10.375	10.69	10.261	10.267	10.254	10.271	10.324	10.287	10.319	10.297
1415713_a_at	9.679	8.745	9.507	8.873	8.761	8.481	8.548	8.818	8.472	8.684	8.736	8.638	8.886	8.784	8.602	8.548
1415714_a_at	10.973	10.855	10.998	10.934	11.031	11.038	10.963	10.897	10.718	10.807	10.741	10.828	10.77	10.826	10.758	10.719
1415715_at	9.108	8.793	9.049	8.674	8.837	8.7	8.515	8.838	8.712	8.692	8.776	8.734	9.227	8.809	8.789	8.558
1415716_a_at	13.616	13.451	13.575	13.699	13.232	13.436	13.413	13.624	13.328	13.502	13.464	13.634	13.101	13.572	13.42	13.432
1415717_at	8.978	8.778	9.014	8.742	8.826	8.693	8.84	9.026	9.109	9.174	9.21	9.25	9.236	9.078	9.218	9.274
1415718_at	9.245	8.368	9.512	9.108	8.883	8.824	8.691	9.058	8.233	8.386	8.481	8.492	9.054	9.097	8.538	8.562
1415719_s_at	9.665	9.359	9.093	9.695	9.408	9.442	9.567	9.559	9.233	9.983	9.662	9.679	9.207	9.878	9.826	9.847
1415720_s_at	5.646	5.647	6.21	6.07	6.098	6.083	5.864	6.175	5.771	6.318	5.892	6.146	6.57	6.278	6.53	6.424
1415721_a_at	9.488	8.682	9.742	9.577	9.1	9.277	9.169	9.611	9.249	9.405	9.312	9.164	9.161	9.22	9.252	9.155
1415722_a_at	9.569	9.214	9.538	9.676	9.437	9.346	9.506	9.688	8.842	9.505	9.407	9.697	9.524	9.83	9.598	9.487
1415723_at	12.173	12.153	12.254	12.014	12.132	12.082	12.036	12.049	12.083	12.071	12.104	12.074	12.127	11.982	12.117	12.083
1415724_a_at	10.955	11.768	10.97	11.294	12.031	11.878	11.952	11.6	11.822	11.736	11.858	11.612	11.946	11.885	12.066	12.213
1415725_at	10.023	10.837	10.282	10.458	10.514	10.322	10.68	10.474	10.548	10.32	10.5	10.245	10.595	10.416	10.5	10.474
1415726_at	10.311	10.308	10.334	10.22	10.574	10.378	10.515	10.262	10.563	10.222	10.473	10.221	10.257	10.066	9.949	10.276
1415727_at	10.97	10.563	10.92	10.635	10.442	10.625	10.677	10.807	10.471	10.743	10.542	10.589	10.63	10.538	10.557	10.612
1415728_at	9.535	10.205	7.594	10.39	9.38	9.708	10.051	9.589	9.317	10.248	10.155	10.323	8.592	9.934	9.899	9.857
1415729_at	10.431	10.771	9.85	10.695	10.038	10.256	10.374	9.838	9.992	10.427	10.333	10.085	8.906	10.049	9.881	10.205
1415730_at	10.949	11.274	10.862	11.179	10.921	11.065	11.05	10.879	10.612	11.046	10.851	10.843	10.151	10.607	10.707	10.654
1415731_at	8.403	8.355	8.266	8.756	8.252	8.475	8.672	8.316	8.174	8.235	8.296	8.194	7.855	8.258	8.233	8.005
1415732_at	8.749	7.86	8.395	8.314	7.789	7.952	8.026	8.266	7.855	7.92	7.808	7.79	7.922	8.131	7.724	7.804
1415733_a_at	8.681	8.279	8.414	8.257	8.523	8.637	8.45	8.849	8.408	8.705	8.522	8.788	8.621	8.949	8.534	8.312
1415734_at	12.301	12.327	12.433	12.509	12.311	12.513	12.531	12.531	12.155	12.546	12.449	12.557	12.263	12.51	12.629	12.568
1415735_at	9.69	9.425	9.949	9.998	9.401	9.67	9.667	9.674	9.888	10.065	10.206	9.88	10.121	9.831	10.074	10.265
1415736_at	12.709	12.572	12.71	12.696	12.463	12.71	12.649	12.661	12.529	12.646	12.62	12.823	12.325	12.625	12.545	12.502
1415737_at	10.689	11.28	10.586	11.194	11.192	11.118	11.261	11.073	10.986	11.186	11.189	11.025	10.864	11.096	11.123	11.237
1415738_at	8.705	8.903	8.683	8.443	8.889	9.008	8.557	8.703	8.868	8.81	8.861	8.574	8.99	8.774	9.065	8.994
1415739_at	8.928	8.288	9.089	8.98	8.612	8.766	8.718	8.878	8.607	8.892	8.819	8.982	9.048	9.086	8.7	8.573
1415740_at	10.231	9.849	10.201	9.909	9.832	9.855	9.744	10.133	9.609	9.723	9.955	10.044	10.199	10.137	9.991	10.017
1415741_at	8.411	8.217	8.074	8.584	8.751	9.051	8.901	8.924	8.734	9.436	8.951	9.271	9.557	9.512	9.631	9.608
1415742_at	11.067	10.449	10.924	10.819	10.362	10.385	10.5	10.436	10.385	10.661	10.324	10.573	10.993	10.684	10.709	10.661
1415743_at	8.242	7.634	8.146	8.26	7.649	7.687	7.753	7.649	7.809	7.648	7.743	7.85	8.624	7.973	7.894	7.856
1415744_at	8.292	7.721	8.291	7.999	8.031	8.168	7.859	8.376	8.203	8.638	8.374	8.423	8.292	8.847	8.476	8.533
1415745_a_at	8.769	8.779	8.493	8.551	8.94	8.954	8.779	8.663	8.799	8.833	8.692	8.806	9.362	8.897	8.988	9.144
1415746_at	7.599	6.613	7.627	7.269	6.538	6.58	7.074	7.141	6.616	7.012	6.689	7.368	7.694	7.441	7.243	7.221
1415747_s_at	11.001	10.847	10.866	10.811	10.824	10.848	10.767	10.825	10.969	10.726	10.825	10.797	11.248	10.958	10.853	10.986
1415748_a_at	8.734	9.198	9.341	9.681	9.333	9.734	9.321	9.978	9.37	9.833	9.672	9.856	9.276	9.899	9.778	9.598
1415749_a_at	11.759	11.488	11.869	11.833	11.646	11.666	11.691	11.873	11.599	11.898	11.713	11.76	11.671	11.746	11.778	11.77
1415750_at	6.807	6.319	6.546	6.114	6.311	6.382	6.07	6.876	6.345	6.541	6.562	6.611	7.288	7.262	6.816	6.756
1415751_at	10.617	10.478	10.129	10.369	10.181	10.274	10.309	9.986	10.39	10.262	10.424	10.212	10.231	10.112	10.096	10.06
1415752_at	10.874	10.781	10.921	10.893	10.945	11.019	10.953	11.296	10.949	11.23	11.25	11.172	11.07	11.201	11.236	11.29
1415753_at	7.992	7.18	8.166	7.356	7.879	7.657	7.592	8.123	7.776	7.796	7.737	7.732	8.377	7.977	7.625	7.787
1415754_at	5.967	5.737	6.007	6.039	6.069	6.046	6.054	6.258	5.744	6.192	6.016	6.244	6.392	6.455	6.451	6.304
1415755_a_at	8.453	7.962	8.701	8.329	8.272	8.568	8.199	8.665	8.293	8.648	8.591	8.665	9.3	8.875	9.025	8.973
1415756_a_at	9.346	9.296	9.196	10.018	9.551	9.801	9.435	9.91	9.206	9.705	9.556	9.534	9.08	9.687	9.636	9.297
1415757_at	6.133	5.891	6.392	6.237	6.093	6.3	6.364	6.233	6.523	6.246	6.632	6.26	6.703	6.405	6.507	6.519
1415758_at	9.747	9.688	9.978	9.891	10.003	9.973	10.079	10.08	9.983	10.035	10.147	9.959	9.612	9.913	9.917	10.044
1415759_a_at	9.25	9.308	9.474	9.372	9.385	9.462	9.402	9.518	9.138	9.656	9.371	9.608	9.433	9.547	9.619	9.559
1415760_s_at	10.619	10.514	11.012	10.646	10.915	11.146	10.895	11.548	10.831	11.271	11.198	11.398	11.352	11.38	11.536	11.539
1415761_at	9.657	9.199	9.586	9.342	9.029	9.331	9.045	9.355	9.188	9.382	9.19	9.498	9.456	9.694	9.541	9.5
1415762_x_at	11.29	10.974	11.278	11.158	10.866	11.191	11.013	11.075	10.902	11.152	11.006	11.322	11.299	11.392	11.301	11.212
1415763_a_at	10.959	10.571	11.121	10.847	10.578	10.691	10.739	10.943	10.518	10.83	10.618	10.787	10.614	10.785	10.801	10.686
1415764_at	11.049	11.168	11.28	11.22	11.2	11.223	11.275	11.017	11.068	11.176	11.039	11.106	10.546	10.883	11.107	11.077
1415765_at	10.063	10.066	10.231	9.967	9.946	9.994	9.897	9.966	9.957	10.213	10.188	10.171	10.251	10.248	10.228	10.274
1415766_at	9.152	9.89	9.808	9.619	10.228	10.115	10.013	10.118	9.926	9.616	9.759	9.566	10.362	10.053	10.08	10.166
1415767_at	10.521	10.768	10.448	10.634	10.924	10.819	10.723	10.521	10.795	10.687	10.724	10.51	10.337	10.383	10.515	10.531
1415768_a_at	11.327	11.26	11.185	11.075	11.408	11.391	11.167	11.122	11.554	11.254	11.443	11.36	11.592	11.295	11.398	11.579
1415769_at	9.713	9.781	8.379	9.524	9.757	9.756	9.736	9.21	9.573	9.824	9.953	9.724	9.34	9.77	9.848	9.944
1415770_at	9.292	8.897	9.27	8.816	8.832	8.884	8.871	9.212	8.88	8.409	8.577	8.526	8.693	8.658	8.303	8.547
1415771_at	11.743	11.494	11.664	11.429	11.318	11.317	11.379	11.344	11.532	11.391	11.356	11.426	11.698	11.724	11.759	11.762
1415772_at	8.701	8.724	9.016	8.521	8.641	8.616	8.446	8.26	8.155	8.284	8.187	8.627	8.875	8.842	8.801	8.733
1415773_at	9.721	10.419	10.188	10.427	9.766	9.935	9.91	9.682	9.823	9.89	9.956	9.771	9.964	10.02	9.862	9.953
1415774_at	9.593	9.183	9.442	9.521	9.199	9.125	9.389	9.428	8.924	9.255	9.206	9.205	9.291	9.277	9.261	9.064
1415775_at	11.567	11.348	11.355	11.479	11.385	11.369	11.377	11.363	10.994	11.206	11.223	11.369	11.01	11.156	11.181	11.072
1415776_at	9.591	9.601	10.048	10.045	9.895	9.904	10.026	10.174	9.757	10.247	9.943	10.192	9.91	10.118	10.08	9.861
1415777_at	1.824	1.733	1.67	1.674	1.733	1.851	1.774	1.899	1.704	1.796	1.774	1.819	1.836	1.925	1.806	1.585
1415778_at	10.402	10.944	10.212	10.782	10.993	11.039	11.104	10.719	11.275	11.245	11.395	11.149	11.061	11.27	11.156	11.286
1415779_s_at	12.892	12.758	12.706	12.794	12.778	12.95	12.856	12.651	12.784	12.981	12.962	13.093	13.012	12.959	12.976	13.007
1415780_a_at	5.764	5.445	5.523	5.634	5.795	6.506	5.565	5.582	6.396	6.09	6.42	6.03	5.727	6.027	5.898	5.748
1415781_a_at	11.929	12.279	12.026	11.877	12.344	12.274	12.298	12.04	12.448	11.996	12.192	12.016	12.283	12.042	12.209	12.247
1415782_at	11.463	11.678	11.431	11.423	11.681	11.709	11.758	11.5	11.782	11.641	11.579	11.514	11.476	11.39	11.57	11.601
1415783_at	10.874	11.013	10.688	10.873	11.062	10.905	10.996	10.836	11.022	10.823	10.882	10.678	11.065	10.798	10.876	10.883
1415784_at	7.196	8.042	7.742	7.185	7.701	7.844	7.117	7.44	7.746	7.676	7.809	6.795	8.331	7.851	8.033	7.917
1415785_a_at	11.743	11.402	11.438	11.465	11.114	11.377	11.432	11.353	11.196	11.608	11.379	11.301	11.249	11.45	11.388	11.292
1415786_at	2.328	2.043	1.929	1.674	2.165	1.986	2.061	2.27	2.043	1.895	1.794	2.279	2.074	2.204	2.031	2.089
1415787_at	10.48	10.394	10.515	10.442	10.558	10.448	10.499	10.457	10.313	10.301	10.217	10.334	9.933	10.271	10.355	10.206
1415788_at	10.004	9.245	10.308	9.734	9.458	9.537	9.332	9.827	9.121	9.275	9.138	9.257	9.214	9.262	9.448	9.181
1415789_a_at	5.111	5.204	6.025	5.122	5.06	5.168	5.09	5.556	4.835	4.725	4.822	4.577	4.683	5.404	5.083	5.191
1415790_at	5.275	5.099	5.952	5.042	4.922	5.072	4.752	5.276	4.77	4.948	4.904	4.869	4.762	5.04	4.767	5.085
1415791_at	6.839	6.954	6.616	6.993	6.881	7.043	7.177	7.406	6.727	7.043	6.78	6.742	6.847	6.888	6.926	6.711
1415792_at	8.276	7.371	8.488	8.016	7.969	8.01	8.113	8.195	7.965	7.98	8.028	8.36	8.004	7.932	7.921	7.943
1415793_at	9.648	9.262	9.828	9.803	9.108	9.133	9.168	9.691	8.911	9.111	8.978	8.715	8.557	8.473	8.604	8.424
1415794_a_at	11.06	11.324	11.118	11.443	10.875	11.227	11.197	10.835	10.912	11.013	10.947	10.93	10.438	10.901	10.716	10.753
1415795_at	7.152	6.389	6.825	6.61	5.737	5.618	5.628	5.546	5.729	6.165	5.915	5.913	5.612	5.914	5.555	5.851
1415796_at	11.188	11.31	11.083	11.155	11.29	11.333	11.297	11.099	11.319	11.377	11.322	11.224	11.338	11.478	11.359	11.422
1415797_at	6.594	6.231	6.313	6.646	6.984	6.732	6.801	7.049	6.094	6.33	6.501	6.465	6.577	6.348	6.295	6.063
1415798_at	3.372	3.152	3.522	3.351	3.6	3.62	3.519	3.566	3.182	3.437	3.603	3.848	3.276	3.51	3.331	3.522
1415799_at	8.861	8.922	8.31	8.903	8.248	8.735	8.731	8.41	8.543	8.688	8.818	8.704	8.436	8.55	8.403	8.648
1415800_at	11.806	12.707	11.766	12.042	12.515	12.513	12.254	11.92	12.602	11.944	12.12	11.882	11.999	11.821	11.943	12.021
1415801_at	3.912	4.827	4.465	4.746	4.14	5.064	4.074	4.015	4.509	4.038	3.514	4.004	3.939	3.788	3.686	4.074
1415802_at	11.179	12.007	9.759	11.54	11.767	11.705	11.686	11.164	11.877	11.553	11.81	11.533	10.674	11.43	11.425	11.739
1415803_at	3.237	2.693	3.35	2.887	3.178	2.764	3.076	3.063	3.704	3.515	3.488	3.628	4.246	4.089	4.205	3.389
1415804_at	2.611	2.361	2.459	2.464	2.477	2.42	2.484	2.45	2.454	2.516	2.368	2.432	2.546	2.537	2.411	2.437
1415805_at	2.446	2.597	2.534	2.228	2.398	2.48	2.527	2.563	2.525	2.403	2.395	2.303	2.716	2.461	2.439	2.38
1415806_at	7.672	8.156	7.265	8.397	8.297	8.944	8.253	8.029	8.649	8.388	8.351	8.354	7.666	7.774	7.927	7.825
1415807_s_at	5.501	5.316	4.947	5.444	5.493	5.249	5.425	5.822	5.151	5.913	5.475	5.57	5.819	6.095	5.796	5.763
1415808_at	2.321	2.213	2.218	2.207	1.847	2.181	2.132	2.239	2.133	2.067	2.354	2.111	2.201	2.322	2.196	2.141
1415809_at	1.367	1.232	1.245	1.653	1.496	1.783	1.232	1.595	1.413	1.335	1.59	1.611	1.546	1.377	1.494	1.537
1415810_at	5.667	5.327	5.447	5.735	6.191	6.613	5.916	6.156	6.723	8.238	7.014	7.741	8.636	8.724	8.889	9.123
1415811_at	2.471	2.243	2.046	2.077	2.442	2.451	2.478	2.498	2.392	3.43	2.497	2.359	3.014	3.111	3.545	2.953
1415812_at	13.438	13.326	13.297	13.472	13.089	13.172	13.327	13.437	12.994	13.364	13.347	13.412	12.685	13.248	13.204	13.132
1415813_at	11.963	12.117	12.229	12.281	12.022	12.202	12.141	12.167	11.941	12.094	12.035	12.253	11.801	12.102	12.184	12.16
1415814_at	10.261	9.366	10.02	9.972	9.444	9.645	9.671	9.876	9.548	10.543	9.937	10.377	11.059	10.532	10.801	10.672
1415815_at	2.275	2.355	2.193	2.362	2.679	2.459	2.488	2.345	2.35	2.624	2.317	2.918	2.781	2.776	2.448	2.538
1415816_at	11.547	10.516	11.522	11.404	10.572	10.783	10.691	11.34	10.526	11.159	10.909	11.378	10.906	11.175	11.03	10.953
1415817_s_at	10.431	9.996	10.528	10.204	10.193	10.083	10.063	10.371	9.817	10.029	10.149	10.214	10.388	10.282	10.204	10.139
1415818_at	11.672	11.242	11.983	11.739	11.814	11.693	11.907	12.066	11.662	12.096	12.314	12.035	12.11	12.171	12.234	12.207
1415819_a_at	10.479	9.732	10.355	10.275	9.91	10.229	10.2	10.492	10.374	10.663	10.536	10.588	10.569	10.669	10.684	10.583
1415820_x_at	11.679	11.605	11.46	11.264	11.586	11.51	11.502	11.233	11.791	11.24	11.538	11.381	11.827	11.364	11.574	11.505
1415821_at	11.586	11.933	11.426	11.599	11.981	11.957	11.817	11.721	11.924	11.848	11.984	11.79	12.142	11.976	12.058	12.07
1415822_at	10.525	10.581	10.343	10.204	11.528	11.467	11.064	11.828	11.48	11.145	11.363	11.341	12.036	11.936	12.076	11.999
1415823_at	7.608	8.127	7.859	7.483	9.302	9.4	8.582	10.18	9.176	9.111	9.375	9.319	9.932	10.559	10.426	10.765
1415824_at	6.755	6.582	6.777	5.983	7.769	7.693	5.917	8.493	6.498	6.807	6.849	6.616	7.794	8.113	8.153	9.233
1415825_s_at	9.715	9.815	9.742	9.674	9.93	9.803	9.92	9.761	9.718	9.68	9.681	9.719	9.924	9.689	9.836	9.671
1415826_at	10.368	9.719	9.642	10.408	9.534	9.892	9.826	10.412	9.642	10.359	10.086	10.158	10.237	10.52	10.342	10.438
1415827_a_at	10.234	10.441	10.135	10.426	10.093	10.332	10.465	10.38	10.258	10.637	10.734	10.667	10.159	10.611	10.682	10.66
1415828_a_at	9.82	9.303	9.762	9.266	9.36	9.519	9.027	9.595	9.333	9.84	9.64	9.584	9.742	9.635	9.99	9.934
1415829_at	9.879	10.603	10.161	10.281	10.928	10.686	10.755	10.343	11.02	10.681	10.715	10.604	10.384	10.381	10.319	10.501
1415830_at	9.555	8.916	8.976	8.956	8.636	8.756	8.666	8.726	8.729	8.711	9.043	8.737	9.194	8.895	8.848	9.1
1415831_at	11.33	10.834	11.361	11.124	10.749	10.766	10.828	11.032	10.86	11.089	11.063	10.936	11.224	11.156	11.031	11.093
1415832_at	2.881	3.489	2.633	2.805	2.643	8.333	3.574	2.832	6.555	2.846	3.398	3.729	2.387	2.902	3.59	3.253
1415833_x_at	11.958	11.518	11.995	12.059	11.422	11.691	11.56	11.969	11.02	11.739	11.674	12.171	11.311	11.764	11.737	11.368
1415834_at	7.905	9.37	8.596	9.264	9.253	9.38	9.278	8.734	9.187	9.329	9.236	9.017	9.001	9.09	8.93	9.065
1415835_at	1.857	1.829	1.874	1.913	1.739	1.84	2.023	1.618	2.339	1.577	2.021	2.025	1.98	2.037	1.887	1.86
1415836_at	5.68	5.024	5.186	5.206	5.439	6.638	5.464	5.547	5.999	6.174	5.868	6.794	6.61	6.275	6.649	6.465
1415837_at	2.819	3.284	2.369	2.901	3.225	3.607	2.8	2.293	3.171	2.539	3.057	2.925	2.909	2.899	2.818	2.916
1415838_at	10.985	11.857	11.306	11.382	11.769	11.526	11.611	11.351	11.64	11.308	11.436	11.157	11.253	11.237	11.241	11.346
1415839_a_at	12.002	12.233	11.847	12.021	11.575	11.933	11.69	11.589	11.593	11.711	11.659	11.862	11.492	11.742	11.701	11.583
1415840_at	12.157	12.067	11.904	11.933	12.027	12.107	12.109	11.979	12.089	12.048	11.96	11.955	11.583	11.787	11.827	11.908
1415841_at	9.692	9.54	9.594	9.463	9.933	9.798	9.563	9.509	10.235	9.831	9.823	9.625	10.154	9.827	9.885	9.815
1415842_at	4.872	4.377	4.528	4.566	4.202	4.301	4.502	4.499	4.435	4.571	4.553	4.32	4.885	4.955	4.639	4.947
1415843_at	2.679	2.617	2.898	2.683	2.553	2.8	2.735	2.927	2.876	2.799	2.875	2.806	3.1	3.192	3.075	3.09
1415844_at	1.864	2.697	2.072	2.485	2.962	2.581	2.63	1.852	2.052	2.585	2.938	2.535	2.301	2.602	2.43	2.712
1415845_at	2.453	2.764	2.727	2.35	3.069	2.987	3.162	2.809	2.986	2.619	3.058	2.8	2.869	2.819	2.981	2.975
1415846_a_at	1.55	1.483	1.674	1.563	1.449	1.597	1.563	1.285	1.663	1.61	1.432	1.434	1.545	1.595	1.702	1.704
1415847_at	3.062	2.901	3.074	2.921	2.88	2.58	2.766	2.783	2.781	2.598	2.905	2.786	2.858	3.012	2.626	2.877
1415848_at	1.822	1.9	1.686	1.627	1.822	1.58	1.818	1.91	2.142	1.902	1.846	1.865	1.777	2.075	1.882	1.746
1415849_s_at	10.423	9.927	10.226	10.08	10.014	10.32	10.086	9.813	10.552	11.236	10.63	11.422	11.519	11.376	11.532	11.353
1415850_at	10.637	10.595	10.633	10.901	10.023	10.191	10.259	10.089	9.972	10.169	10.097	10.116	9.724	9.989	9.862	9.839
1415851_a_at	11.426	10.993	11.123	10.865	10.598	10.917	10.594	10.593	10.73	10.618	10.615	10.793	10.832	10.785	10.651	10.623
1415852_at	9.939	9.238	9.676	9.476	8.956	9.359	8.985	9.131	9.145	9.225	9.177	9.432	9.153	9.075	9.175	8.953
1415853_at	5.688	5.351	5.927	5.508	5.751	5.897	5.61	6.198	6.02	5.853	6.178	5.742	6.385	6.144	6.274	6.249
1415854_at	10.19	10.209	10.788	10.166	9.791	9.906	9.296	9.778	9.253	9.714	9.229	9.022	9.155	9.106	9.235	9.318
1415855_at	10.902	11.493	11.02	11.039	11.356	11.03	11.069	10.769	11.345	10.856	10.978	10.745	11.066	10.8	10.705	10.987
1415856_at	6.644	6.539	7.228	7.358	7.53	8.485	7.54	7.893	8.34	8.259	8.072	8.321	8.503	8.613	8.704	8.79
1415857_at	5.447	6.03	5.771	6.262	6.41	7.549	6.729	6.729	7.296	7.785	7.459	7.307	7.756	7.925	7.921	8.188
1415858_at	10.976	10.395	11.104	11.02	10.374	10.484	10.576	10.782	10.193	10.522	10.496	10.663	10.855	10.82	10.745	10.7
1415859_at	10.922	10.299	11.086	10.507	10.031	10.263	9.9	10.24	9.861	10.424	10.079	10.149	10.33	10.387	10.5	10.88
1415860_at	7.413	8.002	8.254	7.751	8.804	8.631	8.395	8.519	8.774	8.804	8.787	8.652	9.602	9.462	9.13	9.301
1415861_at	1.864	2.094	1.499	1.732	1.736	1.673	1.713	1.868	1.597	1.877	1.741	1.526	1.68	1.826	1.618	1.675
1415862_at	1.523	1.414	1.378	1.364	1.292	1.295	1.465	1.371	1.394	1.314	1.506	1.535	1.114	1.98	1.442	1.542
1415863_at	12.497	12.562	12.185	12.206	12.601	12.477	12.478	12.222	12.626	12.264	12.338	12.336	12.706	12.318	12.412	12.485
1415864_at	7.846	8.468	7.384	7.929	8.099	7.559	8.209	7.904	8.416	8.363	8.705	8.78	7.779	8.453	8.359	8.26
1415865_s_at	8.032	8.345	7.816	7.935	7.935	7.778	7.587	7.965	8.705	8.437	8.622	8.831	8.154	8.863	8.108	8.341
1415866_at	6.937	6.246	6.888	6.37	6.395	6.443	6.305	6.559	6.41	6.199	6.482	6.592	6.657	6.817	6.542	6.434
1415867_at	12.291	11.981	12.141	11.888	11.889	11.911	11.678	11.844	11.767	11.844	11.825	11.982	11.864	11.745	11.868	11.779
1415868_at	4.87	4.591	5.034	4.527	4.677	4.726	4.523	3.871	4.147	5.013	4.942	4.306	3.996	4.414	4.704	4.515
1415869_a_at	10.251	8.833	9.524	9.556	8.738	8.949	8.757	8.952	8.625	8.992	8.668	9.193	9.351	9.07	8.914	8.847
1415870_at	11.523	11.413	11.335	11.481	11.79	11.694	11.601	11.455	11.816	11.813	11.906	11.817	11.976	12.233	12.046	12.016
1415871_at	10.905	10.848	11.212	11.312	11.397	11.271	11.372	11.588	11.251	11.542	11.355	11.519	11.302	11.148	11.249	11.177
1415872_at	11.936	12.328	11.538	11.911	12.094	12.016	12.184	11.631	12.036	11.84	11.889	11.908	11.594	11.731	11.679	11.755
1415873_a_at	11.611	11.498	11.919	11.621	11.549	11.486	11.604	11.789	11.791	11.737	11.764	11.63	11.968	11.719	11.764	11.646
1415874_at	7.096	7.158	5.565	7.456	7.078	7.174	7.43	6.837	7.215	8.104	8.201	8.082	5.74	7.157	7.2	7.429
1415875_at	4.008	3.639	3.953	3.665	3.536	3.749	3.63	3.489	3.787	4.081	3.683	4.323	4.283	3.68	3.658	3.985
1415876_a_at	11.597	11.225	11.678	11.739	11.324	11.607	11.332	11.708	11.108	11.752	11.54	11.798	11.178	11.707	11.553	11.452
1415877_at	4.437	4.766	5.034	4.579	5.57	6.143	4.757	4.759	5.588	5.328	5.785	5.33	5.386	4.634	5.217	5.117
1415878_at	6.967	6.897	7.323	7.151	7.097	6.957	6.504	7.36	7.042	7.662	7.041	7.767	8.682	8.158	8.198	8.309
1415879_a_at	13.725	13.222	13.632	13.641	13.088	13.271	13.14	13.577	13.028	13.436	13.34	13.573	12.999	13.422	13.351	13.129
1415880_a_at	12.303	12.391	12.362	12.23	12.335	12.422	12.319	12.376	12.544	12.512	12.521	12.472	12.511	12.538	12.632	12.582
1415881_at	11.865	12.048	11.747	11.915	11.963	11.999	12.063	12.056	11.76	11.796	11.985	11.837	11.605	12.038	11.95	11.974
1415882_at	11.261	11.13	11.262	11.071	10.794	10.9	11.131	11.244	10.809	11	10.982	10.885	10.623	10.969	10.932	10.941
1415883_a_at	2.614	2.668	2.501	2.6	2.71	2.495	2.535	2.47	2.74	2.62	2.63	2.547	2.792	2.496	2.433	2.614
1415884_at	3.092	3.124	3.111	3.086	3.084	3.089	3.239	3.311	3.545	3.131	3.19	3.056	3.329	3.223	2.98	3.089
1415885_at	3.061	3.086	3.268	3.123	3.459	3.242	3.463	3.162	2.824	2.986	2.77	2.89	3.03	2.934	2.503	2.768
1415886_at	5.971	5.774	6.189	6.097	6.358	5.948	6.449	6.304	6.149	6.208	6.123	5.844	6.425	6.625	5.857	6.08
1415887_at	10.222	10.078	10.313	10.18	10.157	10.266	10.222	10.349	10.11	10.434	10.352	10.302	10.187	10.417	10.346	10.355
1415888_at	10.142	9.699	9.563	9.384	9.845	9.739	9.323	9.712	9.702	9.575	9.604	9.525	9.896	9.377	9.546	9.565
1415889_a_at	11.562	11.851	11.118	11.539	11.836	11.696	11.725	11.184	11.998	11.782	11.947	11.852	11.981	11.785	11.925	12.014
1415890_at	8.913	8.919	9.019	9.094	8.864	8.6	8.049	8.554	9.321	9.559	9.293	8.847	8.473	8.509	8.156	8.053
1415891_at	11.251	11.366	11.188	11.152	11.265	11.286	11.377	11.686	11.213	11.069	11.133	10.94	11.279	11.245	11.099	11.168
1415892_at	11.514	11.586	11.341	11.24	10.813	10.742	10.93	10.745	10.663	10.867	10.637	11.099	11.175	10.951	11.111	11.008
1415893_at	3.682	4.321	3.792	4.075	3.098	3.325	3.499	3.397	3.142	3.526	3.329	3.377	3.436	3.84	3.897	3.7
1415894_at	4.88	4.891	4.724	4.927	4.725	4.743	4.785	4.786	4.553	4.127	4.32	4.232	4.571	4.385	4.365	4.41
1415895_at	7.92	7.647	8.164	8.084	8.502	8.192	8.385	8.935	8.131	8.812	8.737	8.753	8.544	9.005	8.805	8.513
1415896_x_at	6.863	6.62	7.061	6.994	7.106	7.109	7.297	7.744	6.904	7.671	7.629	7.589	7.293	7.661	7.386	7.4
1415897_a_at	13.037	13.18	12.926	12.844	13.12	12.965	12.979	12.821	13.067	12.674	12.88	12.662	12.943	12.624	12.772	12.823
1415898_at	2.705	2.668	2.816	2.667	2.436	2.495	2.362	3.008	2.592	2.503	2.447	2.59	2.286	2.632	2.838	2.75
1415899_at	4.648	4.542	4.398	4.725	4.758	4.687	4.463	4.627	4.666	4.937	4.637	5.28	5.544	5.117	5.331	4.866
1415900_a_at	3.43	3.652	4.014	4.325	3.27	3.115	2.958	2.777	3.249	3.848	3.62	2.872	2.481	2.834	2.849	2.931
1415901_at	7.949	7.14	7.83	7.586	8.046	7.754	7.59	8.244	8.097	8.285	8.202	8.354	8.664	8.375	8.409	8.429
1415902_at	1.535	2.104	2.246	2.038	2.424	2.342	2.475	2.174	2.356	2.167	2.012	2.278	2.232	1.908	2.246	2.123
1415903_at	4.428	4.134	3.666	4.189	3.779	4.827	3.841	4.073	4.436	4.77	4.129	4.536	5.296	4.625	5.002	5.06
1415904_at	13.345	13.213	13.38	13.405	13.081	13.213	13.172	13.343	13.068	13.269	13.326	13.382	12.793	13.291	13.227	13.214
1415905_at	2.42	2.451	2.272	2.271	2.311	2.273	2.361	2.626	2.501	2.415	2.399	2.372	2.257	2.652	2.402	2.258
1415906_at	13.506	13.328	13.217	13.423	13.369	13.539	13.482	13.37	13.287	13.546	13.493	13.579	13.46	13.63	13.603	13.57
1415907_at	9.919	9.554	9.8	9.382	9.565	9.569	9.584	9.59	9.763	9.529	9.61	9.453	9.726	9.08	9.505	9.583
1415908_at	10.245	10.964	10.177	10.299	11	10.858	10.973	10.531	10.964	10.348	10.686	10.419	10.964	10.511	10.651	10.681
1415909_at	7.662	6.811	7.646	7.298	7.578	7.248	7.141	7.124	7.283	7.532	7.42	7.484	7.928	7.684	7.677	7.873
1415910_s_at	6.915	6.561	6.926	7.267	6.872	7.029	6.977	7.516	7.565	6.947	6.814	7.175	8.356	7.799	7.949	7.294
1415911_at	10.755	11.202	10.213	11.052	10.745	10.855	10.969	10.255	10.542	10.925	10.766	10.429	10.018	10.828	10.686	10.873
1415912_a_at	11.603	11.884	11.871	11.786	11.755	11.86	11.887	11.784	11.747	11.77	11.808	11.95	11.702	11.973	12.005	12.005
1415913_at	6.441	5.954	5.633	6.055	5.654	5.338	5.489	5.292	5.244	5.007	5.074	5.732	5.666	5.905	5.398	5.411
1415914_at	10.521	10.158	10.653	10.355	9.811	10.107	9.69	10.296	10.075	10.521	10.188	10.288	10.225	10.246	10.239	10.393
1415915_at	11.373	10.574	11.223	11.118	10.433	10.474	10.538	10.917	10.3	11.029	10.769	10.942	10.421	10.879	10.686	10.758
1415916_a_at	9.062	7.577	8.577	8.512	7.994	7.898	8.291	8.622	8.11	8.528	8.268	8.519	8.737	8.614	8.687	8.57
1415917_at	6.758	6.117	6.572	6.196	6.126	6.117	6.201	6.827	6.176	6.264	6.009	6.36	6.448	6.553	6.558	6.32
1415918_a_at	11.374	11.217	11.292	10.939	11.858	11.843	11.636	12.083	12.112	12.023	12.25	12.034	12.471	12.437	12.437	12.605
1415919_at	9.72	8.957	9.544	9.208	9.422	9.322	9.189	9.587	9.316	9.651	9.506	9.574	9.666	9.553	9.673	9.543
1415920_at	9.949	9.796	9.707	9.801	10.071	10.063	10.106	9.804	9.876	9.915	9.972	9.967	9.694	9.777	9.933	9.96
1415921_a_at	3.007	2.687	2.387	2.453	2.511	2.284	2.213	2.452	2.563	2.208	2.287	2.328	2.465	2.212	2.376	2.46
1415922_s_at	5.923	5.261	3.705	5.978	5.63	6.834	4.751	4.963	7.19	6.064	6.497	7.762	5.383	5.283	6.476	6.171
1415923_at	7.913	8.94	8.157	8.237	9.897	9.774	9.288	9.127	10.073	9.258	9.716	9.078	9.451	8.928	8.885	8.853
1415924_at	2.356	2.355	2.346	2.511	2.319	2.195	2.394	2.438	2.512	2.207	2.125	2.198	2.31	2.365	2.299	2.334
1415925_a_at	7.759	7.147	7.69	7.675	7.175	7.33	7.265	7.741	7.6	8.267	7.386	7.904	8.254	8.181	8.215	7.995
1415926_at	8.006	7.514	8.102	8.168	7.776	7.763	7.635	8.084	7.851	8.466	8.055	8.296	8.472	8.469	8.504	8.301
1415927_at	2.806	2.572	2.995	3.232	3.169	2.838	2.604	3.077	3.382	2.898	3.766	8.603	3.029	2.985	2.781	3.733
1415928_a_at	12.296	11.877	12.224	12.277	11.821	11.942	11.916	11.954	11.587	11.928	11.957	11.946	11.45	11.768	11.766	11.492
1415929_at	11.357	11.356	11.691	11.298	11.068	11.096	11.011	11.186	11.095	11.008	11.073	10.822	10.671	10.792	10.878	10.493
1415930_a_at	12.745	12.717	12.718	12.704	12.38	12.473	12.454	12.331	12.356	12.326	12.435	12.373	12.05	12.339	12.301	12.329
1415931_at	2.179	2.4	2.663	2.256	2.194	2.443	2.262	2.127	2.346	2.172	2.002	1.766	1.769	1.863	1.693	1.698
1415932_x_at	9.245	8.949	9.503	9.339	9.66	9.441	9.643	9.851	9.386	9.443	9.748	9.367	9.701	9.703	9.457	9.686
1415933_a_at	12.45	12.713	12.421	12.179	12.595	12.476	12.55	12.519	12.663	12.001	12.175	12.051	12.74	12.246	12.377	12.436
1415934_at	10.931	10.116	10.714	10.593	10.278	10.255	10.459	10.633	10.571	10.784	10.66	10.565	10.524	10.561	10.455	10.531
1415935_at	9.606	9.589	9.046	9.812	10.504	10.266	10.132	10.363	10.568	10.784	10.697	10.495	9.766	10.238	10.138	9.86
1415936_at	9.935	8.925	9.01	8.973	10.639	10.405	10.005	10.583	10.056	10.493	10.835	10.443	10.643	11.065	10.293	10.428
1415937_s_at	8.482	8.93	7.321	8.544	8.312	8.55	8.708	8.156	8.191	8.443	8.428	8.388	7.148	8.333	8.331	8.458
1415938_at	1.882	2.159	1.988	2.144	2.031	1.669	2.257	1.969	2.029	1.94	2.105	2.246	2.058	1.887	1.956	1.989
1415939_at	8.67	8.071	7.335	8.609	8.831	8.342	8.714	8.802	8.452	8.909	8.803	9.169	7.436	7.909	8.033	7.818
1415940_at	7.774	7.719	8.401	7.95	8.568	8.462	8.046	8.991	8.047	8.439	8.364	8.414	9.473	8.948	9.077	9.066
1415941_s_at	8.253	7.95	8.72	8.422	9.209	8.862	8.708	9.145	8.494	8.769	8.843	8.855	10.053	9.548	9.578	9.662
1415942_at	12.982	12.957	13.209	13.146	12.912	12.995	13.009	13.126	12.763	13.1	13.16	13.157	12.804	12.977	13.112	12.881
1415943_at	9.577	9.488	10.195	10.102	10.29	10.498	10.181	10.585	10.363	11.398	10.583	11.949	11.21	11.336	11.378	11.329
1415944_at	7.168	7.068	7.664	7.653	8.28	8.156	7.766	8.068	8.691	9.588	8.803	10.203	10.338	9.592	9.876	9.654
1415945_at	3.299	2.674	2.931	3.034	3.334	3.343	3.141	3.273	3.145	4.262	3.447	4.334	5.761	5.105	5.104	5.445
1415946_at	9.947	10.054	10.129	9.677	10.297	10.087	10.197	10.44	10.302	10.133	10.297	9.988	10.343	10.065	10.364	10.31
1415947_at	10.545	10.466	10.602	10.52	10.735	10.896	10.685	10.468	10.46	11.004	10.561	10.966	11.68	11.323	11.458	11.349
1415948_at	11.367	11.507	11.216	11.36	11.626	11.508	11.58	11.399	11.599	11.591	11.403	11.53	12.128	11.918	11.9	11.779
1415949_at	10.593	10.538	10.382	10.521	11.198	11.49	10.667	10.564	11.603	10.269	11.121	11.009	11.895	11.045	11.411	11.038
1415950_a_at	11.981	11.636	11.829	11.66	11.472	11.75	11.495	11.991	11.526	11.864	11.71	12.024	11.649	11.83	11.903	11.796
1415951_at	5.951	5.403	5.759	5.75	5.875	6.112	5.794	5.756	6.748	6.077	6.251	6.258	6.721	5.894	6.416	6.236
1415952_at	6.418	5.885	6.454	5.885	6.065	6.055	6.023	5.94	5.966	6.018	6.336	6.391	6.674	6.144	6.426	6.548
1415953_s_at	3.466	3.381	3.52	3.246	3.566	3.698	3.803	3.599	3.365	3.704	3.648	3.687	3.463	3.693	3.5	3.536
1415954_at	1.623	1.8	1.339	1.411	1.403	1.734	1.531	1.506	1.742	1.855	1.618	1.351	1.575	1.662	1.333	1.295
1415955_x_at	4.034	4.567	4.186	4.003	4.234	4.428	4.105	4.614	4.662	4.275	4.257	3.997	4.61	4.29	4.284	4.216
1415956_a_at	7.97	7.156	8.173	7.304	7.008	7.274	6.928	7.753	7.061	7.282	7.062	7.139	6.8	6.883	6.695	6.859
1415957_a_at	7.432	7.049	7.025	7.197	6.855	7.014	6.97	7.18	7.435	7.707	7.608	7.466	7.802	7.857	7.714	7.524
1415958_at	11.119	10.975	11.454	10.799	10.875	10.69	10.842	11.301	11.023	10.7	11.025	10.474	9.798	10.454	10.353	10.368
1415959_at	6.281	6.577	7.024	6.209	6.415	6.263	6.542	7.305	6.519	6.311	6.567	5.878	5.253	6.069	5.957	6.191
1415960_at	2.246	1.921	1.889	2.008	1.785	1.824	2.004	1.986	2.018	2.086	2.024	2.106	2.699	1.904	2.087	2.115
1415961_at	10.56	10.541	10.449	10.604	10.801	11.015	10.773	10.946	10.955	11.158	11.118	11.089	11.246	11.273	11.304	11.35
1415962_at	12.431	12.217	12.299	12.344	11.929	12.172	11.992	12.261	11.767	12.291	12.126	12.421	11.632	12.276	12.241	12.136
1415963_at	11.042	11.381	10.906	11.261	11.38	11.285	11.383	11.228	11.489	11.199	11.322	11.108	11.29	11.303	11.341	11.342
1415964_at	13.464	13.504	13.517	13.496	13.353	13.534	13.584	13.549	13.225	13.421	13.475	13.419	13.215	13.626	13.521	13.516
1415965_at	12.694	12.987	12.845	12.834	12.777	12.959	12.816	12.947	12.184	12.046	12.063	11.837	11.404	11.995	11.988	12.144
1415966_a_at	11.915	11.304	12.022	11.673	10.926	11.13	11.167	12.009	11.006	11.209	11.231	11.271	10.782	11.29	10.762	10.741
1415967_at	11.601	11.043	11.811	11.39	10.647	10.721	10.996	11.579	10.779	10.995	10.824	10.715	10.409	10.745	10.54	10.568
1415968_a_at	2.104	2.155	2.055	2.4	2.306	2.31	2.168	2.276	2.537	2.218	2.293	2.287	2.301	2.264	2.318	2.257
1415969_s_at	1.846	2.062	1.844	1.903	1.649	1.585	1.731	2.221	2.092	1.807	2.007	1.783	1.925	1.934	1.777	1.837
1415970_at	12.164	11.949	12.213	12.023	11.602	11.778	11.858	12.084	11.504	11.748	11.579	11.873	11.405	11.643	11.502	11.498
1415971_at	10.397	11.577	10.54	11.172	12.012	11.928	11.965	11.291	12.047	11.757	11.961	11.708	11.829	11.678	11.788	11.846
1415972_at	8.677	10.17	8.279	9.593	10.193	10.529	9.942	8.998	9.948	10.207	10.231	9.734	9.067	9.995	9.941	10.44
1415973_at	10.816	11.846	11.025	11.422	12.19	12.175	12.071	11.344	12.281	11.957	12.192	11.883	12.091	11.907	11.957	12.022
1415974_at	7.713	6.937	7.664	6.946	6.995	6.87	6.826	7.483	7.183	7.18	7.257	7.383	8.091	7.854	7.814	7.828
1415975_at	11.254	11.335	11.717	11.577	11.721	11.563	11.651	11.727	11.597	11.635	11.732	11.474	11.601	11.677	11.701	11.622
1415976_a_at	7.404	7.956	8.407	8.096	8.56	8.454	8.386	9.137	8.599	8.499	8.679	8.488	9.275	9.332	9.367	9.499
1415977_at	6.372	6.006	5.832	5.801	5.815	6.41	6.065	6.301	5.947	5.97	5.943	6.143	6.797	6.622	6.852	6.632
1415978_at	2.338	2.44	2.446	2.484	2.654	2.616	2.547	2.593	2.877	2.576	2.464	2.582	2.988	2.943	2.621	2.705
1415979_x_at	12.965	12.838	13.026	12.942	12.674	12.892	12.688	12.879	12.717	12.773	12.771	12.868	12.52	12.783	12.776	12.668
1415980_at	10.336	10.502	10.652	10.54	10.063	10.429	10.273	10.54	9.774	10.229	10.225	10.279	9.948	10.221	10.343	10.387
1415981_at	11.302	11.889	11.329	11.408	11.79	11.672	11.641	11.374	11.842	11.346	11.491	11.348	11.743	11.332	11.45	11.339
1415982_at	6.772	7.19	6.63	7.149	6.676	6.797	6.997	6.871	6.596	6.763	6.67	6.428	5.658	6.314	6.035	6.177
1415983_at	10.452	10.889	10.514	11.095	11.266	11.435	11.184	10.872	11.279	12.264	11.596	12.09	12.027	12.469	12.398	12.169
1415984_at	12.146	11.918	11.975	11.988	11.676	11.823	11.99	12.086	11.793	11.799	11.858	11.792	11.583	11.881	11.801	11.823
1415985_at	10.149	9.765	9.943	9.839	9.747	9.693	9.755	9.728	9.682	9.842	9.565	9.834	10.097	9.54	9.858	9.869
1415986_at	9.002	8.68	9.337	8.994	8.729	9.081	8.966	9.057	9.058	9.162	9.138	9.087	8.952	9.152	9.239	9.249
1415987_at	10.85	10.169	10.656	10.404	9.824	9.921	10.038	10.259	9.915	10.39	10.714	10.655	10.56	10.522	10.622	10.698
1415988_at	10.486	8.969	9.996	8.909	9.023	9.272	7.85	8.816	8.383	8.765	8.85	8.293	8.929	8.715	8.613	9.588
1415989_at	7.33	8.276	7.75	7.689	8.29	8.024	7.959	7.191	8.045	8.252	8.089	7.729	7.349	8.387	8.017	8.583
1415990_at	12.05	11.397	11.935	11.716	11.32	11.318	11.418	11.769	11.047	11.686	11.292	11.642	11.285	11.612	11.512	11.5
1415991_a_at	8.701	8.065	8.732	8.731	8.618	8.662	8.452	8.876	8.864	9.014	8.841	8.92	9.053	8.73	8.845	8.791
1415992_at	6.163	5.36	6.441	5.928	5.224	5.478	5.602	5.762	5.478	5.583	5.326	5.582	5.392	5.415	5.446	5.088
1415993_at	6.23	5.748	6.312	6.115	6.498	6.128	6.304	6.777	6.139	6.636	6.158	7.518	7.462	6.816	7.262	7.348
1415994_at	13.37	13.106	13.293	13.335	12.583	12.804	12.929	13.098	12.569	12.513	12.556	12.602	10.84	11.381	11.619	11.484
1415995_at	7.562	7.327	7.458	7.351	7.476	7.261	7.4	7.44	7.312	7.213	7.433	7.372	7.152	7.688	7.373	7.44
1415996_at	12.831	13.168	12.817	12.944	12.92	13.026	13.028	12.832	12.963	12.965	13.065	12.896	12.799	12.91	12.891	12.886
1415997_at	10.069	11.366	10.345	11.373	10.496	10.565	10.91	10.303	10.482	11.128	10.914	10.749	8.67	10.275	10.012	9.973
1415998_at	10.597	10.856	10.462	10.772	10.415	10.582	10.638	10.828	10.316	10.763	10.779	10.741	9.924	10.596	10.543	10.536
1415999_at	7.094	6.513	7.334	7.829	7.112	7.043	7.296	7.209	7.114	7.71	7.519	7.422	6.792	7.184	7.132	6.983
1416000_a_at	13.164	12.901	12.976	13.166	12.79	12.968	12.931	13.18	12.683	13.122	13.043	13.146	12.723	13.182	13.161	13.143
1416001_a_at	4.137	4.31	3.934	4.514	5.014	4.649	4.956	4.598	4.888	6.158	5.188	6.072	6.59	6.978	6.523	5.572
1416002_x_at	4.408	4.522	3.884	5.077	5.699	5.605	5.669	5.178	5.626	6.942	6.416	6.723	7.76	8.167	7.289	6.412
1416003_at	2.625	1.826	1.928	2.194	1.764	2.585	2.105	1.948	2.487	2.254	2.67	2.416	1.973	1.893	2.017	1.74
1416004_at	10.922	10.718	10.792	11.06	10.589	10.767	10.945	10.821	10.605	11.347	11.141	11.412	11.037	11.378	11.461	11.402
1416005_at	11.612	11.184	11.958	11.668	10.859	11.103	11.057	11.514	10.798	11.232	11.079	11.246	11.128	11.209	11.188	11.26
1416006_at	6.122	6.141	6.08	6.601	5.943	6.87	5.8	5.503	6.04	5.773	6.302	5.988	6.218	6.411	6.506	6.038
1416007_at	6.424	6.04	6.262	6.352	5.257	5.515	5.358	5.212	4.938	4.48	4.62	5.44	4.275	4.302	4.736	4.679
1416008_at	9.028	9.54	8.73	9.343	8.641	8.917	8.748	8.657	8.537	7.707	8.399	8.787	7.418	7.599	8.008	8.19
1416009_at	10.33	10.282	10.406	10.104	10.709	10.703	10.603	10.764	10.787	10.523	10.694	10.664	10.63	10.54	10.623	10.635
1416010_a_at	11.715	11.739	11.854	11.69	11.87	11.797	11.802	11.807	11.835	11.729	11.684	11.652	11.978	11.669	11.624	11.712
1416011_x_at	9.456	9.496	9.665	9.449	9.671	9.745	9.591	9.683	9.7	9.415	9.459	9.268	9.841	9.539	9.542	9.808
1416012_at	5.513	4.836	5.334	5.163	5.436	5.573	5.356	6.153	5.979	5.891	6.045	5.867	6.66	6.446	6.271	6.304
1416013_at	8.419	7.783	8.691	8.612	9.122	9.141	8.788	9.057	9.196	10.544	9.55	10.364	11.121	11.193	11.098	10.64
1416014_at	10.87	11.053	10.772	10.925	10.789	10.592	10.595	10.695	11.159	10.955	10.823	10.827	10.877	10.866	10.789	10.582
1416015_s_at	11.274	11.257	11.091	11.307	11.078	11.019	11.088	11.13	11.099	11.199	11.128	11.164	11.107	11.222	11.19	11.013
1416016_at	8.473	7.67	8.227	7.551	7.691	7.683	7.4	7.401	8.012	8.017	7.579	7.813	7.824	7.572	7.685	7.398
1416017_at	9.577	9.264	10.164	9.951	9.869	9.953	9.989	10.586	9.725	10.335	10.029	10.194	10.15	10.567	10.594	10.384
1416018_at	9.604	10.533	8.887	9.876	10.52	10.224	10.228	9.579	10.69	10.21	10.506	10.208	10.296	10.268	10.172	10.415
1416019_at	4.057	4.469	3.987	4.256	3.981	4.313	4.212	4.016	3.974	4.465	4.438	4.65	4.671	4.865	4.832	4.511
1416020_a_at	10.796	10.211	10.831	10.659	9.93	10.436	9.932	10.474	10.219	10.576	10.359	10.62	10.538	10.638	10.903	10.735
1416021_a_at	12.588	12.99	12.859	12.727	13.174	12.999	12.934	12.877	13.325	12.896	13.043	12.902	13.33	12.988	13.139	13.141
1416022_at	11.804	12.007	12.351	12.191	12.057	12.095	12.139	12.307	12.598	12.711	12.566	12.541	12.68	12.793	12.761	12.843
1416023_at	10.416	10.596	10.62	10.428	9.396	11.218	11.649	12.026	10.013	6.965	8.832	9.961	9.131	10.033	9.704	10.515
1416024_x_at	10.908	10.284	10.741	10.604	10.424	10.643	10.402	10.773	10.459	10.66	10.445	10.831	10.924	10.815	10.751	10.758
1416025_at	2.082	2.617	3.618	2.629	2.25	2.444	2.275	2.944	2.434	2.546	2.015	2.324	2.514	2.313	3.325	2.214
1416026_a_at	12.236	12.054	12.31	12.421	11.961	12.27	12.159	12.232	12.044	12.433	12.25	12.491	12.016	12.407	12.402	12.295
1416027_at	11.323	10.966	11.191	11.413	10.772	11.011	11.088	11.209	10.714	11.325	10.997	11.236	10.929	11.267	11.321	11.242
1416028_a_at	10.67	10.672	11.518	11.511	10.761	10.913	10.843	10.953	10.492	11.127	10.873	11.002	11.001	11.426	11.247	10.81
1416029_at	11.364	11.596	11.553	11.879	11.523	11.658	11.724	11.863	11.77	11.741	11.784	11.976	11.478	11.616	11.751	11.55
1416030_a_at	7.013	6.219	7.13	6.779	5.799	5.333	6.049	6.238	5.816	6.108	5.924	6.045	6.492	6.403	6.479	5.866
1416031_s_at	9.033	8.295	8.616	8.695	7.753	7.791	8.177	8.105	7.784	8.151	7.774	7.938	8.473	8.098	8.102	7.93
1416032_at	10.4	9.682	10.05	10.096	9.922	9.984	9.783	10.483	9.968	10.154	10.134	10.357	10.159	10.093	10.072	10.046
1416033_at	3.339	3.962	3.929	4.058	4.088	4.208	4.036	4.463	4.466	4.922	4.843	4.453	4.356	4.694	4.684	4.846
1416034_at	5.032	6.617	6.18	6.328	6.603	7.16	6.746	7.345	6.31	7.032	6.783	7.602	4.937	6.469	5.639	6
1416035_at	8.98	9.631	9.224	9.366	9.9	10.314	10.08	9.76	10.212	9.819	9.806	9.758	9.723	9.799	9.861	10
1416036_at	9.263	9.159	9.247	9.29	9.567	9.743	9.456	9.993	9.616	9.98	9.763	9.726	9.509	9.864	9.844	9.308
1416037_a_at	11.454	11.029	11.275	11.402	10.648	10.93	10.808	11.363	10.727	11.287	11.058	11.275	10.915	11.357	11.192	10.972
1416038_at	8.889	8.657	7.791	8.808	8.476	8.72	8.81	8.794	8.555	9.118	9.128	9.231	8.89	9.174	9.014	9.02
1416039_x_at	9.324	10.674	9.177	10.423	11.091	11	11.301	10.792	11.076	11.421	11.074	11.445	10.764	10.856	11.094	11.226
1416040_at	2.432	2.013	1.836	1.955	5.618	5.925	4.819	5.297	5.479	5.638	6.817	5.299	7.294	7.395	7.287	8.119
1416041_at	12.151	12.733	12.126	12.433	12.481	12.251	12.543	11.985	12.341	12.023	12	11.923	12.115	12.16	12.136	12.306
1416042_s_at	7.617	6.771	7.552	7.199	6.392	6.322	6.809	6.606	6.666	7.157	6.529	6.901	7.105	7.046	6.92	6.721
1416043_at	2.204	2.225	2.292	2.164	2.352	2.187	2.129	2.1	2.388	2.155	2.197	2.19	2.296	2.271	2.158	2.104
1416044_at	10.662	10.116	10.769	10.387	10.23	10.143	10.241	10.309	9.889	10.112	10.053	10.101	10.806	10.362	10.219	10.204
1416045_a_at	8.956	8.235	8.736	9.04	8.452	8.637	8.604	8.642	8.475	8.781	8.611	8.786	8.602	8.916	8.82	8.585
1416046_a_at	9.365	9.838	9.676	9.897	11.046	10.719	10.597	10.382	10.801	10.56	10.722	10.558	11.36	10.701	10.814	10.876
1416047_at	2.473	2.318	2.519	2.522	2.448	2.397	2.296	2.359	2.459	2.741	2.399	2.711	2.6	2.516	2.472	2.553
1416048_at	8.383	8.039	7.904	8.29	7.721	7.895	8.163	7.91	8.538	8.123	8.224	8.448	8.475	8.412	8.228	8.152
1416049_at	3.324	3.454	3.488	3.537	3.683	3.605	3.73	3.553	3.576	3.448	3.21	6.075	3.7	3.605	3.67	3.694
1416050_a_at	9.808	10.298	10.418	10.186	10.403	10.126	10.438	10.448	11.128	10.955	10.865	10.739	10.278	10.789	10.895	10.964
1416051_at	11.071	10.6	10.249	10.822	10.698	10.55	10.7	10.599	10.284	10.249	10.436	10.378	8.927	9.432	9.66	8.839
1416052_at	11.248	11.146	10.682	10.717	11.045	10.924	10.722	10.636	11.585	11.466	11.738	11.211	11.163	11.528	11.448	11.679
1416053_at	5.27	4.383	4.27	4.204	4.542	3.598	3.814	2.884	4.649	3.968	4.425	4.275	2.673	3.533	3.402	3.332
1416054_at	12.665	12.685	12.804	12.709	12.398	12.644	12.504	12.683	12.422	12.668	12.554	12.902	12.08	12.649	12.746	12.565
1416055_at	3.265	3.013	2.981	2.927	3.127	2.933	3.03	3.056	2.933	2.422	2.606	2.203	2.54	2.999	2.185	1.931
1416056_a_at	13.051	12.672	12.98	12.915	12.626	12.845	12.746	13.013	12.408	12.823	12.626	12.807	12.238	12.606	12.644	12.527
1416057_at	10.961	10.508	10.76	10.728	10.278	10.403	10.445	10.842	9.985	10.274	10.066	10.442	10.033	10.18	10.04	10.145
1416058_s_at	13.029	12.773	12.892	12.932	12.576	12.661	12.62	12.911	12.276	12.707	12.64	12.777	12.119	12.668	12.517	12.538
1416059_at	8.838	8.224	8.952	8.899	8.562	8.795	8.868	9.327	8.632	9.334	8.855	9.189	8.996	9.226	9.319	9.26
1416060_at	10.96	11.164	10.761	10.993	11.081	10.852	10.998	10.6	11.036	10.682	10.813	10.636	10.677	10.636	10.673	10.61
1416061_at	10.129	10.047	10.168	10.429	9.065	9.267	9.412	9.08	9.407	9.744	9.574	9.241	8.958	9.367	9.1	8.997
1416062_at	5.367	5.122	5.512	5.305	4.273	4.427	4.304	4.293	4.417	4.575	4.469	4.36	5.054	4.53	4.744	4.981
1416063_x_at	1.77	1.767	1.858	1.361	1.592	1.541	1.55	1.867	1.693	1.583	1.82	1.502	1.797	1.833	1.394	1.508
1416064_a_at	11.58	11.68	11.778	11.576	11.679	11.767	11.599	11.426	11.661	11.924	11.868	11.796	12.079	11.811	12.021	12.195
1416065_a_at	10.162	10.874	9.945	10.127	10.631	10.508	10.553	9.989	10.831	9.821	10.347	10.179	10.537	10.146	10.29	10.193
1416066_at	8.597	9.762	7.388	9.872	8.71	9.564	9.697	8.861	9.504	11.302	10.432	11.427	9.686	10.996	10.829	11.137
1416067_at	12.186	12.122	11.786	12.198	11.744	11.693	11.901	11.894	11.71	11.897	11.803	11.784	11.542	11.992	11.811	11.889
1416068_at	8.848	8.654	8.79	8.708	8.35	8.552	8.43	8.757	8.365	8.792	8.568	8.843	8.592	9.014	8.838	8.846
1416069_at	9.713	8.938	9.402	9.483	9.959	9.596	9.796	10.026	9.509	10.042	9.978	10.228	9.958	10.076	9.759	9.883
1416070_a_at	9.544	8.812	9.001	9.081	8.452	8.671	8.589	8.79	8.647	8.865	8.639	8.728	8.792	8.952	8.551	8.609
1416071_at	8.936	8.928	8.811	8.598	8.641	8.545	8.519	8.589	8.389	8.497	8.13	8.381	8.335	8.348	8.454	8.503
1416072_at	10.293	10.733	10.357	10.504	11.068	11.545	11.218	10.841	11.322	11.107	11.236	11.058	10.817	10.905	11.063	10.959
1416073_a_at	9.521	8.489	9.404	9.089	8.946	8.945	8.749	9.263	8.669	9.161	8.867	9.407	9.009	9.207	8.917	8.905
1416074_a_at	13.089	13.04	13.231	13.229	12.747	12.917	12.83	13.209	12.781	13.213	13.139	13.237	12.752	13.237	13.086	12.969
1416075_at	10.378	10.026	10.087	9.622	8.936	8.838	9.344	9.036	8.806	9.152	8.844	8.889	8.985	9.061	9.162	9.263
1416076_at	2.892	2.546	2.436	2.163	2.723	3.027	2.851	2.638	3.029	3.122	3.019	3.269	3.718	3.853	3.825	3.902
1416077_at	5.925	6.795	6.469	7.824	6.45	6.866	7.153	6.483	7.185	8.034	7.796	7.41	6.862	7.584	7.325	6.912
1416078_s_at	9.84	9.044	9.054	9.297	9.347	9.266	9.183	9.292	9.389	8.996	9.14	9.178	9.278	9.117	9.115	9.32
1416079_a_at	10.673	10.29	10.053	10.297	9.924	10.267	10.224	10.149	10.218	10.603	10.326	10.72	9.643	10.303	10.157	10.114
1416080_at	8.262	7.961	9.096	8.888	8.209	8.034	8.321	8.463	8.206	8.313	8.516	8.309	8.878	8.522	8.344	8.42
1416081_at	5.153	5.111	5.282	5.104	5.438	5.276	5.076	5.209	4.857	5.17	5.554	5.023	5.714	5.205	5.306	5.839
1416082_at	11.881	12.162	12.057	12.157	12.154	12.206	12.265	12.047	12.164	12.365	12.334	12.237	12.179	12.295	12.414	12.392
1416083_at	11.428	11.729	11.277	11.469	11.341	11.371	11.376	11.07	11.455	11.443	11.38	11.447	11.045	11.285	11.342	11.398
1416084_at	9.722	9.148	9.844	9.708	8.546	9.015	8.717	8.655	8.702	9.123	8.732	8.631	9.239	9.429	9.239	9.212
1416085_s_at	11.283	11.113	11.351	11.23	10.63	10.678	10.715	10.694	10.526	10.824	10.406	10.526	10.988	11.067	10.75	10.95
1416086_at	8.544	8.556	8.858	8.865	9.13	9.063	9.161	8.981	8.777	9.099	9.099	8.748	9.106	9.131	9.146	9.089
1416087_at	7.081	7.578	7.662	7.203	8.189	8.279	8.061	8.45	8.117	8.594	8.518	8.344	9.184	8.906	9.133	9.405
1416088_a_at	13.055	13.141	13.109	13.11	13.153	13.131	13.112	13.126	13.041	13.031	13.119	13.115	13.149	13.268	13.181	13.17
1416089_at	11.812	11.55	11.897	11.817	11.512	11.565	11.492	11.837	11.44	11.682	11.663	11.92	11.519	11.82	11.614	11.697
1416090_at	11.723	10.996	11.506	11.079	11.206	10.965	11.144	11.623	10.884	10.668	10.835	10.668	10.992	10.9	10.862	10.991
1416091_at	10.471	10.732	11.039	11.015	11.254	11.24	11.349	11.012	11.414	11.547	11.557	11.374	11.445	11.352	11.285	11.344
1416092_a_at	9.798	10.693	10.709	10.682	11.22	11.035	10.998	10.759	11.341	11.383	11.341	11.162	11.23	11.178	11.175	11.116
1416093_a_at	10.742	10.467	10.983	10.69	10.536	10.556	10.366	11.077	10.59	10.832	10.812	10.675	10.946	11.099	11.037	11.092
1416094_at	11.497	11.989	11.267	11.754	11.936	12.018	12.017	11.781	12.16	11.949	12.051	11.882	12.032	12.052	12.173	12.132
1416095_x_at	9.58	9.61	9.142	9.471	9.207	9.39	9.242	9.34	9.368	9.315	9.102	9.343	9.282	9.488	9.442	9.533
1416096_at	9.169	8.605	9.354	8.698	8.736	8.634	8.399	8.941	8.609	8.687	8.609	8.758	9.933	9.272	9.51	9.424
1416097_at	3.115	2.782	2.665	2.483	2.563	2.66	2.944	2.638	2.674	2.695	2.61	2.415	2.604	2.528	2.547	2.866
1416098_at	2.223	2.126	2.326	2.061	2.258	2.171	2.327	2.216	2.366	2.181	2.03	2.4	2.299	2.191	2.246	2.126
1416099_at	12.208	11.923	12.197	12.083	11.803	11.953	11.802	12.163	11.66	11.963	11.792	12.011	11.908	12.029	12.045	12.104
1416100_at	10.615	9.749	10.697	10.356	9.617	10.063	9.836	10.321	9.618	10.183	9.901	10.302	10.008	10.28	10.023	10.019
1416101_a_at	11.742	11.6	11.362	11.472	11.658	11.869	11.632	11.502	11.469	11.498	11.706	11.483	11.46	11.398	11.51	11.567
1416102_at	8.128	10.219	7.92	9.593	9.383	9.619	9.611	8.795	9.633	10.621	10.616	10.293	8.463	10.017	9.571	9.978
1416103_at	8.284	9.674	8.508	9.498	9.782	9.838	9.867	9.318	10.016	10.25	10.208	10.108	9.904	10.233	10.424	10.486
1416104_at	9.512	9.248	9.541	9.318	8.998	9.03	8.993	9.225	8.82	8.889	8.875	8.78	9.619	9.134	9.2	9.457
1416105_at	11.104	11.275	10.817	10.89	11.101	11.192	10.981	10.808	10.864	10.728	10.788	10.752	10.03	10.269	10.427	10.3
1416106_at	8.565	7.317	7.697	7.391	7.564	7.539	7.872	7.772	6.986	7.49	7.04	7.626	7.711	7.243	7.663	7.26
1416107_at	3.038	2.751	2.716	2.741	2.908	3.415	2.906	3.178	3.313	2.654	3.219	3.792	2.631	2.755	2.864	2.822
1416108_a_at	11.311	11.286	11.407	11.169	11.418	11.765	11.47	11.527	11.742	11.727	11.777	11.7	12.114	11.866	12.019	12.024
1416109_at	11.637	11.837	11.774	11.765	12.04	12.038	12.024	12.048	11.945	12.067	12.106	11.919	12.416	12.214	12.158	12.2
1416110_at	7.86	7.138	8.137	7.586	7.635	7.468	7.495	7.961	7.359	7.555	7.162	7.411	7.859	7.576	7.754	8.089
1416111_at	8.332	8.67	7.967	8.44	9.87	9.765	9.391	8.733	9.176	10.302	10.161	10.107	10.758	10.955	11.04	10.539
1416112_at	10.135	10.057	10.328	10.301	9.777	9.899	9.973	10.573	9.542	9.784	9.692	9.771	9.63	9.634	9.793	9.958
1416113_at	9.201	8.578	9.339	9.32	9.254	9.128	9.038	9.446	9.391	9.321	9.395	9.446	10.143	9.553	9.546	9.835
1416114_at	9.645	10.037	9.823	9.808	10.282	10.709	10.174	10.121	10.164	10.082	10.28	10.464	9.893	10.249	10.32	10.166
1416115_at	9.82	9.362	9.825	9.758	8.799	9.037	8.98	9.479	8.867	8.832	8.826	8.774	8.64	8.803	8.661	8.71
1416116_at	6.843	6.713	7.009	6.996	6.929	6.865	6.789	7.432	6.413	6.876	6.747	6.409	6.955	6.922	6.854	6.798
1416117_at	5.984	6.142	6.274	6.215	6.391	5.957	6.123	6.561	5.989	6.383	6.228	6.313	6.615	6.816	6.262	6.319
1416118_at	5.601	5.967	5.007	5.452	6.352	6.194	5.998	5.75	7.164	7.072	6.391	6.807	7.054	6.966	6.979	7.048
1416119_at	12.693	12.776	12.635	12.599	12.647	12.75	12.721	12.675	12.591	12.745	12.645	12.755	12.875	12.692	12.877	12.904
1416120_at	2.379	2.468	2.201	2.194	2.837	2.727	3.025	2.79	2.703	3.266	2.628	3.025	3.07	3.664	3.609	3.69
1416121_at	9.705	10.712	10.361	10.711	11.092	11.18	11.167	11.12	10.858	10.807	10.625	10.53	10.797	10.721	11.092	11.03
1416122_at	9.948	9.341	10.297	9.721	9.533	9.519	9.168	10.138	9.275	9.89	10.034	9.749	9.858	10.135	9.962	10.249
1416123_at	11.372	10.96	11.441	11.004	11.4	11.036	10.703	11.35	11.055	11.422	11.498	11.031	11.258	11.547	11.268	11.503
1416124_at	9.137	9.385	8.902	8.909	9.496	9.552	9.371	9.303	9.334	9.458	9.641	9.017	9.446	9.36	9.459	9.748
1416125_at	11.38	11.183	11.901	11.811	10.938	10.725	11.47	11.429	10.224	10.181	9.103	9.777	10.228	10.499	10.41	10.043
1416126_at	4.815	4.347	4.304	4.414	3.961	3.619	4.502	4.143	4.215	4.59	4.252	4.506	4.161	4.742	4.52	4.309
1416127_a_at	10.118	9.826	10.206	9.794	9.561	9.999	9.893	10.185	9.965	9.988	10.006	9.977	10.27	10.086	10.144	10.115
1416128_at	2.792	2.688	2.768	2.641	3.197	2.863	2.764	2.842	2.842	3.253	2.929	3.227	3.563	3.226	3.661	3.596
1416129_at	12.096	12.667	12.117	12.022	12.546	12.507	12.719	11.654	11.804	11.611	11.258	11.496	11.904	11.878	12.005	11.953
1416130_at	9.217	9.369	9.272	9.344	10.015	9.747	9.667	9.791	9.888	10.044	10.107	10.063	9.413	9.595	9.778	9.984
1416131_s_at	9.912	10.591	10.071	9.936	10.734	10.278	10.115	10.191	10.868	9.959	10.408	9.923	10.816	10.127	10.205	10.357
1416132_at	6.745	7.518	7.709	7.18	7.5	7.737	7.299	7.638	6.64	7.146	7.103	6.553	6.769	6.884	7.201	7.364
1416133_at	9.891	10.012	9.715	9.979	10.079	10.02	9.944	10.281	9.837	10.046	10.04	9.792	10.028	9.804	10.017	9.941
1416134_at	3.086	2.869	2.855	2.982	2.873	3	3.036	2.984	2.788	2.919	2.939	2.822	3.363	2.873	2.977	2.97
1416135_at	8.106	7.761	8.076	7.718	8.078	8.285	7.939	8.404	8.305	8.587	8.501	8.339	8.863	8.863	8.895	8.767
1416136_at	8.941	9.164	9.55	9.418	9.034	10.101	9.689	9.232	10.043	9.709	10.239	9.997	10.753	9.998	10.704	10.272
1416137_at	9.887	9.803	9.844	10.498	10.1	10.128	10.26	10.251	9.869	9.979	9.924	9.895	9.516	9.969	10	9.911
1416138_at	11.079	10.86	10.697	11.27	10.84	11.002	10.874	11.17	10.835	11.222	11.141	11.186	11.236	11.163	11.313	11.334
1416139_at	2.326	2.27	2.26	2.158	1.971	2.074	1.943	2.385	2.186	2.251	2.2	1.906	2.242	2.073	2.096	2.258
1416140_a_at	8.803	7.893	8.625	8.267	8.057	8.004	8.214	8.325	7.507	7.835	7.885	7.982	8.32	8.042	7.827	7.82
1416141_a_at	12.434	11.973	12.337	12.58	11.631	11.934	11.718	12.432	11.371	12.213	12.032	12.362	11.405	12.092	11.705	11.606
1416142_at	10.321	10.252	10.305	10.046	10.294	10.232	10.096	10.004	10.18	9.889	10.006	10.155	10.258	9.961	9.997	9.959
1416143_at	12.462	12.291	12.524	12.334	12.172	12.386	12.351	12.533	12.074	12.309	12.24	12.306	12.133	12.313	12.347	12.358
1416144_a_at	11.864	11.783	11.776	11.657	11.675	11.743	11.813	11.377	11.679	11.426	11.482	11.585	11.793	11.648	11.682	11.687
1416145_at	10.675	10.655	10.48	10.684	10.499	10.418	10.608	10.247	10.112	10.521	10.367	10.474	9.813	10.541	10.267	10.309
1416146_at	11.445	11.163	11.687	11.412	10.765	11.222	11.076	11.294	11.047	11.349	11.062	11.219	11.366	11.554	11.2	11.173
1416147_at	7.241	7.48	7.784	7.748	8.189	8.011	7.59	7.893	8.441	8.743	8.279	8.847	8.379	8.9	8.556	7.793
1416148_at	11.536	11.33	11.524	11.375	11.794	11.732	11.672	11.689	11.645	11.597	11.823	11.574	11.589	11.501	11.465	11.603
1416149_at	3.188	2.881	3.231	2.966	2.298	2.288	2.575	3.087	2.561	2.517	2.659	2.706	2.895	2.642	2.549	2.622
1416150_a_at	11.935	12.014	11.998	12.062	12.153	12.113	12.114	12.046	11.875	12.101	11.923	12.095	12.037	12.115	11.9	11.774
1416151_at	7.266	7.337	7.643	7.804	8.121	7.978	8.043	7.912	7.72	7.519	7.155	7.62	7.728	7.86	7.598	7.392
1416152_a_at	9.149	9.771	9.574	9.754	10.297	10.036	9.908	9.86	9.802	9.551	9.444	9.629	9.979	9.728	9.528	9.62
1416153_at	11.177	11.104	11.221	11.293	10.796	10.967	10.754	11.183	10.779	11.257	11.069	11.066	11.027	11.251	11.262	11.383
1416154_at	3.576	3.919	3.898	4.165	3.463	3.903	3.602	3.465	3.578	3.378	3.495	3.488	3.669	3.592	3.732	3.704
1416155_at	8.974	8.294	8.892	8.85	8.222	8	8.475	8.833	8.772	8.124	8.598	8.384	8.594	8.645	8.305	8.305
1416156_at	12.093	12.512	12.198	12.147	12.65	12.534	12.614	12.308	12.683	12.403	12.585	12.345	12.581	12.389	12.5	12.595
1416157_at	3.94	4.262	4.183	4.315	4.278	4.439	4.292	4.359	4.12	4.644	4.325	4.22	4.123	4.371	4.283	4.081
1416158_at	10.312	11.052	9.484	10.822	10.618	10.727	10.644	10.207	10.819	10.491	10.491	10.558	9.711	10.025	10.158	10.366
1416159_at	6.676	6.625	7.283	6.821	6.49	7.123	5.825	5.742	6.234	5.759	6.143	6.236	5.351	5.465	5.626	6.054
1416160_at	6.949	7.176	7.394	7.808	6.636	7.228	7.222	6.649	7.052	7.013	7.034	7.07	5.337	6.25	6.51	6.425
1416161_at	11.202	11.902	11.171	11.272	11.501	11.035	11.242	10.943	11.398	10.472	10.824	10.743	11.02	10.668	10.58	10.754
1416162_at	5.67	6.269	5.713	6.491	4.911	5.128	5.385	5.178	4.593	5.192	4.94	4.836	4.227	5.003	4.766	4.39
1416163_at	10.547	10.094	10.635	10.364	9.854	9.945	9.645	10.109	10.024	9.938	9.978	10.086	9.797	10.068	9.49	8.988
1416164_at	10.522	11.02	10.929	11.599	11.274	11.612	11.621	10.931	11.736	11.572	11.569	11.578	10.073	10.679	10.465	10.497
1416165_at	8.848	9.407	9.435	10.146	10.389	10.691	10.489	10.295	10.421	10.76	10.658	10.649	10.717	11.081	11.157	10.909
1416166_a_at	10.758	11.422	11.342	11.341	11.866	11.843	11.57	11.503	12.107	11.651	11.736	11.585	12.35	11.806	11.81	11.791
1416167_at	9.956	10.607	10.704	10.797	10.818	10.991	10.794	11.023	11.064	11.089	10.898	10.999	11.123	11.182	11.152	11.153
1416168_at	11.171	11.464	11.681	11.916	11.995	12.139	11.911	12.503	12.107	12.343	12.548	12.529	11.917	12.496	12.209	12.056
1416169_at	1.622	1.674	1.766	1.688	1.436	1.472	1.633	1.586	1.55	1.518	1.607	1.625	1.613	1.546	1.536	1.717
1416170_at	11.287	10.226	11.041	10.828	9.913	10.243	10.284	11.041	10.218	10.57	10.427	10.619	9.997	10.622	10.088	9.974
1416171_at	11.49	11.245	11.249	11.31	11.041	11.328	11.292	11.393	10.786	11.155	11.072	11.155	10.898	11.234	11.096	11.168
1416172_at	8.514	7.613	8.127	7.93	7.178	7.448	7.2	7.605	7.289	7.645	7.152	7.696	8.14	7.761	7.723	7.506
1416173_at	3.829	4.237	3.556	3.661	3.447	3.64	3.453	3.618	3.497	4.081	3.834	3.871	3.433	3.96	3.664	3.482
1416174_at	9.813	10.094	9.274	9.589	10.139	9.954	9.891	9.578	10.394	9.639	9.734	9.257	9.258	9.277	9.232	9.242
1416175_a_at	10.872	11.109	10.869	10.837	10.927	11.029	10.97	11.021	11.024	11.019	11.088	10.92	11.01	11.133	11.308	11.392
1416176_at	11.674	11.903	11.398	11.811	11.426	11.521	11.721	11.471	11.238	11.4	11.36	11.404	10.618	11.307	11.169	11.222
1416177_at	9.706	9.209	8.873	9.123	8.913	8.882	8.628	8.59	8.942	9.017	9	9.188	9.097	9.404	8.923	9.177
1416178_a_at	6.974	6.221	6.381	6.333	6.261	6.411	6.441	6.197	5.952	6.045	6.536	6.969	4.593	5.241	5.102	5.28
1416179_a_at	12.016	12.634	11.952	12.212	12.617	12.352	12.456	12.066	12.539	11.997	12.37	12.098	12.484	12.182	12.181	12.29
1416180_a_at	10.958	10.284	10.937	10	10.057	9.975	9.413	9.417	9.821	9.956	9.796	9.651	9.689	9.286	9.473	9.392
1416181_at	11.084	10.576	11.032	10.795	10.473	10.805	10.655	10.802	10.502	10.973	10.701	10.918	10.671	10.703	10.835	10.861
1416182_at	8.057	7.421	7.432	7.113	6.867	6.97	7.008	7.013	7.107	7.02	6.806	6.84	7.363	6.86	6.925	7.132
1416183_a_at	9.535	8.525	9.152	8.742	8.329	8.512	8.337	9.469	8.447	8.436	8.619	9.519	8.108	8.379	8.077	7.923
1416184_s_at	7.317	6.834	7.408	7.34	6.64	6.952	6.806	7.099	6.555	8.489	7.077	8.275	9.788	8.685	9.107	9.301
1416185_a_at	12.435	12.146	12.528	12.401	11.933	12.058	12.113	12.555	11.827	12.163	12.068	12.079	11.849	12.065	12.045	11.992
1416186_at	10.891	11.317	10.788	11.06	11.337	11.434	11.324	11.156	11.348	11.183	11.304	11.17	11.186	11.265	11.277	11.191
1416187_s_at	11.743	12.098	11.814	11.962	12.282	12.106	12.145	12.028	12.273	11.99	12.118	11.983	12.284	12.082	12.068	12.129
1416188_at	6.543	7.556	5.924	6.837	7.497	7.717	7.134	6.879	7.474	7.754	8.037	7.496	7.008	7.079	7.236	8.133
1416189_a_at	11.054	11.061	11.162	10.866	11.041	11.201	11.035	10.919	11.154	11.213	11.128	11.041	11.445	11.22	11.244	11.259
1416190_a_at	2.566	3.033	2.561	3.383	2.861	3.046	3.094	2.731	2.945	3.586	3.226	3.111	2.619	3.61	3.213	3.051
1416191_at	3.285	3.511	3.204	3.669	3.447	3.544	3.455	3.542	3.529	3.784	3.858	3.499	3.448	3.585	3.58	3.467
1416192_at	8.655	7.765	8.593	8.038	7.999	7.965	7.939	8.647	7.635	8.367	8.063	8.183	9.16	9.022	9.122	8.951
1416193_at	4.212	3.59	4.357	4.507	3.519	3.54	3.702	3.999	3.308	4.523	3.948	3.545	2.451	2.816	2.672	2.693
1416194_at	10.94	10.979	11.037	11.084	11.211	11.322	11.476	11.188	11.348	11.735	11.519	11.777	10.827	11.509	11.267	11.432
1416195_at	9.701	9.605	9.925	9.896	9.835	9.666	9.69	9.648	9.708	9.589	9.627	9.568	9.664	9.526	9.575	9.483
1416196_at	2.61	2.708	2.796	2.063	2.664	2.641	2.657	2.791	2.555	2.781	2.901	2.687	2.894	2.957	2.964	2.588
1416197_at	7.809	7.933	8.115	7.918	7.945	8.23	7.972	8.233	8.397	8.6	8.449	8.466	8.691	8.56	8.618	8.655
1416198_at	7.543	7.385	8.156	7.638	7.605	7.476	7.228	7.994	7.55	7.213	7.578	7.377	7.916	7.669	7.464	7.58
1416199_at	6.932	6.431	6.704	7.147	7.261	7.177	7.301	7.189	6.851	6.853	6.167	6.733	7.104	6.832	6.863	6.389
1416200_at	10.04	10.259	9.056	9.931	10.373	9.944	9.958	10.072	9.373	9.251	8.93	9.476	7.992	8.777	7.936	7.826
1416201_at	8.368	9.004	7.785	8.953	8.354	8.474	8.616	8.199	8.805	8.813	8.946	8.989	8.364	8.834	8.835	8.809
1416202_at	11.838	11.32	11.672	11.6	11.003	11.238	11.199	11.532	11.142	11.313	11.334	11.358	11.065	11.315	11.346	11.239
1416203_at	11.761	11.612	12.329	11.972	12.15	12.117	12.154	12.247	12.161	12.419	12.365	12.349	11.807	12.157	12.122	12.288
1416204_at	8.705	7.967	9.188	8.844	8.858	8.481	8.463	9.912	8.624	8.936	8.909	8.678	9.273	9.909	9.84	10.197
1416205_at	8.639	8.076	8.32	7.865	8.796	9.041	8.558	8.662	8.893	9.239	9.112	9.211	9.623	9.21	9.334	9.351
1416206_at	7.027	6.727	7.262	6.54	6.844	6.747	6.842	6.739	6.985	6.93	6.857	7.116	7.577	7.289	7.072	7.151
1416207_at	10.489	10.435	10.269	10.11	10.306	10.145	10.108	10.123	10.228	9.753	9.898	9.89	10.408	9.811	9.869	10.099
1416208_at	9.201	9.425	8.788	8.907	9.115	9.043	9.177	8.893	9.003	8.938	8.986	8.811	9.234	8.944	9.021	9.1
1416209_at	11.188	10.733	11.211	11.071	10.513	10.739	10.45	10.775	10.478	10.926	10.726	10.759	10.693	10.745	10.763	10.843
1416210_at	11.053	10.856	11.142	11.109	10.586	10.824	10.638	10.791	10.614	10.671	10.57	10.81	10.317	10.448	10.488	10.236
1416211_a_at	3.445	3.296	2.873	2.833	3.085	4.668	3.084	2.976	4.074	3.059	3.622	4.131	3.472	3.195	3.801	3.095
1416212_at	10.57	10.407	10.546	10.514	10.171	10.639	10.426	10.516	10.245	10.471	10.214	10.314	10.024	10.292	10.164	10.296
1416213_x_at	10.552	10.129	10.587	10.355	10.181	10.23	9.731	10.17	10.592	10.607	10.642	10.375	10.566	10.339	10.608	10.589
1416214_at	7.805	7.268	7.598	7.825	7.318	7.352	7.491	7.719	7.429	7.905	7.439	7.794	7.738	7.803	7.775	7.642
1416215_at	8.959	9.79	7.927	9.554	9.442	9.394	9.637	8.972	9.314	9.595	9.818	9.09	7.806	9.3	9.219	9.354
1416216_at	9.805	8.928	9.134	9.454	8.861	8.991	8.812	8.918	8.4	8.949	8.843	9.159	8.776	9.115	8.85	8.869
1416217_a_at	12.541	12.091	12.403	12.509	11.8	12.124	11.961	12.454	11.974	12.462	12.282	12.612	11.962	12.297	12.436	12.2
1416218_x_at	3.863	3.559	3.894	3.943	3.514	3.711	3.46	3.842	3.635	3.94	3.863	3.889	3.845	3.961	3.795	3.899
1416219_at	13.445	13.222	13.583	13.553	13.136	13.413	13.315	13.469	13.087	13.505	13.331	13.556	13.157	13.44	13.415	13.341
1416220_at	11.843	11.945	11.861	11.937	12.026	12.068	12.023	12.028	12.117	12.08	12.129	12.07	12.081	12.098	12.224	12.19
1416221_at	9.139	10.899	10.445	10.477	11.211	11.687	11.142	10.527	12.111	11.775	11.642	11.432	11.874	11.391	11.743	11.702
1416222_at	8.471	8.319	8.163	7.905	8.677	8.474	8.234	9.325	8.311	8.162	8.527	8.168	9.251	9.1	9.267	9.536
1416223_at	8.397	8.095	8.646	8.222	8.927	8.916	8.389	9.12	9.089	9.291	9.369	9.176	9.27	9.098	9.202	9.195
1416224_at	5.833	5.613	5.949	5.864	5.588	5.497	5.371	5.728	5.397	5.334	5.703	5.555	6.193	5.559	5.34	5.141
1416225_at	12.141	11.72	12.182	11.951	11.573	12.198	11.669	12.157	12.015	12.07	12.085	12.322	11.655	11.988	12.002	11.874
1416226_at	10.727	10.218	10.943	11.133	10.609	10.772	10.589	11.181	10.608	11.315	11.144	11.571	11.055	11.492	11.396	11.525
1416227_at	6.919	6.498	7.48	7.309	7.396	7.658	7.2	8.115	7.585	7.988	7.806	7.939	8.988	8.678	8.707	8.725
1416228_at	7.461	7.319	7.887	7.159	7.204	7.201	7.082	7.673	7.235	7.296	7.309	7.18	8.005	7.446	7.831	8.317
1416229_at	6.626	6.518	6.882	6.504	6.341	6.358	6.089	6.69	6.438	6.838	6.472	6.479	6.429	6.608	6.894	6.863
1416230_at	7.711	7.331	7.329	7.552	7.484	7.405	7.265	7.299	7.622	8.049	7.734	7.771	7	7.66	7.524	7.698
1416231_at	7.904	7.246	8.072	7.7	7.944	7.958	7.89	8.218	8.17	8.115	8.232	7.888	9.382	8.922	8.542	8.847
1416232_at	2.426	2.146	2.054	1.974	2.061	2.135	1.95	2.257	2.003	2.204	1.981	1.819	2.164	1.906	2.048	1.842
1416233_at	11.464	10.664	11.403	11.346	10.483	10.894	10.729	11.334	10.538	11.155	10.75	11.247	10.661	11.258	10.931	10.829
1416234_at	11.054	10.484	11.184	10.967	10.437	10.37	10.347	10.968	10.335	10.965	10.715	10.811	11.033	11.257	11.173	11.119
1416235_at	5.479	5.87	5.773	5.865	6.22	6.035	5.734	6.082	6.059	6.614	6.054	6.037	6.824	6.974	7.065	6.763
1416236_a_at	9.728	10.173	9.03	9.081	8.054	7.955	8.882	8.822	7.869	6.055	5.966	9.459	4.335	4.648	5.355	4.759
1416237_at	2.724	2.991	2.781	2.734	2.025	2.385	2.552	2.551	2.218	1.996	2.229	3.038	2.113	1.737	1.9	1.881
1416238_at	7.146	6.649	7.489	6.877	7.039	7.045	7.046	7.009	7.367	7.32	7.232	7.17	7.146	7.189	6.912	7.578
1416239_at	4.423	4.144	4.67	4.78	5.305	5.207	5.203	5.071	4.418	6.025	5.598	5.592	4.633	5.119	4.707	4.817
1416240_at	11.83	12.452	12.273	12.216	12.699	12.392	12.408	12.49	12.625	12.197	12.377	12.095	12.666	12.267	12.357	12.445
1416241_at	10.151	9.87	10.042	10.261	10.224	10.061	9.972	10.352	10.416	10.867	10.686	10.57	10.423	10.721	10.669	10.593
1416242_at	6.687	7.499	6.26	6.789	7.073	7.517	7.091	7.02	7.066	6.872	7.142	6.645	7.084	7.405	7.4	7.668
1416243_a_at	13.449	13.379	13.503	13.453	13.447	13.391	13.402	13.489	13.415	13.574	13.415	13.513	13.481	13.546	13.59	13.54
1416244_a_at	12.487	12.13	12.018	12.224	11.719	11.946	11.886	12.159	11.664	12.015	11.994	12.039	11.611	12.008	11.844	11.874
1416245_at	10.206	9.436	10.182	10.121	9.683	9.828	9.875	10.368	9.39	10.017	9.883	9.985	9.642	10.216	9.706	8.927
1416246_a_at	10.185	10.525	10.76	10.411	11.473	11.24	11.249	11.09	11.589	12.053	11.754	11.882	12.383	12.079	12.052	12.173
1416247_at	10.188	10.454	11.273	11.036	10.7	10.509	10.761	11.212	10.026	10.339	10.235	10.272	11.054	10.687	11.116	11.003
1416248_at	11.475	11.04	11.435	11.261	10.747	10.764	11.062	11.295	10.781	11.01	10.96	10.926	10.607	10.978	10.936	10.904
1416249_at	9.485	8.922	9.067	8.951	8.283	8.378	8.825	9.004	8.717	8.781	8.893	8.779	8.741	8.797	8.764	8.526
1416250_at	5.069	7.611	6.51	6.692	7.267	7.114	6.864	6.659	7.282	7.708	7.675	6.941	6.862	7.035	7.333	7.593
1416251_at	7.184	6.897	7.415	7.009	7.465	7.179	7.187	6.942	7.546	8.154	7.564	8.071	9.493	8.825	8.952	8.926
1416252_at	11.065	10.233	10.736	10.578	10.234	10.237	10.397	10.761	10.153	10.396	10.319	10.546	10.282	10.341	10.449	10.413
1416253_at	6.365	6.569	6.96	6.54	6.643	6.558	6.185	6.816	7.292	7.174	6.957	6.935	6.957	6.622	6.924	6.849
1416254_a_at	9.244	8.639	9.292	9.052	8.407	8.567	8.745	8.924	8.504	8.647	8.449	8.711	9.138	8.846	8.645	8.534
1416255_at	6.018	5.765	7.116	6.169	6.415	6.416	6.288	6.182	6.18	5.902	5.556	5.553	6.213	5.942	5.726	5.811
1416256_a_at	10.274	10.068	10.081	10.123	9.728	10.07	9.45	9.532	9.621	10.288	9.878	10.383	10.676	10.591	10.647	10.652
1416257_at	11.666	11.364	11.793	11.679	11.692	11.668	11.718	11.947	11.348	11.963	11.887	11.916	11.766	11.956	11.891	11.823
1416258_at	3.564	2.961	3.374	2.821	4.574	4.375	3.708	3.448	4.655	5.755	4.34	5.674	7.612	7.224	7.615	7.525
1416259_at	8.669	8.26	8.201	7.979	7.918	7.952	7.895	7.914	7.576	7.362	7.541	7.236	7.619	7.654	7.582	7.452
1416260_a_at	8.867	8.659	8.904	8.897	8.685	9.19	8.789	8.703	9.049	8.937	8.861	8.922	9.205	8.77	9.268	9.15
1416261_at	8.746	9.186	9.421	9.316	9.392	9.25	9.594	9.71	9.244	9.599	9.478	9.487	9.948	9.961	10.068	9.803
1416262_at	5.659	6.033	6.281	6.296	6.972	7.231	7.279	7.182	6.601	7.106	6.905	6.837	7.53	7.725	7.865	7.434
1416263_at	5.814	4.964	5.219	5.053	5.461	5.344	5.331	5.483	5.537	5.193	5.592	5.321	5.915	5.857	5.564	5.48
1416264_at	3.154	3.154	3.347	3.043	3.165	3.234	3.279	3.23	3.398	3.125	3.557	3.314	3.614	3.467	3.362	3.684
1416265_at	5.888	5.364	5.765	5.954	5.455	5.602	5.518	5.762	5.475	5.167	5.494	5.384	5.618	5.562	5.374	5.329
1416266_at	2.205	2.49	1.986	2.252	2.56	2.357	2.421	2.17	2.491	2.41	2.291	2.3	2.611	2.372	2.236	2.277
1416267_at	10.449	10.897	10.382	10.098	11.098	10.713	10.648	10.762	10.971	10.344	10.693	10.371	11.03	10.724	10.732	10.926
1416268_at	11.834	11.339	11.803	11.821	11.564	11.856	11.721	11.863	11.854	12.166	12.018	12.103	11.442	11.807	11.739	11.749
1416269_at	12.171	11.858	12.274	12.121	11.678	11.709	11.853	12.156	11.625	11.816	11.739	11.852	11.742	11.827	11.747	11.725
1416270_at	10.883	10.799	10.999	10.655	10.977	10.594	10.67	10.668	11.022	10.987	10.981	10.748	11.268	10.926	10.976	10.977
1416271_at	6.443	6.851	4.538	6.934	6.084	5.971	5.938	6.774	6.741	5.645	6.067	10.707	3.908	4.343	5.12	5.013
1416272_at	11.109	10.804	10.963	11.038	10.823	11.053	10.991	10.863	10.88	10.864	10.703	11.017	11.088	11.016	11.134	10.947
1416273_at	4.233	3.966	4.278	4.697	4.613	4.538	4.498	4.539	4.729	5.659	4.638	6.263	6.337	6.106	5.985	5.922
1416274_at	9.362	9.234	8.85	9.515	9.047	9.265	9.17	8.937	9.08	9.317	9.01	9.289	8.804	8.928	9.384	9.096
1416275_at	4.392	3.561	4.544	4.118	4.511	4.286	4.642	4.697	4.467	4.796	4.455	4.596	5.378	5.347	5.452	4.881
1416276_a_at	12.695	12.777	12.727	12.788	12.54	12.77	12.73	12.741	12.585	12.748	12.851	12.798	12.451	12.646	12.739	12.724
1416277_a_at	13.033	12.976	13.082	13.093	12.461	12.88	12.811	13.065	12.681	13.155	13.103	13.211	12.781	13.135	13.078	13.047
1416278_a_at	12.258	11.905	12.439	12.222	11.825	12.043	11.955	12.459	11.948	12.062	12.035	12.092	11.965	12.309	12.039	12.157
1416279_at	9.848	9.181	10.02	9.369	9.448	9.726	9.49	10.02	9.765	9.802	9.846	9.783	10.588	10.062	10.52	10.216
1416280_at	10.153	10.136	9.698	10.192	10.136	10.21	10.133	10.08	10.014	10.227	10.141	10.306	10.032	10.138	10.15	10.116
1416281_at	10.689	10.19	10.185	10.306	9.986	10.213	10.112	9.853	9.999	9.919	10.089	10.072	10.078	10.085	10.081	10.17
1416282_at	11.716	11.305	11.812	11.606	11.376	11.414	11.356	11.855	11.073	11.672	11.585	11.811	11.372	11.796	11.548	11.559
1416283_at	8.804	7.726	8.155	8.149	7.643	7.791	7.642	8.119	7.434	7.446	7.729	7.75	7.946	7.861	7.898	7.806
1416284_at	8.971	7.852	8.739	8.135	8.315	8.626	8.023	9.079	8.531	8.753	8.634	8.79	9.062	8.664	8.776	8.82
1416285_at	10.266	9.676	10.268	9.954	9.488	9.836	9.872	10.361	9.581	9.853	9.75	9.762	9.412	9.937	9.872	9.808
1416286_at	7.014	6.893	7.376	7.31	7.637	7.239	7.468	7.57	7.617	7.9	7.93	7.329	7.246	7.12	6.792	7.111
1416287_at	3.666	3.419	3.755	3.132	3.539	3.151	3.161	3.243	3.401	3.607	3.798	3.355	2.668	3.195	2.613	2.982
1416288_at	11.303	11.131	11.314	11.222	11.388	11.476	11.299	11.264	11.264	11.278	11.285	11.274	11.254	11.234	11.311	11.284
1416289_at	8.77	8.876	9.454	9.087	9.174	9.694	9.153	9.482	9.47	9.54	9.601	9.456	10.132	9.845	10.089	10.125
1416290_a_at	11.907	12.002	12.023	11.815	12.319	12.005	12.005	12.011	12.402	11.737	11.979	11.906	12.727	12.269	12.121	12.237
1416291_at	10.251	9.652	10.556	10.228	9.819	9.914	9.811	10.381	9.812	10.151	10.095	10.156	10.498	10.603	10.264	10.4
1416292_at	11.9	12.114	11.011	11.793	11.094	11.232	11.536	11.466	11.204	11.709	11.667	11.612	10.225	11.546	11.405	11.809
1416293_at	3.244	4.235	3.652	3.446	3.687	3.65	3.727	3.691	3.438	3.689	3.896	3.627	3.277	3.687	3.685	3.832
1416294_at	9.192	8.981	9.74	9.437	9.167	9.329	9.404	9.872	9.35	9.719	9.731	9.596	10.017	9.92	10.167	9.934
1416295_a_at	9.705	10.177	9.76	9.308	10.678	10.299	10.152	9.481	11.109	10.416	10.596	10.335	11.161	10.228	10.406	10.685
1416296_at	5.513	6.37	6.075	6.364	6.616	6.683	6.933	6.529	7.81	7.942	7.606	7.634	7.75	7.634	7.791	7.644
1416297_s_at	1.932	1.963	1.934	1.913	1.979	1.794	1.968	2.115	2.055	1.985	2.372	1.83	2.259	1.972	1.938	2.163
1416298_at	6.709	7.22	6.575	6.7	6.658	6.52	6.065	5.336	5.187	4.54	4.733	5.041	3.998	5.216	3.911	4.684
1416299_at	3.113	2.803	3.09	2.978	3.787	4.008	3.239	3.226	4.256	5.091	3.971	4.681	6.493	5.763	5.412	5.703
1416300_a_at	12.121	11.75	12.073	11.917	11.704	11.913	11.83	12.212	11.722	12.049	11.962	12.053	11.684	11.867	11.975	11.986
1416301_a_at	12.01	12.35	12.145	12.189	12.46	12.317	12.429	12.274	12.507	12.123	12.315	12.061	12.349	12.306	12.263	12.291
1416302_at	9.307	9.727	9.069	9.56	9.819	9.754	9.832	9.574	9.407	9.711	9.755	9.22	8.738	9.309	9.183	9.436
1416303_at	10.589	10.762	10.829	10.905	10.654	10.801	10.61	10.634	10.668	10.952	10.631	10.81	10.88	10.986	11.1	10.921
1416304_at	8.715	8.629	8.338	8.999	8.531	9.005	8.243	8.285	8.721	9.497	8.796	9.379	9.01	8.813	9.51	9.308
1416305_at	5.442	4.854	4.682	4.867	5.139	5.028	4.794	4.869	5.478	5.112	5.286	5.097	5.09	4.865	4.711	4.776
1416306_at	1.9	1.559	2.033	1.823	1.854	1.679	1.959	2.765	1.825	1.72	1.943	2.106	2.115	1.662	1.931	2.509
1416307_at	7.41	6.328	7.031	6.678	6.389	6.578	6.506	6.699	6.448	6.728	6.411	6.418	7.111	6.669	6.643	6.541
1416308_at	11.62	11.482	10.837	11.42	10.861	11.097	11.196	11.054	10.922	11.265	11.204	11.598	10.639	10.886	11.063	11.111
1416309_at	3.844	4.487	3.983	4.091	4.613	5.001	4.537	4.657	5.177	5.706	4.856	5.277	6.865	6.534	6.19	6.498
1416310_at	2.883	3.037	2.682	2.982	3.299	3.441	3.309	3.324	3.575	3.355	3.066	3.242	3.421	3.559	3.53	2.886
1416311_s_at	2.992	3.204	3.042	2.856	3.335	3.129	3.099	3.202	3.31	3.191	3.267	3.127	4.343	3.74	3.575	3.632
1416312_at	10.024	10.292	10.274	10.183	10.54	10.397	10.426	10.301	10.642	10.487	10.296	10.336	10.648	10.688	10.548	10.516
1416313_at	7.916	7.369	7.819	7.448	7.596	7.674	7.544	7.825	7.549	7.628	7.667	7.315	7.785	7.814	7.64	7.614
1416314_at	2.835	3.096	2.978	2.896	2.942	2.887	2.897	3.139	2.885	2.922	2.996	3.123	2.961	2.935	2.719	2.76
1416315_at	9.31	8.827	9.658	9.236	8.785	8.992	8.738	9.133	8.981	9.058	9.221	9.005	8.89	8.727	8.828	8.853
1416316_at	7.422	6.949	4.725	4.943	2.799	4.309	5.568	6.098	3.864	2.244	2.418	3.463	2.073	2.14	2.67	1.852
1416317_a_at	4.753	5.431	5.721	5.118	5.077	4.994	5.136	5.069	4.632	5.078	4.78	4.752	4.873	5.169	5.042	4.945
1416318_at	7.889	7.44	6.739	7.95	8.448	8.798	7.871	7.515	8.6	8.113	8.077	8.092	7.972	7.611	7.735	7.082
1416319_at	8.566	9.088	8.522	8.711	8.79	8.781	8.645	9.321	8.302	8.673	8.838	8.579	7.843	8.389	8.437	8.341
1416320_at	7.388	7.557	7.458	7.393	7.204	7.622	7.81	8.265	7.624	7.851	7.892	7.692	7.8	8.255	7.988	8.183
1416321_s_at	10.73	11.338	11.428	11.68	12.219	12.053	12.138	12.212	11.929	12.089	12.162	12.031	11.663	11.921	11.889	11.933
1416322_at	9.991	10.64	10.656	11.129	11.66	11.507	11.528	11.494	11.421	11.626	11.62	11.344	11.213	11.256	11.299	11.271
1416323_at	10.841	11.148	10.835	11.093	10.994	10.996	11.103	10.921	11.203	11.308	11.168	11.158	11.097	11.108	11.293	11.281
1416324_s_at	11.044	11.287	11.024	11.158	11.023	11.025	11.139	11.09	11.18	11.174	11.288	11.279	11.244	11.288	11.343	11.223
1416325_at	1.172	1.19	1.2	1.218	1.077	1.015	1.197	1.172	1.02	1.161	1.133	1.184	1.179	1.198	0.986	1.284
1416326_at	11.837	11.751	12.092	12.287	12.232	12.276	12.291	12.258	11.975	12.705	12.383	12.645	12.555	12.686	12.737	12.474
1416327_at	11.673	11.416	11.832	11.622	11.167	11.57	11.466	11.863	11.412	11.792	11.589	11.723	11.346	11.539	11.604	11.654
1416328_a_at	11.565	11.609	11.744	11.885	11.675	11.82	11.892	11.946	11.625	11.903	11.924	11.94	11.961	11.806	11.936	11.908
1416329_at	10	10.409	10.215	10.294	10.574	10.661	10.542	10.338	10.601	10.668	10.549	10.5	10.837	10.672	10.813	10.826
1416330_at	12.327	12.629	12.333	12.507	12.581	12.684	12.693	12.525	12.366	12.717	12.681	12.664	11.97	12.563	12.596	12.672
1416331_a_at	11.273	11.326	11.178	11.582	11.308	11.222	11.563	11.363	11.299	11.613	11.676	11.649	10.989	11.651	11.599	11.691
1416332_at	7.794	7.871	8.001	8.749	7.568	7.446	7.746	8.034	7.143	7.274	7.431	7.274	7.227	7.566	7.103	6.955
1416333_at	5.606	5	6.237	5.995	7.053	7.076	7.066	6.679	7.222	8.151	7.283	7.907	9.026	8.248	8.53	8.185
1416334_at	7.657	6.926	7.447	7.09	7.115	7.296	7.362	7.602	6.805	6.608	6.959	6.655	6.969	6.954	6.778	6.899
1416335_at	9.49	9.187	9.646	9.76	9.034	9.334	8.914	9.293	9.124	9.231	9.207	9.443	9.379	9.493	9.668	9.46
1416336_s_at	9.967	9.824	9.709	9.835	9.791	9.994	9.661	9.548	10.142	10.144	9.776	10.128	10.587	10.337	10.28	10.391
1416337_at	12.308	12.371	12.148	12.199	12.219	12.164	12.226	12.256	12.09	11.998	12.05	12.02	12.129	12.052	12.124	12.107
1416338_at	7.096	7.035	6.924	7.172	7.349	7.245	7.236	6.961	7.53	7.512	7.27	7.474	8.08	7.835	7.86	7.794
1416339_a_at	8.884	8.458	8.903	8.775	8.494	8.58	8.58	8.795	8.735	8.861	8.73	9.124	9.534	9.245	9.11	9.146
1416340_a_at	9.649	9.764	9.883	9.85	10.271	10.254	10.146	10.175	10.248	10.602	10.647	10.714	10.953	11.017	11.096	11.141
1416341_at	9.685	8.548	9.138	8.813	8.632	8.594	8.564	8.67	8.374	8.75	8.635	8.74	8.703	8.719	8.614	8.729
1416342_at	5.875	4.601	4.586	4.903	6.353	5.843	5.433	4.654	6.967	7.546	7.531	8.405	6.787	6.975	6.938	7.054
1416343_a_at	10.938	11.256	10.687	10.92	11.015	10.865	10.862	10.705	11.102	10.848	10.99	10.736	11.36	11.232	11.167	11.396
1416344_at	11.857	11.867	11.841	11.919	11.676	11.805	11.866	11.846	11.475	11.802	11.872	11.885	11.736	11.95	11.942	11.886
1416345_at	10.503	9.928	10.494	9.884	9.923	9.777	9.927	10.463	9.847	9.943	9.911	9.931	10.691	10.537	10.455	10.555
1416346_at	6.02	5.045	5.614	5.367	4.989	4.889	4.731	5.731	5.288	5.379	5.165	5.246	5.776	5.909	5.857	5.759
1416347_at	7.037	6.12	6.996	6.231	6.178	6.041	6.409	6.515	5.787	5.774	5.834	6.081	6.12	5.823	5.833	6.204
1416348_at	3.96	3.694	4.387	3.636	3.926	3.706	4.022	4.127	3.707	4	3.65	4.065	4.322	4.135	3.99	4.149
1416349_at	6.735	6.331	7.158	6.465	6.456	6.749	6.586	7.147	6.522	6.766	6.738	6.67	6.809	7.02	6.98	6.873
1416350_at	7.214	7.435	7.475	7.545	6.694	6.933	6.998	7.128	7.109	7.201	6.733	7.103	7.44	7.052	7.234	6.964
1416351_at	10.019	10.174	10.175	10.28	10.061	10.507	10.314	10.327	10.1	10.327	10.282	10.364	10.113	10.301	10.356	10.384
1416352_s_at	10.918	10.382	10.753	10.36	10.651	10.824	10.652	11.573	10.412	10.906	11.057	11.086	10.735	10.865	11.056	11.108
1416353_at	6.983	6.846	6.916	6.896	6.922	6.825	6.822	6.913	6.902	6.743	6.831	6.829	7.401	6.998	7.125	7.15
1416354_at	9.611	9.361	9.713	9.971	8.878	9.003	8.971	9.325	9.034	9.127	8.73	8.942	8.677	9.221	9.188	9.341
1416355_at	6.59	7.463	7.182	6.743	6.656	6.926	6.604	6.577	6.138	6.063	6.158	6.009	5.526	5.804	6.124	6.626
1416356_at	8.85	8.642	9.473	8.813	8.84	9.143	8.98	9.336	8.98	9.499	9.162	9.318	9.365	9.497	9.511	9.299
1416357_a_at	11.367	11.251	10.885	10.997	11.547	11.355	11.464	11.527	11.544	11.488	11.768	11.49	11.609	11.622	11.55	11.542
1416358_at	5.862	5.439	5.28	5.96	5.804	5.768	5.636	5.863	6.076	6.046	6.012	6.003	6.467	6.016	5.954	5.809
1416359_at	10.777	10.815	10.112	10.804	10.91	10.997	10.917	10.864	10.954	11.355	11.519	11.485	10.666	11.218	11.186	11.147
1416360_at	6.137	6.941	6.694	6.921	7.28	7.29	6.927	6.838	7.133	7.794	8.021	7.621	6.997	7.198	7.651	8.097
1416361_a_at	2.01	2.063	1.807	2.088	1.995	2.051	2.083	2.966	2.008	1.87	1.669	2.072	2.166	2.012	2.306	1.988
1416362_a_at	7.891	7.485	8.116	7.75	7.168	7.395	7.184	7.427	7.394	7.173	7.514	7.64	7.825	7.661	7.483	7.651
1416363_at	3.928	3.29	3.491	3.509	3.732	3.757	3.653	3.684	3.869	3.735	3.406	3.427	3.884	3.883	3.536	3.676
1416364_at	12.523	12.343	12.436	12.605	12.067	12.29	12.153	12.197	11.972	12.513	12.341	12.618	12.13	12.347	12.386	12.319
1416365_at	11.422	11.236	11.802	11.513	10.965	11.13	10.736	11.278	10.973	11.656	11.257	11.645	11.008	11.419	11.477	11.439
1416366_at	11.58	11.334	11.616	11.417	10.801	11.188	11.075	11.626	10.777	11.283	11.024	11.263	10.596	11.104	10.978	11.065
1416367_at	9.478	8.943	9.122	8.991	8.779	9.025	8.907	9.282	8.728	8.895	8.793	8.904	8.767	8.82	8.723	8.774
1416368_at	10.894	10.762	10.803	10.982	10.888	10.729	10.802	11.449	10.774	10.284	10.473	13.079	8.537	9.14	9.301	9.051
1416369_at	10.702	11.233	10.939	11.203	11.309	11.342	11.434	11.2	11.444	11.538	11.448	11.146	11.242	11.066	11.349	11.387
1416370_at	6.565	6.324	6.636	6.379	6.163	6.191	6.089	6.627	5.842	6.007	6.131	6.046	6.385	6.195	5.697	5.811
1416371_at	10.367	10.485	12.006	11.296	9.989	9.894	10.035	10.62	9.143	9.681	9.558	9.399	9.671	9.488	9.754	10.034
1416372_at	10.513	10.161	10.456	10.251	10.108	10.345	10.344	10.355	10.456	10.637	10.552	10.489	10.22	10.324	10.419	10.364
1416373_at	9.331	9.014	8.874	9.274	8.71	9.05	9.037	9.354	9.088	9.13	8.88	9.096	8.442	8.893	8.682	8.818
1416374_at	6.654	6.762	6.91	7.006	6.938	7.038	7.34	7.204	7.123	7.795	7.446	7.508	7.17	7.3	7.507	7.575
1416375_at	7.121	7.443	7.274	7.205	7.587	7.721	7.602	7.691	7.449	7.997	7.827	7.924	7.898	7.884	8.265	8.225
1416376_at	7.141	6.176	6.846	6.414	6.079	6.45	6.107	6.56	6.367	6.853	7.015	6.723	7.563	7.452	7.269	7.317
1416377_at	9.089	8.806	8.721	8.968	8.307	8.559	8.666	8.452	9.121	8.827	8.891	8.746	8.001	8.47	8.564	8.392
1416378_at	6.559	6.382	7.016	6.568	6.568	6.543	6.408	6.809	6.322	6.73	6.763	6.815	7.215	6.969	6.851	6.78
1416379_at	5.437	4.716	5.494	4.705	5.918	5.896	5.259	5.294	6.377	6.316	6.229	6.397	7.178	6.711	6.886	6.817
1416380_at	4.082	4.27	4.135	4.073	4.211	4.282	4.123	4.275	4.132	4.194	4.488	4.326	4.439	4.466	4.857	5.189
1416381_a_at	11.755	11.661	11.952	11.922	11.92	12.082	12.024	12.234	12.131	12.246	12.295	12.184	12.317	12.316	12.28	12.348
1416382_at	10.951	11.423	10.853	11.337	11.34	11.595	11.15	11.368	11.279	11.47	11.412	11.352	11.303	11.365	11.58	11.609
1416383_a_at	12.66	11.885	12.599	12.03	11.202	11.285	11.227	12.139	10.796	11.154	11.327	11.148	10.936	11.342	11.115	11.398
1416384_a_at	10.066	9.751	10.499	10.361	10.258	10.44	10.001	10.69	10.133	10.59	10.544	10.562	10.875	10.817	10.719	10.67
1416385_a_at	11.075	11.014	10.65	10.982	11.028	11.015	11.036	10.837	10.895	11.253	11.096	11.064	11.123	11.08	11.184	11.245
1416386_a_at	6.809	6.988	6.933	7.633	7.193	7.271	7.238	7.381	7.15	7.785	7.555	7.476	7.241	7.412	7.784	7.483
1416387_at	8.819	7.725	8.566	8.418	7.969	7.947	8.029	8.29	7.746	7.909	7.924	7.914	8.133	8.37	8.084	7.898
1416388_at	4.61	5.068	5.085	4.95	4.824	4.986	4.74	4.859	5.183	5.483	5.073	5.027	5.23	5.247	4.861	4.827
1416389_a_at	10.645	10.38	10.734	10.546	10.364	10.45	10.343	10.858	10.001	10.295	10.367	10.175	9.871	10.268	10.223	10.015
1416390_at	6.093	6.69	6.504	6.781	7.623	7.479	7.361	7.42	7.375	6.872	7.293	6.89	7.172	7.237	6.67	7.015
1416391_at	11.379	11.475	11.489	11.47	11.313	11.372	11.332	11.372	11.268	11.447	11.467	11.388	11.647	11.442	11.553	11.588
1416392_a_at	10.991	11.292	11.551	11.485	11.397	11.617	11.644	11.83	11.598	11.724	11.579	11.795	11.717	11.852	12.06	12.001
1416393_at	10.595	9.901	10.322	10.476	9.748	9.923	9.876	10.222	9.656	10.135	9.772	10.242	9.836	10.06	10.008	9.942
1416394_at	12.65	12.088	12.55	12.289	11.693	11.874	11.862	12.32	11.789	12.085	11.884	12.01	11.668	11.914	11.553	11.514
1416395_at	8.678	7.972	8.405	8.613	8.179	8.349	8.477	8.662	8.344	8.647	8.6	8.709	8.561	8.692	8.581	8.445
1416396_at	3.257	3.341	3.604	3.672	3.431	3.744	3.631	3.47	3.696	3.41	3.514	3.7	3.835	3.795	3.656	3.621
1416397_at	5.249	4.915	4.191	5.067	4.851	5.319	4.637	4.756	5.241	5.268	5.467	5.44	5.176	5.339	5.233	5.224
1416398_at	2.513	2.391	2.493	2.332	2.141	2.528	2.199	2.105	2.442	2.772	2.246	2.459	2.669	2.531	2.462	2.687
1416399_a_at	10.733	9.879	10.502	10.395	9.925	10.063	10.028	10.298	9.954	10.678	10.462	10.51	10.5	10.6	10.627	10.576
1416400_at	6.449	5.365	5.858	5.444	5.142	5.499	5.292	6.006	5.269	5.443	5.244	5.426	5.881	5.802	5.484	5.606
1416401_at	8.65	8.089	8.46	7.896	8.239	8.066	7.869	8.05	7.704	8.004	7.98	8.295	8.588	8.354	8.449	8.334
1416402_at	8.717	7.884	8.619	8.566	7.853	8.048	8.328	8.856	7.707	7.956	7.971	8.384	7.596	8.361	8.13	8.023
1416403_at	4.528	4.255	4.381	4.348	3.934	3.926	4	4.421	3.89	4.106	4.037	4.008	3.741	4.109	4.088	4.129
1416404_s_at	12.728	12.727	12.853	12.749	12.668	12.823	12.611	12.767	12.548	12.785	12.726	12.887	12.551	12.831	12.764	12.726
1416405_at	11.161	11.875	11.634	11.499	12.372	12.361	12.216	11.984	12.426	12.16	12.303	12.243	12.454	12.18	12.35	12.472
1416406_at	10.191	10.136	10.652	10.86	11.258	11.295	11.201	11.23	11.299	11.78	11.65	11.754	11.672	11.878	11.87	11.641
1416407_at	8.994	9.331	9.616	9.784	11.199	11.059	10.65	10.492	11.174	11.32	11.445	11.219	11.614	11.343	11.509	11.447
1416408_at	12.62	12.715	12.516	12.656	12.493	12.454	12.494	12.592	12.337	12.272	12.543	12.261	12.236	12.484	12.491	12.53
1416409_at	11.85	11.292	11.816	11.849	10.996	11.058	11.299	11.752	10.765	11.107	11.163	11.029	10.72	11.058	10.969	11.165
1416410_at	4.28	4.311	4.35	4.458	4.564	4.628	4.383	4.378	4.485	4.643	4.447	5.072	5.49	5.322	4.938	5.054
1416411_at	11.29	11.76	11.609	11.714	12.017	12.097	11.927	12.036	11.954	12.077	12.23	11.99	11.794	11.905	11.886	12.01
1416412_at	9.538	10.082	9.461	9.394	9.863	9.384	9.838	9.133	9.742	9.156	9.432	9.163	9.556	9.207	9.018	9.097
1416413_at	1.57	1.419	1.499	1.596	1.289	1.488	1.527	1.602	1.581	1.307	1.666	1.573	1.535	1.647	1.374	1.392
1416414_at	5.079	4.96	5.125	4.808	5.04	5.706	5.186	4.774	6.22	5.462	5.078	5.786	6.246	5.678	5.711	5.858
1416415_a_at	11.266	11.449	11.162	11.219	11.334	11.566	11.239	11.195	11.208	11.675	11.452	11.629	11.692	11.644	11.846	11.799
1416416_x_at	12.029	12.331	12.444	12.575	12.53	12.637	12.709	12.726	12.48	12.939	12.761	13.157	12.466	12.799	12.731	12.499
1416417_a_at	12.343	11.665	12.393	12.219	11.825	11.995	11.928	12.55	11.61	12.114	12.142	12.203	11.78	12.295	12.18	12.184
1416418_at	12.156	12.315	12.311	12.293	11.866	11.816	12.013	11.957	11.603	11.982	11.941	11.951	11.728	11.967	12.119	12.013
1416419_s_at	11.985	11.502	11.991	11.936	11.166	11.38	11.382	11.711	11.026	11.473	11.419	11.513	11.076	11.21	11.474	11.237
1416420_a_at	12.957	12.981	13.033	12.986	12.729	12.97	12.891	13.009	12.757	13.07	12.998	13.053	12.856	13.03	12.882	12.471
1416421_a_at	10.304	10.445	10.598	10.372	10.231	10.336	10.188	10.211	10.067	10.392	10.094	10.116	9.977	10.186	9.96	10.354
1416422_a_at	9.697	9.944	9.631	9.351	10.007	9.846	9.969	9.484	9.929	9.536	9.495	9.446	10.02	9.824	9.614	9.741
1416423_x_at	7.971	7.926	7.694	7.64	8.151	8.099	8.162	7.946	8.143	7.787	7.751	7.915	8.212	7.899	7.836	7.888
1416424_at	6.467	6.188	6.324	6.307	6.508	6.589	6.549	6.563	7.007	6.894	6.891	6.757	7.139	7.119	7.105	7.373
1416425_at	10.014	10.155	10.151	10.192	9.876	9.884	10.105	10.265	10.097	9.737	9.914	9.65	9.462	9.692	9.627	9.729
1416426_at	10.029	10.484	9.856	10.006	10.477	10.19	10.309	10.094	10.442	10.176	10.311	10.234	10.052	10.241	10.274	10.498
1416427_at	10.473	11.707	10.877	11.09	11.131	11.234	11.21	10.761	10.932	10.757	11.07	10.531	10.24	10.519	10.516	10.445
1416428_at	9.755	9.29	9.703	9.221	8.911	9.346	9.016	9.063	8.747	8.783	8.849	8.803	9.161	8.827	8.956	8.823
1416429_a_at	12.995	13.279	13.023	12.893	12.999	12.863	12.917	12.809	13.022	12.507	12.798	12.575	12.985	12.623	12.787	12.842
1416430_at	12.642	13.13	12.63	12.592	12.757	12.411	12.621	12.46	12.682	12.154	12.467	12.041	12.36	12.085	12.134	12.354
1416431_at	8.256	7.261	7.97	7.938	8.814	9.242	8.277	8.32	9.162	9.657	8.996	10.123	10.903	9.895	10.267	10.026
1416432_at	12.659	12.835	12.738	12.721	12.732	12.729	12.583	12.541	12.546	12.168	12.421	11.903	11.647	12.133	11.677	11.717
1416433_at	7.829	7.404	8.008	7.502	7.623	7.3	7.396	7.783	8.055	7.702	7.7	7.452	8.394	7.926	7.921	7.89
1416434_at	5.667	4.872	5.396	5.032	6.301	5.207	5.945	6.673	5.539	5.828	5.65	5.136	6.062	6.118	6.092	5.983
1416435_at	7.265	6.798	7.77	7.525	7.32	7.261	6.825	7.753	7.424	7.21	7.412	7.458	8.053	7.755	7.714	7.716
1416436_a_at	7.056	6.348	7.237	6.663	6.47	6.699	6.567	7.234	6.603	6.704	6.63	6.281	6.189	6.515	6.432	6.488
1416437_a_at	2.749	2.84	3.399	3.004	2.956	2.949	3.3	3.174	2.88	3.116	2.913	2.849	3.144	2.947	2.996	2.993
1416438_at	10.297	9.716	10.235	10.254	9.678	9.928	10.112	10.297	9.844	10.165	10.026	10.147	10.157	10.354	10.066	9.966
1416439_at	8.462	8.44	8.741	8.501	8.698	8.799	8.717	8.857	8.456	8.506	8.574	8.528	9.029	9.046	8.957	8.914
1416440_at	12	12.261	11.821	11.915	12.451	12.328	12.318	12.188	12.274	12.093	12.336	11.999	12.248	12.039	12.17	12.222
1416441_at	10.754	10.459	10.111	10.689	10.749	10.977	10.76	10.96	10.755	10.923	10.889	10.998	10.155	10.624	10.636	10.437
1416442_at	4.676	4.713	4.585	4.773	4.292	4.379	4.686	4.652	4.265	4.764	4.489	4.69	4.992	4.892	4.791	4.796
1416443_a_at	9.575	9.524	9.659	9.682	10.433	10.212	10.135	10.072	10.614	10.404	10.348	10.274	10.711	10.285	10.263	10.267
1416444_at	2.308	2.006	2.718	2.214	2.064	2.078	2.073	2.666	1.891	2.269	2.013	1.875	2.113	1.941	2.225	1.966
1416445_at	10.334	9.881	10.341	10.195	10.08	10.121	10.357	10.265	10.343	10.323	10.467	10.481	10.437	10.53	10.577	10.628
1416446_at	11.049	11.317	11.073	11.089	11.441	11.211	11.242	11.189	11.302	10.905	11.034	11.05	11.405	11.107	11.097	11.12
1416447_at	8.999	10.172	9.671	9.665	10.639	10.203	10.04	9.654	9.873	9.781	9.784	9.373	9.573	9.474	9.393	9.949
1416448_at	6.468	6.506	6.47	6.569	6.598	6.551	6.404	6.859	6.443	6.662	6.344	6.469	6.863	6.518	6.811	6.797
1416449_x_at	8.117	7.577	8.362	8.295	7.511	7.71	7.595	7.977	7.396	7.962	7.92	8.322	8.669	8.385	8.466	8.206
1416450_at	4.783	4.483	4.845	4.516	4.298	4.243	4.238	4.336	4.382	4.154	4.071	4.354	4.395	4.246	4.339	4.339
1416451_s_at	8.379	7.095	7.682	7.63	6.733	7.358	7.237	6.97	6.959	6.904	6.663	7.229	6.718	6.986	6.884	6.837
1416452_at	10.926	10.872	10.498	10.979	10.906	10.939	10.812	10.897	10.978	10.846	11.096	11.096	10.683	10.962	10.919	10.988
1416453_x_at	13.373	13.337	13.293	13.414	13.147	13.332	13.293	13.348	13.163	13.26	13.317	13.329	13.115	13.399	13.364	13.258
1416454_s_at	12.015	12.059	12.071	13.08	12.848	13.151	12.912	12.888	12.943	13.327	13.212	13.388	12.737	12.686	12.93	13.005
1416455_a_at	9.474	10.36	10.295	10.847	11.365	11.627	11.469	12.176	11.298	11.77	11.722	11.687	11.586	11.893	11.887	11.896
1416456_a_at	2.429	2.268	2.392	2.352	2.198	2.095	2.24	2.143	2.21	2.028	2.173	2.118	2.391	2.328	2.093	2.121
1416457_at	5.324	5.398	5.512	5.662	5.773	6.288	5.917	5.66	6.2	6.13	6.015	5.922	6.147	5.766	6.11	6.19
1416458_at	8.381	8.128	8.742	8.592	8.4	8.781	8.264	8.787	8.591	8.736	8.755	8.616	8.989	8.905	8.853	9.041
1416459_at	3.714	4.159	4.341	4.39	3.949	4.101	3.929	4.189	4.708	4.604	4.481	4.533	4.426	4.899	4.683	4.816
1416460_at	2.19	2.314	2.366	2.255	2.258	2.298	2.219	2.329	2.221	1.972	2.204	2.211	2.281	2.145	2.039	2.365
1416461_at	10.483	10.66	9.878	10.329	10.278	10.488	10.509	10.395	10.702	11.057	10.948	10.804	10.365	10.8	10.7	10.836
1416462_at	10.493	10.396	10.176	10.202	10.334	10.569	10.152	10.309	10.623	10.688	10.628	10.525	10.452	10.54	10.702	10.671
1416463_at	3.766	3.546	3.635	3.84	3.887	3.817	3.957	3.764	3.754	3.923	3.647	3.767	3.128	3.842	3.548	3.495
1416464_at	2.31	3.258	2.376	2.615	2.807	3.153	2.625	3.441	3.092	3.411	3.413	3.7	2.946	3.368	3.176	3.937
1416465_a_at	12.355	12.303	12.198	12.158	12.49	12.37	12.373	12.138	12.362	12.213	12.319	12.241	12.625	12.301	12.463	12.571
1416466_at	11.269	11.714	11.098	11.376	11.662	11.678	11.729	11.357	11.536	11.447	11.464	11.381	11.588	11.63	11.652	11.708
1416467_at	10.652	11.131	11.097	11.102	10.737	10.897	10.816	10.819	10.51	10.724	10.472	10.544	10.305	10.512	10.507	10.645
1416468_at	11.693	11.916	11.784	12.049	12.305	12.159	12.315	12.113	12.165	12.049	12.132	12.003	12.153	11.862	12.022	11.972
1416469_at	7.055	7.264	7.56	7.492	7.468	7.553	7.463	7.407	7.478	7.949	7.649	7.669	7.885	7.795	7.913	7.756
1416470_a_at	7.903	7.445	7.556	7.536	7.4	7.598	7.413	7.247	7.752	8.035	7.706	8.046	8.283	8.259	8.211	8.316
1416471_at	11.383	11.796	11.421	11.481	11.404	11.313	11.418	11.342	11.485	11.114	11.169	11.147	10.755	10.971	11.074	10.92
1416472_at	11.965	12.087	11.776	11.855	12.193	12.033	12.11	12.03	12.136	12.035	12.2	12.006	12.038	12.036	12.182	12.253
1416473_a_at	6.802	7.151	7.12	7.712	8.261	9.07	8.279	7.046	8.793	8.401	8.13	8.772	8.147	7.31	7.972	7.268
1416474_at	6.73	7.512	6.922	7.477	7.909	9.257	8.395	6.884	9.041	8.079	8.179	8.669	7.634	7.558	7.795	7.011
1416475_at	9.268	9.487	9.037	9.318	9.173	9.041	9.233	9.002	9.293	9.013	9.204	8.905	9.372	9.18	9.004	9.165
1416476_a_at	10.209	10.853	10.356	10.328	11.026	10.652	10.568	10.444	11.206	10.16	10.654	10.483	11.507	10.336	10.692	10.795
1416477_at	10.67	10.636	10.691	10.626	10.937	10.83	10.675	10.702	10.77	10.786	10.747	10.742	10.983	10.857	10.968	10.936
1416478_a_at	12.884	12.58	12.998	12.851	12.313	12.632	12.6	13.074	12.363	12.633	12.691	12.677	12.349	12.605	12.585	12.516
1416479_a_at	10.795	10.602	11.09	10.865	10.653	10.822	10.796	11.513	10.56	10.901	10.739	10.822	10.854	11.001	11.011	10.916
1416480_a_at	10.703	9.957	10.857	10.218	10.339	10.392	10.615	11.157	10.345	10.586	10.77	10.64	10.593	10.946	10.828	10.982
1416481_s_at	8.271	8.983	9.222	9.005	10.439	9.982	10.05	10.652	10.323	10.105	10.419	10.313	10.931	10.951	10.887	10.865
1416482_at	7.841	7.118	7.435	7.216	6.559	7.06	6.707	6.552	6.983	6.857	7.175	6.893	6.859	6.606	6.768	7.027
1416483_at	8.189	7.896	8.352	7.706	7.122	7.602	7.282	7.037	7.218	7.407	7.525	7.414	7.297	7.196	7.168	7.442
1416484_at	8.07	7.991	7.665	7.788	6.941	7.575	7.53	6.816	7.525	7.499	7.37	7.121	6.88	6.823	6.998	7.398
1416485_at	12.172	11.799	12.249	12.084	11.616	11.592	11.642	12.118	11.315	11.767	11.717	11.759	11.454	11.77	11.728	11.809
1416486_at	10.508	10.459	10.525	10.416	10.019	10.414	10.197	10.245	10.211	10.308	10.256	10.353	10.373	10.32	10.319	10.254
1416487_a_at	5.29	4.624	4.806	4.798	4.315	4.352	4.704	4.404	4.113	4.367	4.243	4.532	3.89	4.176	4.326	4.113
1416488_at	10.253	10.828	10.016	10.491	10.462	10.502	10.633	10.222	10.7	10.36	10.606	10.269	10.053	10.436	10.409	10.457
1416489_at	9.649	10.006	9.127	9.773	9.318	9.57	9.683	9.394	9.718	10.092	9.966	9.789	9.488	9.977	9.944	9.955
1416490_at	2.554	2.187	2.009	2.127	2.26	2.144	2.194	2.305	2.242	2.32	2.428	2.336	2.225	2.226	2.172	2.445
1416491_at	4.36	4.575	4.315	4.727	4.52	5.001	4.928	4.234	4.901	4.737	4.563	4.465	4.804	4.572	4.867	4.875
1416492_at	5.096	4.856	5.2	4.693	5.431	5.37	4.689	5.539	5.384	5.386	5.516	5.236	6.688	5.888	5.875	6.302
1416493_at	10.768	10.649	10.397	10.908	10.667	11.007	10.749	10.883	10.929	11.245	11.063	11.248	10.794	10.945	11.092	11.082
1416494_at	11.713	11.477	11.645	11.426	11.243	11.303	11.296	11.895	11.103	11.366	11.338	11.225	11.364	11.52	11.413	11.296
1416495_s_at	11.768	11.438	11.662	11.542	11.208	11.306	11.331	11.816	11.035	11.439	11.408	11.513	11.008	11.497	11.329	11.493
1416496_at	12.991	12.987	13.062	13.046	12.93	13.039	13.021	13.024	12.963	12.946	12.97	13.008	12.563	12.951	12.962	12.938
1416497_at	9.041	9.963	4.401	9.164	6.502	7.271	7.767	5.197	9.027	9.921	9.607	9.84	5.435	9.039	8.911	9.79
1416498_at	10.093	10.277	10.307	10.276	11.136	11.354	10.751	10.898	11.367	11.212	11.564	11.289	11.211	11.258	11.376	11.445
1416499_a_at	10.914	11.518	10.729	10.903	11.601	11.223	11.391	10.993	11.623	10.829	11.178	10.926	11.528	10.884	10.874	10.89
1416500_at	11.591	11.32	11.498	11.33	11.243	11.157	11.315	11.491	11.065	11.36	11.265	11.172	11.045	11.315	11.336	11.335
1416501_at	10.82	10.176	10.953	10.535	10.079	10.017	10.013	10.079	10.152	9.97	9.98	9.689	9.868	9.866	9.853	10.145
1416502_a_at	8.451	7.586	8.417	8.255	7.953	7.941	7.934	8.235	7.547	7.851	7.812	7.915	7.873	8.124	7.772	7.658
1416503_at	7.641	6.787	7.802	7.495	8.28	8.109	7.797	8.344	8.282	8.581	8.454	8.493	9.036	9.047	8.599	8.726
1416504_at	3.714	3.712	3.623	3.713	3.295	3.411	3.259	3.601	3.252	3.163	3.471	3.451	3.495	3.423	3.377	3.495
1416505_at	4.631	5.415	3.79	6.135	5.411	4.944	4.795	6.788	4.35	4.653	4.532	5.569	5.203	4.826	4.802	4.814
1416506_at	12.496	12.378	12.659	12.538	12.154	12.291	12.183	12.396	11.896	12.343	12.14	12.215	12.204	12.457	12.428	12.454
1416507_at	5.149	5.779	5.909	5.729	5.743	5.764	6.107	5.917	5.695	5.548	5.731	5.546	5.874	5.99	5.674	5.834
1416508_at	8.945	8.124	8.912	8.709	8.863	8.833	8.79	8.87	9.052	8.943	8.883	8.922	8.903	8.92	8.96	8.88
1416509_at	11.813	11.892	11.581	11.745	11.917	11.808	11.894	11.637	11.761	11.766	11.829	11.741	11.795	11.829	11.873	11.85
1416510_at	8.324	7.819	8.679	8.206	8.044	8.219	8.045	8.548	8.238	8.238	8.106	8.219	8.568	8.469	8.265	8.266
1416511_a_at	10.463	10.491	10.834	10.69	10.817	10.791	10.874	11.122	10.885	11.134	10.976	10.861	11.005	11.249	11.238	11.263
1416512_at	7.176	6.963	8.041	7.44	7.566	7.814	7.488	8.251	7.507	7.942	7.515	7.761	8.369	8.13	8.325	8.05
1416513_at	10.155	9.919	10.405	10.457	10.486	10.405	10.397	10.391	10.495	10.537	10.623	10.679	10.394	10.478	10.078	10.017
1416514_a_at	11.727	12.22	11.923	11.899	12.439	12.348	12.351	11.937	12.669	12.146	12.519	12.228	12.419	12.326	12.371	12.418
1416515_at	2.732	3.069	3.034	3.054	3.139	3.13	2.966	2.95	3.122	3.225	3.371	3.505	3.188	3.329	3.17	3.672
1416516_at	3.103	3.377	3.125	3.129	3.384	3.201	3.029	3.08	3.366	3.228	3.272	3.21	3.269	3.468	3.358	3.325
1416517_at	8.523	8.245	8.615	8.355	8.224	8.314	8.195	8.375	8.239	7.947	8.001	8.149	8.095	8.104	7.835	7.968
1416518_at	2.744	2.693	2.861	2.602	2.556	2.607	2.435	2.788	2.649	2.624	2.583	2.55	2.908	2.714	2.653	2.955
1416519_at	13.033	12.941	12.985	13.125	12.811	12.917	12.968	13.15	12.636	13.001	13.004	13.075	12.641	13.078	12.917	12.677
1416520_x_at	12.664	12.373	12.701	12.746	12.265	12.478	12.474	12.665	12.048	12.601	12.567	12.696	12.047	12.788	12.367	12.111
1416521_at	11.362	11.266	11.739	11.679	11.377	11.465	11.34	11.978	11.285	11.752	11.585	11.901	11.158	11.73	11.703	11.626
1416522_a_at	10.508	10.454	11.042	10.577	10.133	10.559	10.477	10.731	10.062	10.457	10.3	10.518	10.104	10.483	10.462	10.311
1416523_at	2.069	1.952	1.897	1.848	2.035	1.961	1.814	1.58	2.151	2.056	2.118	2.037	2.248	2.181	2.079	2.034
1416524_at	11.207	10.887	11.103	11.328	10.788	11.069	11.262	11.416	10.907	11.414	11.263	11.331	10.699	11.215	11.209	11.153
1416525_at	8.527	9.245	9.054	9.023	8.546	8.971	8.99	9.158	9.21	9.772	9.33	9.251	9.246	9.347	9.485	9.322
1416526_a_at	12.24	11.807	12.035	12.074	11.887	12.01	11.974	12.448	11.565	12.065	12.164	12.165	11.541	12.106	11.965	11.865
1416527_at	9.316	10.005	9.554	9.961	10.673	10.475	10.442	10.334	10.533	10.278	10.265	10.177	10.43	10.26	10.328	10.186
1416528_at	10.482	10.321	11.053	10.867	11.177	11.321	11.177	11.194	11.044	11.979	11.425	12.023	11.992	12.074	11.994	12.018
1416529_at	10.446	10.905	10.564	10.795	12.164	11.828	11.815	11.769	12.125	11.714	11.99	11.735	12.245	11.806	11.64	11.648
1416530_a_at	10.682	11.156	10.667	10.496	11.307	11.457	11.137	10.989	11.636	10.943	11.074	10.76	11.156	10.48	10.926	10.915
1416531_at	10.707	10.18	10.471	10.409	9.757	10.012	9.874	10.356	10.023	10.174	10.237	10.897	10.152	10.034	10.211	10.211
1416532_at	7.983	7.749	7.581	7.869	7.501	7.806	7.768	7.731	7.606	7.776	7.747	7.741	7.561	7.863	7.847	7.881
1416533_at	10.479	10.117	10.923	10.568	10.073	10.168	10.293	10.37	9.692	9.717	9.73	9.747	10.093	9.925	9.733	9.797
1416534_at	9.635	9.328	9.622	9.482	9.502	9.424	9.411	9.107	9.42	9.044	9.108	8.926	9.448	9.063	9.134	9.119
1416535_at	6.819	5.95	6.213	6.284	5.683	6.348	6.072	6.4	6.127	6.162	6.061	6.255	6.876	6.547	6.359	5.837
1416536_at	8.668	7.682	7.878	8.455	7.96	8.011	7.81	8.382	7.939	8.085	8.201	7.826	7.783	8.093	7.791	7.833
1416537_at	8.917	8.59	9.325	8.731	8.568	8.736	8.686	9.141	8.939	9.291	9.069	8.716	8.93	9.19	9.061	8.793
1416538_at	6.72	7.259	6.564	6.492	7.829	7.638	7.554	7.486	7.14	7.166	7.401	7.115	7.226	7.138	7.351	7.281
1416539_at	6.588	7.136	7.055	7.077	7.264	7.262	7.342	7.554	7.003	7.215	7.11	7.078	7.433	7.622	7.634	7.45
1416540_at	7.873	6.639	7.568	7.29	6.791	6.783	6.874	7.114	6.467	6.68	6.545	6.616	7.364	6.767	6.836	6.837
1416541_at	8.933	8.034	8.693	8.183	7.864	7.693	7.905	8.473	7.792	8.105	8.055	8.101	7.963	7.942	7.413	7.723
1416542_at	6.242	6.174	6.578	6.123	6.116	5.939	6.179	5.999	6.124	5.653	5.957	5.748	5.804	5.591	5.686	5.677
1416543_at	11.381	11.488	10.945	11.217	11.569	11.369	11.404	11.151	11.062	11.285	11.059	11.388	11.123	11.092	11.241	11.054
1416544_at	8.386	7.851	7.973	7.891	7.074	7.458	7.068	7.196	7.869	7.499	7.508	7.54	8.07	7.822	7.882	8.09
1416545_at	6.925	6.772	7.558	7.093	6.666	6.854	7.056	7.672	6.947	7.283	7.164	7.041	7.518	7.253	7.083	7.129
1416546_a_at	13.079	12.944	13.15	13.076	12.89	13.071	12.789	13.031	12.991	13.147	13.121	13.18	12.692	13.031	12.932	12.904
1416547_at	12.094	11.578	11.902	11.844	11.947	11.943	11.942	12.183	11.943	12.136	11.964	11.965	11.816	12.063	12.064	12.033
1416548_at	8.117	7.813	8.282	8.181	8.198	8.212	8.04	8.3	8.7	8.685	8.483	8.265	8.396	8.175	8.37	8.146
1416549_at	7.567	7.334	7.961	7.655	7.881	7.999	7.397	7.998	7.985	7.929	8.123	7.826	8.12	7.867	7.967	7.924
1416550_at	5.571	6.069	6.366	6.161	6.289	6.169	6.242	6.331	6.448	6.632	6.692	6.054	6.108	6.384	6.632	6.355
1416551_at	10.31	10.012	10.619	10.462	10.198	10.134	10.141	10.175	9.817	9.602	9.839	10.483	9.884	9.68	9.684	9.708
1416552_at	3.487	3.376	3.235	3.053	3.892	3.537	3.41	3.573	3.372	3.092	3.201	4.639	3.764	3.279	3.186	3.368
1416553_at	9.579	9.449	9.698	9.717	9.877	9.918	9.889	10.057	9.888	10.021	9.924	9.973	10.304	10.261	10.239	10.138
1416554_at	8.836	8.487	9.08	9.245	9.601	9.598	9.497	9.446	9.207	9.885	9.545	9.687	9.443	9.537	9.82	9.312
1416555_at	11.595	11.648	11.757	11.415	11.549	11.384	11.407	11.461	11.819	11.596	11.576	11.611	11.714	11.651	11.678	11.658
1416556_at	10.99	11.423	10.781	11.649	11.315	11.431	11.494	11.415	11.532	11.798	11.734	11.738	11.333	11.801	11.963	11.834
1416557_a_at	7.475	6.61	7.305	7.084	7.028	7.245	7.012	7.457	7.026	7.32	7.263	7.42	7.641	7.304	7.426	7.394
1416558_at	3.042	2.877	2.663	2.717	3.11	3.48	3.291	3.029	3.796	4.074	3.437	4.146	4.208	4.789	4.306	4.458
1416559_at	8.385	8.251	8.241	8.504	7.852	7.992	8.596	8.437	8.218	8.623	8.254	8.261	8.451	8.368	8.479	8.08
1416560_at	3.402	3.611	3.384	3.601	4.776	4.875	4.663	4.063	5.128	5.639	4.89	5.289	5.982	5.492	5.221	5.447
1416561_at	1.525	1.416	1.42	1.753	1.507	1.482	1.568	1.535	1.72	1.569	1.47	1.873	1.714	1.661	1.461	1.641
1416562_at	1.671	1.914	1.627	1.718	1.65	1.437	1.555	1.563	1.462	1.749	1.668	1.664	1.827	1.676	1.771	1.643
1416563_at	9.111	8.759	9.087	9.091	9.326	9.332	9.219	8.891	9.194	9.388	9.143	9.249	9.372	9.075	9.279	9.435
1416564_at	8.472	8.885	8.253	9.127	9.169	8.891	9.166	8.913	9.23	9.444	9.473	8.751	7.28	8.504	8.054	8.206
1416565_at	12.527	12.123	12.575	12.644	11.92	12.147	12.19	12.687	11.655	12.35	12.169	12.423	11.531	12.218	12.18	12.129
1416566_at	9.812	9.104	9.615	9.616	8.753	8.789	8.81	9.263	8.734	9.293	8.981	9.312	8.99	9.46	9.122	9.103
1416567_s_at	12.41	12.08	12.5	12.303	11.967	12.127	12.074	12.589	11.884	12.259	12.136	12.329	12.033	12.222	12.197	12.285
1416568_a_at	7.771	7.786	8.028	7.285	7.536	7.04	7.071	6.663	7.619	7.719	7.55	7.526	7.681	7.429	7.687	8.021
1416569_at	7.819	7.797	7.59	7.773	7.78	7.668	7.827	7.763	7.627	7.864	7.686	7.864	7.653	8.09	8.008	8.075
1416570_s_at	9.193	7.724	8.464	8.418	7.945	8.021	8.258	8.872	8.214	8.255	7.906	8.133	8.499	8.919	8.163	8.28
1416571_at	3.344	3.198	3.431	3.249	3.127	2.995	3.115	3.111	3.112	2.748	2.995	2.694	3.198	3.112	2.892	3.053
1416572_at	4.412	5.195	4.837	4.984	4.753	5.145	4.422	4.283	5.123	4.817	5.37	5.154	5.934	5.292	5.864	5.883
1416573_at	5.565	6.158	6.188	6.03	6.265	6.709	6.359	6.367	6.464	6.587	6.255	6.518	6.645	6.788	6.827	6.778
1416574_at	8.669	8.849	8.362	9.092	8.732	8.893	9.092	8.906	8.857	8.888	8.906	8.793	8.885	9.006	9.053	9.016
1416575_at	4.521	4.331	5.078	4.434	4.764	4.53	4.63	5.279	4.891	4.96	5.043	4.311	5.248	5.363	5.598	5.376
1416576_at	3.451	3.067	3.509	3.651	3.481	3.932	3.579	3.849	3.753	4.154	3.768	3.704	3.896	3.953	3.874	3.562
1416577_a_at	12.424	11.953	12.39	12.303	11.736	12.122	12.08	12.347	11.807	12.278	12.21	12.367	11.81	12.258	12.142	12.143
1416578_at	7.562	7.968	8.192	8.195	8.1	7.954	7.946	8.358	8.075	8.178	7.901	8.249	8.377	8.902	8.608	8.365
1416579_a_at	3.635	3.25	2.696	3.301	3.204	2.926	3.303	4.662	3.282	3.401	3.349	6.752	2.962	3.336	2.996	3.09
1416580_a_at	11.21	10.608	11.314	10.844	10.642	10.979	10.854	11.157	10.702	10.948	10.986	11.082	10.784	10.962	10.945	10.921
1416581_at	8.75	8.488	8.133	8.447	7.864	8.313	8.217	8.05	8.27	8.458	8.221	8.407	8.283	8.295	8.338	8.292
1416582_a_at	8.717	8.694	8.808	9.082	8.984	9.071	8.856	9.243	9.161	9.121	9.116	9.272	9.203	9.192	9.3	9.155
1416583_at	7.189	7.021	7.433	7.302	7.387	7.531	7.406	7.988	7.469	7.763	7.887	7.666	7.91	8.044	7.986	7.852
1416584_at	7.181	7.134	6.328	7.056	7.611	7.648	7.202	7.387	7.711	7.893	8.091	7.763	8.223	8.276	8.001	8.147
1416585_at	8.517	7.968	8.916	8.61	8.134	8.226	7.942	8.317	8.189	8.867	8.245	8.584	8.516	8.555	8.582	7.912
1416586_at	3.576	3.459	3.35	3.377	3.492	3.474	3.138	3.299	3.594	3.174	3.43	3.409	3.924	3.412	3.4	3.33
1416587_a_at	7.409	5.964	6.766	6.444	5.975	5.941	6.103	6.242	5.614	5.934	6.014	5.992	6.729	6.399	6.187	5.942
1416588_at	2.066	2.171	2.129	1.959	2.071	2.187	2.106	2.125	2.201	2.265	2.167	2.433	3.067	2.464	2.647	2.517
1416589_at	12.349	12.506	12.787	12.701	13.05	13.111	12.886	13.042	12.967	13.14	13.153	13.121	13.018	13.121	13.198	13.246
1416590_a_at	9.416	8.778	9.431	8.706	8.787	8.833	8.704	9.365	8.596	8.433	8.648	8.148	8.697	8.427	8.564	8.388
1416591_at	10.561	9.703	10.437	10.139	9.644	9.856	9.74	10.4	9.578	9.358	9.615	9.529	9.371	9.574	9.447	9.503
1416592_at	8.598	8.426	8.183	8.617	8.173	7.868	7.972	8.316	7.968	8.967	8.646	9.055	9.459	9.386	9.357	8.236
1416593_at	5.356	6.292	5.276	6.31	5.639	6.034	5.619	5.841	5.456	6.927	6.004	6.889	6.584	7.035	6.888	5.859
1416594_at	2.55	3.054	3.173	3.098	3.687	3.95	3.374	3.016	3.758	3.821	4.216	4.001	4.97	5.113	5.655	6.114
1416595_at	8.388	7.506	8.158	7.846	8.225	7.709	7.919	8.343	7.96	8.067	7.953	8.117	8.267	8.302	8.319	8.512
1416596_at	3.076	2.654	2.79	2.605	2.311	2.523	2.488	2.975	2.896	2.401	2.646	3.395	2.55	2.47	2.33	2.406
1416597_at	6.458	5.974	6.259	6.028	5.418	5.909	5.859	5.818	6.328	5.9	5.745	6.003	6.4	6.191	5.964	5.856
1416598_at	7.011	6.013	6.089	6.612	6.303	6.74	6.298	6.507	6.529	6.473	6.595	6.616	6.272	5.8	6.492	5.79
1416599_at	3.115	3.358	2.88	3.206	3.191	3.264	3.455	3.323	3.359	3.192	3.271	2.899	3.2	2.547	3.157	3.193
1416600_a_at	9.89	9.374	9.547	9.676	9.521	9.674	9.595	9.689	9.708	9.791	9.821	9.635	10.32	10	10.179	10.143
1416601_a_at	3.312	3.318	3.938	3.876	3.752	3.676	3.455	3.535	3.908	4.127	4.106	3.762	4.9	4.563	4.816	5.228
1416602_a_at	8.195	8.481	8.407	8.322	7.723	8.135	8.629	8.506	8.311	8.486	8.382	8.428	7.562	8.225	8.262	7.881
1416603_at	12.526	12.287	12.443	12.437	12.119	12.315	12.265	12.333	12.352	12.403	12.258	12.464	12.099	12.33	12.349	12.322
1416604_at	11.451	10.989	11.481	11.147	10.754	10.894	11.102	11.502	10.853	10.906	10.806	10.857	10.938	10.992	10.905	11.119
1416605_at	6.473	5.607	6.311	6.121	5.688	5.98	5.614	6.29	5.974	6.433	6.059	6.174	7.011	6.741	6.54	6.71
1416606_s_at	9.165	8.559	8.981	8.489	8.281	8.38	7.951	8.767	8.707	8.847	8.567	9.107	9.737	9.359	9.467	9.422
1416607_at	11.496	11.513	11.18	11.119	11.496	11.284	11.392	11.593	11.734	11.28	11.452	11.242	11.861	11.515	11.665	11.786
1416608_a_at	11.799	11.078	11.678	11.633	10.918	11.193	11.203	11.756	10.91	11.29	11.349	11.366	11.249	11.575	11.341	11.299
1416609_at	9.793	9.5	10.139	9.78	9.512	9.653	9.57	10.064	9.269	9.634	9.663	9.592	9.727	9.842	9.837	9.977
1416610_a_at	8.214	9.03	9.382	8.562	9.131	9.153	8.802	9.053	8.668	8.679	8.741	8.441	8.47	8.604	8.664	8.674
1416611_at	8.584	8.735	9.114	8.953	9.119	9.296	9.185	9.274	9.223	9.529	9.222	9.271	9.794	9.368	9.664	9.681
1416612_at	10.134	10.685	10.451	10.579	10.457	10.209	10.509	10.265	10.315	10.287	10.138	10.244	10.527	10.56	10.683	10.401
1416613_at	6.003	6.783	5.933	5.844	5.943	5.898	6.102	5.401	5.355	5.866	5.624	5.856	5.873	6.06	6.676	6.292
1416614_at	10.497	10.924	10.292	10.446	11.092	11.182	10.894	10.564	11.213	10.946	11.114	10.904	11.395	11.104	11.124	11.382
1416615_at	8.685	8.205	9.027	8.63	7.979	8.102	8.097	8.607	7.952	7.832	7.686	7.829	7.746	7.886	7.926	7.836
1416616_s_at	11.91	11.328	11.677	11.463	10.729	11.027	11.141	11.445	10.646	11.054	10.907	10.942	10.699	10.914	10.901	10.811
1416617_at	9.132	9.008	9.222	8.593	9.139	8.799	9.423	9.706	9.325	9.401	9.039	9.168	9.526	9.373	9.36	9.067
1416618_at	9.429	8.818	9.281	9.134	9.1	9.134	9.29	9.282	9.079	8.752	8.817	9.024	9.023	9.057	8.845	8.528
1416619_at	10.978	11.203	10.534	10.59	11.287	11.021	10.918	10.597	11.326	11.368	11.526	11.056	11.019	11.015	11.001	10.984
1416620_at	9.24	8.111	8.858	8.365	7.772	7.963	8.15	8.583	8.013	8.188	8.079	8.392	8.393	8.364	8.094	8.166
1416621_at	8.436	7.369	6.891	7.683	7.618	7.73	7.351	7.407	7.82	7.846	7.648	8.073	8.085	7.588	7.894	7.861
1416622_at	6.193	5.827	6.278	5.96	5.846	5.603	5.931	6.248	5.88	5.755	5.399	5.862	6.543	6.355	6.092	6.118
1416623_at	6.706	6.054	6.573	6.363	6.804	7.351	6.97	6.656	7.309	6.775	6.968	7.149	7.213	6.457	6.846	6.531
1416624_a_at	13.431	13.102	13.432	13.494	12.907	13.153	13.092	13.523	12.629	13.247	13.227	13.369	12.794	13.339	13.063	13.026
1416625_at	12.418	12.534	12.33	12.564	12.714	12.75	12.742	12.558	12.721	12.847	12.92	12.795	12.481	12.794	12.783	12.754
1416626_at	1.745	1.721	1.666	1.68	1.628	1.602	1.652	1.824	1.602	1.825	1.73	1.629	1.789	1.821	1.635	1.73
1416627_at	3.302	2.954	3.007	3.018	3.01	2.88	2.968	3.574	3.554	3.12	3.048	8.132	3.013	2.87	2.845	2.872
1416628_at	9.935	9.544	9.989	9.791	9.857	9.815	9.709	10.075	9.708	9.663	9.86	9.508	9.467	9.758	9.664	9.521
1416629_at	12.141	11.928	12.207	11.899	12.061	11.97	12.067	12.22	11.998	11.813	11.848	11.747	11.713	11.664	11.673	11.641
1416630_at	10.054	9.066	10.034	10.296	9.909	9.902	9.975	10.333	9.699	10.167	10.128	10.264	9.48	9.932	10.087	10.258
1416631_at	8.433	8.854	8.126	8.135	8.428	8.42	8.742	8.359	7.734	7.696	7.925	7.712	7.887	8.02	7.882	7.925
1416632_at	11.508	11.31	11.354	11.027	11.55	11.314	11.366	11.958	11.395	11.018	11.176	10.996	11.758	11.537	11.509	11.695
1416633_a_at	11.449	12.072	11.402	11.522	12.164	11.974	11.97	11.769	12.31	11.751	11.863	11.795	12.417	11.967	12.084	12.106
1416634_at	10.228	10.561	9.768	10.027	10.309	10.374	10.474	10.325	10.591	10.704	10.513	10.561	10.943	10.815	11.023	10.879
1416635_at	11.635	11.241	11.516	11.539	11.313	11.361	11.31	11.405	10.971	11.747	11.419	11.632	11.197	11.559	11.334	11.158
1416636_at	11.16	11.338	10.877	11.063	11.391	11.322	11.277	11.148	11.389	11.389	11.412	11.298	11.058	11.309	11.352	11.406
1416637_at	8.187	7.794	8.117	8.31	8.11	8.255	8.092	8.373	8.133	8.312	8.184	8.458	9.028	8.497	8.74	8.604
1416638_at	6.125	5.306	5.368	5.875	5.477	5.876	5.229	5.488	5.825	5.458	5.785	5.983	5.84	5.241	5.632	5.252
1416639_at	3.038	3.009	2.993	3.18	3.022	3.202	3.119	4.023	2.333	2.289	2.411	2.291	2.481	2.037	2.055	2.086
1416640_at	2.551	2.576	2.625	2.861	3.963	4.038	3.693	3.58	4.243	4.36	4.62	4.363	3.853	4.292	4.246	4.507
1416641_at	5.971	5.382	6.084	6.02	5.555	5.526	5.381	5.321	5.85	6.172	5.697	6.336	7.022	6.57	6.62	6.553
1416642_a_at	13.246	13.206	13.277	13.253	12.935	13.149	13.139	13.191	12.933	13.234	13.174	13.16	12.752	13.135	13.147	13.096
1416643_at	1.1	1.452	1.26	1.164	1.018	1.301	1.43	1.448	1.629	1.337	1.36	1.175	1.321	1.272	1.619	1.142
1416644_a_at	4.124	4.238	4.241	4.214	4.156	4.392	4.263	4.129	4.008	3.842	4.021	4.106	3.412	3.909	3.577	3.582
1416645_a_at	1.72	1.527	1.49	1.37	1.782	1.711	1.637	1.866	1.6	1.945	1.753	1.893	4.692	4.067	3.76	3.022
1416646_at	2.453	2.635	2.254	2.003	2.528	2.305	2.275	2.478	2.46	2.499	2.307	2.452	3.397	3.079	3.315	2.525
1416647_at	9.109	8.46	9.089	8.617	7.758	7.738	8.092	8.927	7.924	7.548	7.845	7.804	8.086	7.546	7.683	7.777
1416648_at	11.3	10.814	11.2	10.952	10.786	10.65	10.896	10.639	10.548	10.808	10.852	10.863	11.151	10.789	10.837	10.848
1416649_at	2.183	2.17	2.56	2.399	2.348	2.338	2.323	2.811	2.483	2.422	2.566	2.314	2.228	2.282	2.838	2.22
1416650_at	1.561	1.627	1.686	1.505	1.473	1.551	1.697	1.634	1.366	1.635	1.555	1.796	1.586	1.654	1.528	1.865
1416651_at	6.706	5.813	6.604	6.126	5.722	5.892	5.868	6.295	5.717	6.022	5.919	6.084	6.388	6.256	6.115	6.259
1416652_at	6.72	7.857	7.512	7.518	8.454	9.162	8.246	7.376	8.598	8.177	8.245	8.102	7.357	7.667	8.101	7.687
1416653_at	10.31	10.735	10.346	10.393	10.576	10.311	10.233	10.12	10.631	10.917	10.731	10.547	10.364	10.588	10.601	10.377
1416654_at	8.587	9.01	8.917	9.142	9.308	9.149	9.321	9.264	9.489	9.387	9.38	9.431	8.944	9.061	9.407	9.044
1416655_at	8.976	9.196	8.85	8.994	9.485	9.466	9.488	9.378	9.242	9.829	9.733	9.726	9.488	9.812	9.735	9.967
1416656_at	10.704	10.514	11.069	11.137	10.923	11.132	10.78	10.838	10.833	11.653	11.232	11.663	11.609	11.833	11.909	11.745
1416657_at	9.029	8.854	9.503	9.29	9.259	9.276	9.119	9.308	9.028	9.35	9.207	9.17	9.547	9.238	9.295	9.253
1416658_at	4.289	4.981	4.259	4.371	5.169	6.823	4.766	4.396	7.74	5.568	5.4	6.654	6.44	6.804	6.567	5.736
1416659_at	12.43	12.488	11.965	12.361	12.075	12.081	12.174	11.894	12.324	12.393	12.272	12.26	12.203	12.255	12.326	12.354
1416660_at	8.439	8.264	8.046	8.304	7.39	7.411	7.114	7.211	7.722	8.034	7.663	7.652	7.555	7.929	7.768	7.882
1416661_at	12.105	11.56	12.095	11.604	11.132	11.309	11.076	11.12	11.252	11.457	11.444	11.468	11.45	11.473	11.419	11.619
1416662_at	5.979	5.395	6.009	6.107	6.729	6.507	6.563	7.37	6.634	6.685	6.7	6.478	7.478	7.16	6.988	7.123
1416663_at	12.004	11.776	12.215	11.878	11.372	11.594	11.595	11.875	11.874	11.933	11.781	11.568	11.351	11.576	11.434	11.417
1416664_at	3.279	3.193	2.717	2.728	3.006	3.362	3.008	2.944	3.687	3.99	3.575	3.626	3.99	4.072	3.75	3.894
1416665_at	9.728	8.819	9.953	9.329	9.386	9.395	9.519	10.744	9.391	9.582	9.392	9.615	10.044	10.245	9.949	10.051
1416666_at	8.261	8.188	8.828	8.439	9.652	9.767	9.363	9.79	10.337	10.66	10.691	10.132	10.339	10.221	10.261	10.699
1416667_at	9.767	9.177	9.862	9.692	9.209	9.5	9.339	10.07	9.351	9.765	9.931	9.885	9.824	10.06	10.135	10.052
1416668_at	11.358	11.219	11.287	11.079	11.215	11.136	11.118	11.422	11.322	11.072	11.13	11.01	11.287	11.145	11.113	11.211
1416669_s_at	13.118	12.938	12.964	13.117	12.673	12.761	12.865	12.917	12.501	12.93	12.903	12.945	12.431	12.926	12.849	12.81
1416670_at	2.643	3.678	3.256	3.714	3.535	3.604	3.599	3.012	3.061	3.727	3.132	3.197	2.802	3.456	3.326	3.224
1416671_a_at	6.72	6.6	6.919	6.848	6.524	6.596	6.48	6.896	6.452	6.616	6.647	6.658	6.658	6.811	6.611	6.627
1416672_s_at	8.92	8.25	8.765	8.676	8.068	8.365	8.064	8.515	8.109	8.454	8.326	8.469	8.204	8.622	8.297	8.117
1416673_at	6.539	5.793	5.948	5.935	6.223	6.576	6.113	5.982	6.812	6.43	6.36	8.093	5.729	6.213	6.172	5.838
1416674_at	5.13	4.529	4.842	4.671	4.299	3.996	4.239	4.115	3.989	3.544	3.869	4.769	3.996	3.484	3.521	3.597
1416675_s_at	7.629	6.976	7.361	7.378	7.157	7.429	7.335	7.586	6.923	6.914	7.284	7.538	6.329	6.44	6.689	6.415
1416676_at	7.321	7.552	7.857	7.519	7.961	8.137	7.793	8.176	8.271	7.713	8.023	7.329	7.85	8.075	7.914	7.967
1416677_at	2.686	2.553	3.549	2.925	2.6	2.893	2.639	3.356	2.612	2.911	2.563	2.163	2.489	2.251	3.781	2.338
1416678_at	11.01	10.184	10.755	10.529	10.028	10.089	10.314	10.691	10.134	10.463	10.58	10.521	10.394	10.795	10.596	10.716
1416679_at	12.019	11.689	11.93	11.652	11.556	11.452	11.52	11.889	12.028	11.63	11.753	11.743	11.571	11.502	11.358	11.306
1416680_at	11.457	11.368	11.416	11.154	11.361	11.205	11.208	11.111	11.463	11.387	11.436	11.321	11.738	11.333	11.432	11.482
1416681_at	6.069	6.409	5.949	6.205	6.184	6.059	6.201	6.256	6.527	6.817	6.547	6.331	6.336	6.506	6.861	6.925
1416682_at	6.894	8.665	7.514	8.07	7.959	8.122	7.921	7.508	8.015	7.632	7.906	7.242	7.218	7.836	7.572	8.103
1416683_at	8.594	8.016	8.531	8.533	8.681	8.956	8.373	8.335	8.813	8.767	8.829	9.352	10.09	9.373	9.751	9.49
1416684_at	7.899	7.558	7.748	7.565	7.796	7.723	7.698	7.614	7.887	8.125	7.744	8.03	8.419	8.147	8.097	7.984
1416685_s_at	10.172	9.511	9.943	9.801	9.253	9.537	9.347	9.446	9.212	9.717	9.207	9.796	9.782	9.778	9.72	9.519
1416686_at	5.547	6.732	5.426	6.414	6.66	7.725	6.94	5.626	7.878	6.183	6.364	6.559	5.51	6.455	6.626	6.686
1416687_at	6.276	6.491	6.25	6.103	5.667	7.859	5.991	4.704	7.448	5.82	6.152	6.308	5.837	6.503	6.06	6.648
1416688_at	1.903	1.871	2.025	1.865	2.196	2.064	1.666	1.894	1.984	2.022	2.204	2.365	1.989	1.793	2.048	1.976
1416689_at	6.268	5.315	5.437	6.226	6.156	5.993	5.832	5.633	5.597	5.832	5.833	6.894	6.446	5.765	6.376	5.778
1416690_at	8.069	7.862	8.072	8.033	8.142	8.166	8.324	8.209	8.026	8.122	8.092	7.983	7.975	7.774	8.167	8.244
1416691_at	3.32	3.407	3.463	3.517	3.491	3.496	3.421	3.4	3.527	3.587	3.648	3.626	3.304	3.45	3.449	3.554
1416692_at	6.109	5.85	6.431	5.794	6.373	6.451	6.03	6.766	5.989	6.036	6.193	6.118	6.529	6.693	6.502	6.347
1416693_at	8.089	7.165	7.534	7.594	6.447	7.604	6.969	7.471	7.256	6.424	6.955	6.594	5.707	6.358	7.036	6.257
1416694_at	2.079	1.809	1.924	2.057	1.861	1.806	1.651	2.161	1.708	1.653	2.043	1.774	1.925	2.217	1.782	1.852
1416695_at	10.763	11.029	11.229	11.282	10.897	10.812	11.161	11.322	10.716	11.141	10.961	10.765	10.659	10.714	10.742	10.649
1416696_at	8.032	7.83	8.48	8.057	8.192	8.428	8.089	8.545	8.637	8.874	8.573	8.83	9.36	9.123	9.405	9.369
1416697_at	11.822	11.873	11.086	11.93	11.866	11.804	11.975	11.521	11.511	11.802	11.789	11.571	10.416	11.127	11.243	10.868
1416698_a_at	11.462	11.045	11.115	11.258	11.152	11.399	11.091	11.478	11.724	11.605	11.591	11.517	11.494	11.571	11.622	11.646
1416699_at	11.573	11.127	11.4	10.923	10.48	10.719	10.861	10.947	10.593	10.687	10.593	10.688	11.086	10.768	10.986	11.056
1416700_at	9.374	11.064	8.505	10.353	10.896	11.138	11.036	10.05	10.684	10.855	10.759	10.46	9.401	10.713	10.678	10.888
1416701_at	5.554	7.322	6.294	6.698	7.514	7.84	7.25	6.495	6.974	7.308	7.115	6.249	6.068	7.082	6.77	7.214
1416702_at	3.134	3.422	3.595	3.528	3.736	4.17	3.961	4.064	4.201	4.028	4.38	3.992	3.891	3.779	4.11	3.765
1416703_at	11.491	10.972	11.607	11.35	10.927	10.76	10.604	11.049	11.313	11.523	11.402	11.401	11.249	11.301	11.166	10.997
1416704_at	6.137	5.781	5.82	5.89	5.671	5.855	5.353	5.8	5.538	5.916	5.729	5.31	5.637	5.261	5.593	5.614
1416705_at	10.35	10.448	9.968	10.107	10.453	10.493	10.417	10.705	10.204	10.295	10.517	10.282	10.233	10.652	10.53	10.721
1416706_at	7.888	7.606	7.633	7.591	7.868	7.736	7.521	8.251	7.515	7.54	7.615	7.387	7.388	8.064	7.843	8.005
1416707_a_at	4.829	4.781	5.166	4.754	4.98	4.776	5.052	5.595	4.986	5.151	5.111	4.958	5.806	5.735	5.396	5.773
1416708_a_at	9.167	8.119	8.816	8.315	8.219	8.184	8.31	8.291	8.388	7.875	8.064	8.296	8.628	8.284	8.424	8.405
1416709_a_at	9.112	8.906	8.839	8.645	8.623	8.629	8.582	8.592	8.554	8.446	8.453	8.71	8.063	8.355	8.175	8.088
1416710_at	4.013	3.713	3.649	3.578	3.721	3.958	3.381	3.676	4.095	3.957	4.08	3.726	3.214	3.543	3.681	3.314
1416711_at	1.575	1.305	1.525	1.695	1.594	1.368	1.58	1.562	1.48	1.539	2.082	1.724	1.549	1.768	1.38	1.578
1416712_at	10.776	9.551	10.541	9.662	10.051	9.955	9.819	10.634	9.577	10.012	9.951	9.825	9.915	10.221	9.915	9.825
1416713_at	7.037	6.269	7.668	7.086	8.096	8.448	8.074	7.927	8.575	8.828	8.677	9.218	8.843	8.404	8.849	8.361
1416714_at	6.723	6.537	6.327	6.565	7.73	7.81	7.035	7.064	7.888	7.895	8.086	8.115	9.18	9.035	9.15	8.668
1416715_at	3.054	2.829	2.709	3.207	2.943	2.975	3.117	2.836	3.003	2.754	2.815	4.052	3.122	2.688	2.701	2.61
1416716_at	5.658	5.191	5.643	5.56	5.155	4.936	5.336	5.287	5.212	4.642	5.157	6.17	4.932	4.537	4.731	4.871
1416717_at	2.964	2.942	3.207	3.414	4.511	3.995	4.045	4.667	3.649	4.857	4.376	4.063	5.264	5.325	4.573	4.963
1416718_at	2.987	3.104	2.812	2.824	3.063	3.124	2.952	3.17	3.201	2.972	3.325	3.033	3.334	3.126	3.033	2.989
1416719_a_at	12.494	12.243	12.435	12.726	12.192	12.392	12.338	12.549	12.319	12.433	12.364	12.495	12.036	12.515	12.433	12.411
1416720_at	10.222	10.657	10.097	10.466	10.486	10.313	10.598	10.125	10.668	10.212	10.367	10.143	10.459	10.459	10.148	10.292
1416721_s_at	11.621	11.41	11.537	11.787	11.579	11.437	11.665	11.412	11.684	11.69	11.635	11.7	11.802	11.719	11.655	11.662
1416722_at	9.873	9.875	10	9.934	10.016	10.035	10.217	10.029	9.642	9.832	9.849	9.959	9.342	9.629	9.776	9.602
1416723_at	11.618	11.89	11.887	11.866	12.24	12.08	12.136	11.715	11.906	11.934	11.99	11.806	11.64	11.837	11.87	12.007
1416724_x_at	10.262	10.015	10.592	10.417	10.358	10.416	10.228	10.193	10.186	10.239	10.302	10.133	10.121	10.239	10.181	10.329
1416725_at	1.923	1.843	1.822	1.816	1.803	2.013	2.112	2.033	1.986	1.844	2.106	1.856	1.845	1.861	1.955	1.866
1416726_s_at	8.842	8.125	8.325	7.977	7.857	8.038	7.758	8.084	8.109	8.391	8.211	8.048	8.521	8.476	8.543	8.712
1416727_a_at	12.893	12.711	12.669	12.704	12.625	12.614	12.676	12.751	12.652	12.58	12.574	12.424	12.485	12.45	12.468	12.473
1416728_at	11.523	11.231	11.574	11.532	10.887	11.162	11.181	11.41	10.677	11.335	11.106	11.244	11.055	11.178	11.437	11.31
1416729_at	2.529	2.548	2.801	2.624	2.562	2.589	2.364	2.7	2.525	2.429	2.542	2.482	2.656	2.325	2.652	2.567
1416730_at	9.574	8.55	9.368	8.799	7.952	7.745	8.08	8.861	8.122	7.734	7.709	7.617	7.997	8.121	7.782	7.821
1416731_at	9.611	10.17	9.285	9.789	10.134	9.881	9.998	9.506	9.992	9.8	9.972	9.84	9.584	9.688	9.782	9.832
1416732_at	7.908	8.372	8.226	8.05	7.99	8.201	7.673	7.578	7.87	8.196	7.878	7.625	7.406	7.875	7.392	7.783
1416733_at	11.284	10.708	11.202	11.053	10.178	10	10.307	10.491	10.365	10.42	10.336	10.462	10.339	10.37	10.122	9.907
1416734_at	3.521	4.118	4.238	4.476	3.575	3.575	3.937	3.726	3.394	3.576	3.303	3.165	3.076	3.646	3.371	3.496
1416735_at	11.654	11.958	11.474	11.823	11.678	11.812	11.853	11.528	11.676	11.921	11.843	11.827	11.645	11.87	11.926	11.89
1416736_at	9.649	10.02	9.863	10.024	10.173	10.005	10.209	9.953	9.862	10.213	10.021	10.182	9.677	9.886	9.912	9.761
1416737_at	7.579	6.361	7.787	6.824	6.029	6.218	6.053	6.986	6.211	5.95	5.902	5.496	6.039	5.669	5.735	6.389
1416738_at	9.69	9.479	9.965	9.538	9.582	9.649	9.669	9.848	9.36	9.51	9.431	9.53	9.33	9.58	9.659	9.628
1416739_a_at	3.773	3.777	3.871	3.376	3.268	3.296	3.543	3.617	3.414	3.546	3.59	3.682	3.507	3.83	3.542	3.776
1416740_at	8.64	8.346	8.702	8.47	9.245	9.639	8.984	8.992	9.708	9.527	9.654	9.615	9.914	9.727	9.897	9.988
1416741_at	4.921	5.382	5.492	5.886	7.381	7.957	7.265	6.911	8.421	8.467	8.027	8.305	7.805	8.134	8.792	8.612
1416742_at	9.681	9.666	9.191	9.526	9.239	9.462	9.29	9.268	9.286	9.628	9.64	9.848	9.615	9.757	9.601	9.76
1416743_at	10.19	10.237	9.219	10.149	9.136	9.386	9.729	9.096	9.119	9.486	9.623	9.127	8.416	9.116	8.886	8.968
1416744_at	4.151	4.438	3.975	4.206	3.848	3.832	4.326	3.87	4.223	4.338	3.918	3.939	3.708	4.438	3.816	3.671
1416745_x_at	4.578	4.6	4.553	4.609	4.345	4.195	4.595	4.418	4.016	4.587	4.532	4.23	4.042	4.31	4.152	4.128
1416746_at	5.745	4.776	5.62	5.509	4.846	4.999	5.072	5.21	4.861	5.241	4.769	5.148	5.364	5.176	5.226	5.533
1416747_at	9.156	8.631	9.158	8.501	8.638	8.656	8.428	8.995	8.741	8.775	8.788	8.581	9.223	8.509	9.003	8.857
1416748_a_at	6.853	5.885	6.615	6.22	6.466	6.181	5.883	6.645	6.377	6.583	6.479	6.497	7.504	6.963	6.468	6.885
1416749_at	10.065	10.891	10.866	11.211	11.408	11.529	10.97	11.325	11.289	11.272	11.648	11.185	11.318	11.359	11.493	11.37
1416750_at	8.395	8.349	9.244	8.315	8.244	8.17	7.927	8.87	8.169	8.379	8.561	8.3	9.235	8.949	9.287	9.465
1416751_a_at	8.253	7.452	7.785	7.513	7.456	7.417	7.523	7.559	7.453	7.295	7.276	7.279	7.604	7.393	7.311	7.221
1416752_at	3.026	3.416	4.789	4.486	4.513	6.216	3.399	3.534	4.239	4.51	5.635	5.002	4.982	4.671	5.278	6.013
1416753_at	4.381	4.38	4.544	4.668	4.999	4.783	4.617	4.669	4.95	4.634	4.693	4.687	4.614	4.293	4.651	4.278
1416754_at	3.125	3.189	2.81	2.95	3.267	3.167	3.329	2.911	3.343	3.006	3.526	3.146	3.245	3.252	3.24	3.18
1416755_at	9.688	9.466	10.252	9.616	9.712	9.692	9.729	9.901	9.694	9.706	9.708	9.731	9.691	9.742	9.678	9.37
1416756_at	7.154	7.147	8.037	7.646	7.253	7.323	7.058	7.824	7.22	7.351	7.323	7.471	7.314	7.399	7.319	7.315
1416757_at	4.706	5.119	4.348	5.125	5.407	5.59	5.586	6.157	6.24	6.55	6.317	6.535	6.787	6.935	6.836	7.124
1416758_at	4.567	4.776	4.898	4.661	4.829	4.816	5.143	4.884	4.482	4.782	4.247	4.53	4.76	4.652	4.38	4.714
1416759_at	6.239	5.59	6.261	6.148	5.92	6.27	6.113	6.011	6.328	6.215	6.035	6.574	7.021	6.573	6.373	5.825
1416760_at	4.941	4.507	5.103	5.449	5.276	5.836	5.414	5.06	5.992	5.564	5.489	6.056	5.048	5.194	5.321	5.054
1416761_at	3.857	3.985	4.35	4.156	4.084	7.972	3.729	4.245	5.994	3.593	4.078	4.385	5.612	4.699	5.678	4.611
1416762_at	11.175	11.439	11.641	11.616	11.837	12.059	11.816	11.853	11.901	12.232	11.95	12.134	12.116	12.106	12.23	12.249
1416763_at	11.671	11.155	11.547	11.441	11.002	11.053	11.181	11.459	10.886	11.266	11.051	11.334	10.828	11.308	11.13	11.053
1416764_at	10.602	10.434	10.895	10.667	10.678	10.82	10.643	11.221	10.334	10.994	10.964	10.974	11.218	11.153	11.209	11.101
1416765_s_at	11.92	11.587	11.884	11.697	11.618	11.571	11.645	11.685	11.541	11.49	11.527	11.464	11.612	11.572	11.579	11.703
1416766_at	12.281	11.499	12.049	12.238	11.2	11.341	11.488	11.87	11.21	11.527	11.57	11.572	10.89	11.513	11.078	11.313
1416767_a_at	12.589	12.653	11.985	12.491	12.6	12.518	12.476	12.312	12.596	12.455	12.526	12.643	12.36	12.399	12.463	12.499
1416768_at	11.081	11.079	10.361	11.186	10.918	11.065	11.016	10.81	10.946	10.865	11.004	11.258	10.809	10.59	10.957	10.885
1416769_s_at	10.196	10.179	10.322	10.176	10.265	10.363	10.409	10.296	10.271	10.347	10.297	10.404	11.136	10.609	10.959	10.868
1416770_at	9.267	9.414	7.997	9.384	8.898	9.113	9.196	8.71	9.236	9.434	9.352	9.579	8.44	9.179	9.375	9.416
1416771_at	10.415	10.272	10.631	10.623	10.586	10.542	10.556	10.977	10.43	10.582	10.613	10.472	10.642	10.862	10.702	10.732
1416772_at	11.555	10.169	11.04	10.929	10.131	10.415	10.5	11.189	9.936	10.042	10.203	10.204	9.685	10.102	9.664	9.647
1416773_at	8.219	9.066	8.923	9.004	9.946	9.942	10.299	8.962	9.163	9.172	8.82	8.959	9.55	9.34	9.81	9.38
1416774_at	5.23	5.818	6.794	5.825	7.209	7.36	7.164	6.051	5.738	6.176	5.788	5.543	7.109	6.976	7.474	7.623
1416775_at	7.311	6.55	7.232	6.883	6.681	6.978	6.971	6.963	6.63	6.746	6.484	6.758	6.683	6.58	6.655	6.334
1416776_at	6.669	6.539	5.357	6.599	6.535	5.923	6.283	5.931	5.751	5.479	6.02	5.482	4.125	4.677	4.938	3.631
1416777_at	1.645	1.502	1.491	1.285	1.638	1.513	1.368	1.608	1.537	1.441	1.393	1.703	1.573	1.548	1.569	1.53
1416778_at	12.881	12.891	12.781	12.742	12.737	12.779	12.94	12.74	12.799	12.817	12.896	12.816	12.682	12.728	12.721	12.701
1416779_at	11.473	12.067	11.939	11.724	12.15	11.931	11.929	11.553	11.999	11.759	11.91	11.598	11.778	11.702	11.589	11.813
1416780_at	7.557	6.898	7.76	7.609	6.916	7.713	7.061	7.527	6.922	6.924	7.41	7.163	6.577	7.04	6.619	6.948
1416781_at	5.804	5.927	6.421	6.106	6.32	6.847	6.189	6.241	6.582	6.416	6.414	6.719	6.739	6.475	6.835	6.182
1416782_s_at	8.388	8.708	8.6	8.422	8.964	9.413	8.694	8.547	9.3	8.963	8.673	9.09	9.298	8.825	9.34	8.909
1416783_at	3.114	2.813	2.375	3.491	2.355	2.952	2.843	2.568	2.595	2.22	1.843	2.246	2.415	2.425	2.634	2.269
1416784_at	2.484	2.319	2.012	1.998	2.232	2.29	2.023	2.271	2.412	2.135	2.498	2.154	2.357	2.376	2.453	2.245
1416785_at	2.395	2.229	2.452	2.352	2.55	2.452	2.345	2.341	2.378	2.534	2.286	2.039	2.583	2.456	2.304	2.372
1416786_at	6.765	6.903	6.443	6.49	6.325	6.273	6.369	6.206	6.386	6.558	6.642	6.32	5.787	6.259	6.05	6.21
1416787_at	2.691	2.384	2.387	2.497	2.474	2.645	2.265	2.598	2.441	2.395	2.628	2.449	2.178	2.264	2.152	2.143
1416788_a_at	12.578	11.98	12.329	12.09	11.812	12.005	12.117	12.465	11.837	11.848	11.944	12.007	11.9	11.894	11.827	11.838
1416789_at	12.4	12.17	12.298	12.154	11.754	11.994	12.129	12.518	11.646	11.963	11.788	11.854	11.5	11.946	11.767	11.734
1416790_a_at	9.673	9.353	9.693	10.017	10.372	10.432	9.582	10.25	10.277	10.397	9.852	9.875	10.694	9.801	10.183	10.172
1416791_a_at	11.41	10.346	11.374	11.016	10.766	10.801	10.914	10.881	10.544	10.836	10.586	10.892	10.822	10.832	10.779	10.712
1416792_at	9.308	8.911	9.606	8.917	8.681	8.848	8.756	9.03	8.714	8.809	8.815	8.97	9.307	9.014	9.027	8.947
1416793_at	11.337	11.423	11.254	11.274	11.109	11.116	11.487	11.236	10.8	10.606	10.604	10.283	10.131	10.753	10.583	10.706
1416794_at	8.027	7.629	8.313	7.78	6.801	7.144	7.555	7.829	6.55	6.721	6.447	6.179	5.994	6.699	6.582	6.731
1416795_at	6.939	6.459	6.311	7.001	7.052	6.774	7.052	6.993	6.332	6.917	7.008	7.105	7.209	7.662	7.381	7.131
1416796_at	10.094	10.8	10.058	10.485	10.866	10.844	10.782	10.403	10.73	10.812	10.906	10.963	10.63	10.946	10.772	10.861
1416797_at	2.841	3.256	2.963	2.577	2.711	2.87	2.694	2.774	2.972	2.763	2.733	2.516	2.767	2.764	2.664	3.042
1416798_a_at	4.442	4.768	4.92	4.873	5.475	5.584	5.521	5.381	5.507	5.539	5.594	5.751	6.33	6.095	6.241	6.168
1416799_at	10.462	10.875	10.179	10.234	10.506	10.1	10.239	10.049	10.399	9.673	10.04	9.852	10.244	9.892	9.84	9.894
1416800_at	7.571	8.092	7.781	7.972	7.595	7.293	7.628	7.725	6.689	7.262	6.951	7.264	6.552	7.038	6.818	6.661
1416801_at	8.552	8.305	8.962	8.362	8.092	8.05	7.566	7.53	7.569	7.827	7.925	7.322	7.316	7.553	7.673	8.17
1416802_a_at	2.941	2.772	2.399	2.91	3.205	3.251	2.891	2.99	3.729	4.41	3.527	4.18	6.026	4.983	5.57	5.298
1416803_at	11.145	10.968	11.268	11.495	10.898	11.235	11.287	11.319	10.993	11.48	11.329	11.253	10.762	11.258	11.238	11.031
1416804_at	7.544	7.162	7.275	6.972	7.776	7.785	7.866	7.331	8.406	8.243	8.446	8.483	8.602	8.637	8.571	8.42
1416805_at	11.346	11.296	11.665	11.745	11.75	11.848	11.92	11.862	11.943	12.439	12.331	12.487	12.108	12.565	12.636	12.421
1416806_at	6.799	5.881	6.495	5.868	5.615	6.262	5.676	6.052	6.088	5.697	6.089	6.079	6.52	6.53	6.358	6.334
1416807_at	12.829	12.472	12.754	12.903	12.121	12.549	12.37	12.681	12.402	12.845	12.456	12.913	12.196	12.742	12.668	12.316
1416808_at	11.973	12.516	12.258	12.343	12.647	12.78	12.828	12.601	12.759	12.632	12.85	12.6	12.374	12.641	12.638	12.698
1416809_at	1.577	1.483	3.104	1.913	1.653	1.941	1.453	2.304	1.699	1.737	1.691	1.734	1.339	1.178	3.297	1.31
1416810_at	9.501	9.411	9.827	9.904	9.576	9.942	9.559	10.09	9.649	9.938	9.596	10.029	9.836	10.01	9.862	10.04
1416811_s_at	11.627	11.588	12.281	12.187	12.069	12.084	11.768	11.744	12.37	12.236	12.355	12.336	11.886	12.151	12.196	12.004
1416812_at	5.394	5.586	5.39	5.111	4.948	5.43	5.132	5.086	5.075	5.238	5.14	4.848	4.768	4.921	5.145	5.32
1416813_at	7.776	7.69	7.831	7.904	7.614	7.856	7.991	7.761	7.775	7.43	7.368	7.519	7.745	7.376	7.702	7.737
1416814_at	7.4	7.319	7.408	7.02	7.365	7.278	7.538	6.74	7.398	6.71	7.157	7.032	7.107	6.951	6.843	7.257
1416815_s_at	11.156	10.993	11.219	11.021	11.239	11.155	10.979	11.318	11.414	11.392	11.163	11.198	11.364	11.292	11.41	11.298
1416816_at	11.683	11.535	11.368	11.81	11.242	11.384	11.537	11.672	11.055	11.603	11.423	11.515	10.97	11.44	11.395	11.448
1416817_at	2.569	2.677	2.84	2.837	3.307	2.884	2.82	2.89	2.472	2.58	2.854	2.742	2.872	2.987	3.037	2.862
1416818_at	7.355	7.415	7.83	7.305	7.334	7.631	7.057	7.753	7.561	8.051	7.973	7.982	7.476	7.649	7.85	7.89
1416819_at	8.316	8.065	8.396	8.168	8.047	8.031	8.043	8.479	8.15	8.513	8.422	8.586	8.909	8.799	8.697	8.921
1416820_at	3.845	3.908	3.683	4.076	3.534	3.758	3.979	3.667	3.81	4.486	3.985	3.939	3.911	4.48	3.787	4.139
1416821_at	7.094	6.738	7.355	6.964	6.85	6.546	6.88	7.005	6.637	6.753	6.869	6.663	7.149	6.989	6.72	6.836
1416822_at	3.809	3.318	3.498	3.53	3.445	3.447	3.411	3.641	3.429	3.804	3.442	3.644	4.004	3.982	3.939	4.116
1416823_a_at	7.571	7.333	8.111	7.277	6.516	6.776	6.483	7.331	6.158	6.556	6.635	6.38	6.046	6.067	6.317	6.361
1416824_at	9.645	9.754	9.811	9.754	10.097	10.134	9.825	10.348	10.226	10.134	10.185	10.052	10.128	10.078	9.864	9.701
1416825_at	6.567	6.603	7.181	6.712	7.704	7.132	7.736	8.338	6.757	6.683	6.606	6.751	7.311	6.896	7.416	7.326
1416826_a_at	9.898	9.469	9.73	9.763	9.648	9.767	9.882	9.834	9.364	9.661	9.803	9.549	9.451	9.336	9.754	9.593
1416827_at	6.409	6.831	6.909	6.663	7.251	7.533	7.364	6.763	7.199	8.515	7.483	8.193	9.446	9.009	9.275	8.747
1416828_at	4.354	3.798	4.088	4.54	2.239	2.471	2.565	3.418	2.568	2.588	2.271	2.873	2.449	2.691	2.577	2.855
1416829_at	12.514	12.355	12.471	12.446	12.161	12.103	12.27	12.625	12.251	12.286	12.349	12.351	11.962	12.178	12.184	12.258
1416830_at	8.799	8.597	9.114	8.703	9.273	9.468	9.289	9.338	9.435	9.521	9.512	9.618	9.959	9.627	9.946	9.951
1416831_at	7.719	7.681	7.667	7.798	7.432	7.445	7.777	7.674	7.683	7.841	7.656	7.599	8.127	7.746	7.995	7.87
1416832_at	11.568	12.023	11.362	12.086	11.662	11.38	11.76	11.232	11.321	11.053	11.283	11.155	9.006	10.072	10.71	10.17
1416833_at	1.333	1.573	1.235	1.114	1.145	1.355	1.174	1.135	1.206	1.386	1.429	1.12	1.347	1.213	1.234	1.209
1416834_x_at	8.955	8.972	9.181	9.114	9.179	9.075	8.959	9.589	9.179	9.157	9.246	8.983	9.34	9.183	9.117	9.237
1416835_s_at	6.786	6.607	7.378	7.086	6.852	6.746	6.758	6.947	6.397	6.979	6.543	6.849	6.196	6.437	6.177	6.731
1416836_at	9.874	9.37	9.762	9.544	9.473	9.466	9.362	9.601	9.551	9.3	9.498	9.581	10.142	9.701	9.74	9.844
1416837_at	7.923	7.136	7.56	7.765	7.426	7.554	7.418	7.613	7.785	8.197	7.798	8.139	8.688	8.56	8.557	8.557
1416838_at	9.882	9.177	10.21	9.554	8.884	9.002	9.141	9.811	9.03	9.422	9.288	9.221	8.788	8.856	8.703	9.173
1416839_at	2.213	2.263	2.377	2.047	2.048	2.036	2.254	2.155	1.951	2.274	1.818	2.064	1.979	2.06	1.98	1.985
1416840_at	9.421	9.333	8.997	9.414	9.369	9.456	9.477	9.683	9.709	9.764	9.75	9.954	9.723	9.748	9.874	9.75
1416841_at	8.39	8.774	8.688	8.393	9.018	8.81	8.847	8.7	8.991	8.451	8.703	8.523	8.934	8.536	8.568	8.688
1416842_at	11.291	11.263	10.879	11.067	10.866	11.352	11.045	11.271	10.822	10.688	10.675	10.731	9.823	10.514	10.27	10.214
1416843_at	6.508	6.398	6.564	6.871	6.994	7.11	6.646	7.215	6.978	7.239	7.02	7.094	7.08	7.105	7.304	7.299
1416844_at	6.149	5.293	5.708	6.003	6.076	6.359	6.306	6.23	6.111	6.498	6.09	6.292	6.616	5.717	6.081	5.772
1416845_at	4.838	4.026	4.474	4.383	4.732	4.564	4.335	4.963	5.427	5.5	5.575	5.687	6.422	5.813	6.048	6.172
1416846_a_at	10.728	10.903	10.944	10.964	11.105	11.144	11.16	10.917	11.256	11.033	11.07	10.912	10.72	10.765	10.559	10.615
1416847_s_at	2.211	2.674	2.061	2.237	2.147	1.952	2.021	2.383	2.466	2.061	2.241	2.129	2.393	2.322	2.219	2.336
1416848_at	9.939	9.456	10.162	9.986	9.181	9.393	9.454	10.142	9.113	9.823	9.307	9.759	9.224	9.658	9.453	9.391
1416849_at	12.27	11.623	12.252	11.875	11.14	11.159	11.198	11.832	11.012	11.214	11.271	11.236	10.794	11.151	11.029	11.1
1416850_s_at	12.633	11.929	12.581	12.441	11.579	11.705	11.866	12.19	11.401	11.878	11.847	11.828	11.21	11.709	11.588	11.671
1416851_at	3.623	3.858	3.795	3.621	3.873	3.889	3.666	3.822	3.836	3.921	3.954	3.726	3.851	4.084	4.117	4.276
1416852_a_at	8.629	8.424	8.865	8.745	8.444	8.563	8.615	8.542	8.659	8.919	8.852	8.958	9.222	9.203	8.911	8.609
1416853_at	7.882	7.567	7.947	8.263	7.792	7.758	7.79	8.014	8.169	8.318	8.04	8.048	8.61	8.38	8.162	8.191
1416854_at	2.195	1.804	2.073	1.998	1.894	2.046	2.013	2.105	2.046	2.192	2.32	2.095	2.111	2.223	2.549	2.505
1416855_at	11.267	11.986	10.806	11.655	11.923	11.873	12.009	11.423	11.811	11.403	11.767	11.475	11.208	11.143	11.446	11.366
1416856_at	10.686	10.177	10.403	10.04	10.079	10.1	10.187	10.166	10.142	10.085	10.23	10.13	10.574	10.254	10.161	10.228
1416857_at	10.736	10.423	10.531	10.446	9.87	10.325	9.969	10.48	9.861	10.432	10.166	10.703	10.142	10.505	10.502	10.363
1416858_a_at	11.475	11.776	11.432	11.41	11.909	11.739	11.603	11.544	11.776	11.167	11.366	11.271	11.677	11.196	11.145	11.227
1416859_at	10.746	10.678	11.001	11	10.484	10.578	10.673	10.859	10.429	10.441	10.39	10.651	10.36	10.544	10.353	10.444
1416860_s_at	10.34	10.222	10.128	10.057	9.952	9.982	9.959	9.917	10.116	10.346	10.217	10.129	10.075	9.94	9.881	9.841
1416861_at	8.124	8.094	7.26	7.721	7.851	7.475	7.561	7.655	8.23	7.936	8.03	7.814	8.168	7.805	7.829	7.807
1416862_at	4.818	6.882	4.5	6.204	4.364	5.007	6.069	5.271	6.792	6.529	6.766	6.184	4.411	5.562	5.581	5.663
1416863_at	3.609	3.452	3.563	3.823	3.931	4.202	3.942	3.683	4.004	3.952	3.99	4.065	4.397	4.221	4.253	4.13
1416864_at	9.006	8.897	9.144	8.887	9.01	8.774	8.888	9.059	9.143	9.211	9.061	9.046	9.256	9.425	9.175	9.166
1416865_at	3.932	3.683	3.919	3.986	3.858	3.96	3.949	4.18	3.988	4.196	3.878	3.953	4.069	4.083	4.253	3.914
1416866_at	8.401	8.446	8.217	8.895	9.149	9.133	9.223	9.163	9.151	9.443	9.342	9.346	9.05	9.42	9.442	9.678
1416867_at	5.919	5.617	5.472	5.497	5.508	5.686	5.681	5.707	5.751	5.777	5.747	5.812	5.689	5.906	5.815	5.913
1416868_at	10.64	10.77	9.355	10.532	9.103	9.762	9.737	10.067	9.745	10.22	10.414	9.901	8.71	10.346	10.089	10.647
1416869_x_at	6.502	5.931	6.723	6.239	6.255	5.876	5.879	5.766	5.766	5.555	5.714	5.747	5.873	5.703	5.894	5.455
1416870_at	5.675	5.444	6.375	5.706	5.626	5.678	5.895	5.587	5.85	6.116	5.62	5.7	6.299	5.781	5.87	5.829
1416871_at	6.086	4.997	5.825	5.625	7.513	7.155	7.784	6.835	6.616	9.2	7.368	9.192	11.293	10.432	10.937	10.653
1416872_at	7.027	7.609	7.393	7.968	8.741	8.774	8.236	8.47	8.636	9.144	8.987	9.627	7.732	8.465	8.144	8.42
1416873_a_at	6.578	7.054	5.151	6.777	5.891	6.263	6.428	5.714	5.987	6.562	6.543	6.865	5.021	6.691	6.02	6.355
1416874_a_at	10.766	10.292	10.829	10.821	10.418	10.116	10.336	10.463	10.259	10.641	10.535	10.554	10.627	10.813	10.285	10.278
1416875_at	3.213	2.657	3.063	2.782	3.044	2.766	2.773	2.725	2.663	3.159	2.714	2.875	3.317	2.926	2.973	3.467
1416876_at	2.041	2.528	2.668	2.273	2.517	2.546	2.387	2.395	2.316	2.419	2.459	2.364	2.722	2.518	2.438	2.735
1416877_a_at	12.672	12.401	12.816	12.694	12.063	12.325	12.24	12.605	12.207	12.395	12.214	12.39	12.077	12.378	12.291	12.256
1416878_at	5.446	5.541	5.052	5.533	5.421	5.669	5.792	5.607	4.904	5.754	5.575	5.842	4.665	6.072	5.721	5.749
1416879_at	5.433	6.336	5.221	6.254	4.982	5.27	6.598	6.457	5.933	6.21	6.091	6.102	5.161	6.303	6.509	5.378
1416880_at	11.925	12.251	12.131	12.106	12.394	12.385	12.392	12.036	12.253	12.338	12.295	12.308	12.344	12.366	12.53	12.467
1416881_at	10.2	10.091	10.094	10.035	10.214	10.069	10.065	9.883	10.27	10.615	10	10.357	10.703	10.461	10.604	10.72
1416882_at	9.611	10.087	9.859	9.937	10.428	10.908	10.476	10.252	10.621	11.018	10.63	10.886	11.739	11.462	11.65	11.504
1416883_at	8.555	7.944	8.936	8.44	8.028	7.891	7.836	8.605	7.944	8.098	7.857	8.275	8.731	8.389	8.533	8.525
1416884_at	12.288	12.635	12.313	12.341	12.263	12.43	12.422	12.216	12.285	12.112	12.231	12.239	12.157	12.219	12.197	12.278
1416885_at	9.106	8.449	8.876	8.715	8.886	8.867	8.789	8.908	8.689	9.279	9.058	9.056	8.661	9.179	8.864	8.819
1416886_at	7.255	7.02	6.657	7.053	7.118	7.392	7.051	6.544	7.382	6.933	6.967	6.785	6.736	7.11	7.006	7.007
1416887_at	2.473	2.305	2.507	2.505	2.554	2.54	2.086	2.47	2.742	2.475	2.19	2.339	2.514	2.75	2.48	2.304
1416888_at	5.437	4.831	5.71	5.444	5.659	5.349	5.174	5.692	4.94	5.293	5.193	5.29	5.848	5.945	5.833	5.613
1416889_at	5.023	4.873	10.322	9.49	6.973	10.047	4.733	4.706	6.561	4.615	8.808	8.161	6.057	6.095	4.554	8.122
1416890_at	8.523	7.64	8.169	7.846	7.703	7.762	7.772	7.904	7.814	7.825	7.806	7.879	8.48	8.069	8.169	7.958
1416891_at	8.682	8.594	8.654	8.765	8.653	8.567	8.465	8.389	8.752	8.725	8.862	8.862	8.486	8.635	8.524	8.614
1416892_s_at	9.861	10.636	8.787	10.547	11.163	11.121	11.152	10.755	11.073	11.383	11.28	11.313	10.45	11.161	11.065	11.122
1416893_at	3.436	3.229	3.846	3.733	4.246	4.476	3.93	4.327	4.261	4.461	4.199	4.304	4.971	5.135	4.705	5.145
1416894_at	6.936	6.55	6.597	6.389	6.932	6.821	6.824	6.987	7.026	6.827	6.942	6.914	7.613	7.592	7.355	7.086
1416895_at	7.344	6.779	6.97	7.232	7.071	6.787	6.72	7.623	7.079	7.518	7.618	7.906	7.161	7.393	7.273	7.051
1416896_at	8.69	7.912	8.507	8.337	8.684	8.485	8.56	8.59	8.865	9.068	8.918	9.218	9.849	9.109	9.381	9.311
1416897_at	9.834	9.93	9.934	10.271	9.996	10.216	10.024	10.225	10.113	10.546	10.228	10.426	9.761	10.254	10.181	10.12
1416898_a_at	7.628	7.392	8.082	7.31	7.48	7.519	7.479	7.396	7.346	7.569	7.41	7.524	7.839	7.765	7.592	7.542
1416899_at	2.31	2.571	2.185	2.107	2.31	2.406	2.254	2.266	2.601	2.277	2.224	2.188	2.586	2.343	2.287	2.311
1416900_s_at	2.708	2.767	2.779	2.615	2.705	2.913	2.596	2.783	2.684	2.751	2.641	2.758	2.837	2.513	2.463	2.859
1416901_at	12.867	13.041	12.939	12.865	13.108	13.114	13.067	13.076	13.051	13.139	13.148	12.998	13.064	13.272	13.287	13.255
1416902_a_at	11.967	11.814	12.069	11.95	11.5	11.661	11.626	12.241	11.17	11.675	11.529	11.621	11.644	11.831	11.583	11.694
1416903_at	10.417	10.201	10.5	10.339	10.284	10.424	10.456	10.59	10.372	10.455	10.377	10.411	10.378	10.197	10.309	10.388
1416904_at	10.463	11.162	10.742	10.889	11.127	11.157	11.073	10.877	11.163	11.156	11.161	11.065	11.168	11.299	11.261	11.452
1416905_at	2.502	2.626	2.483	2.521	2.366	2.53	2.35	2.873	2.603	2.463	2.623	2.931	2.702	2.691	2.445	2.803
1416906_at	11.535	10.894	11.59	11.484	11.041	11.352	11.345	11.656	10.804	11.538	11.337	11.612	11.13	11.208	11.273	11.074
1416907_at	8.787	9.404	8.98	8.877	9.616	9.384	9.181	9.295	9.661	9.097	9.319	8.992	9.904	8.958	9.24	9.149
1416908_s_at	10.462	10.235	10.645	10.491	10.145	10.435	10.288	10.588	10.477	10.655	10.427	10.437	10.458	10.453	10.515	10.478
1416909_at	7.126	6.993	7.177	7.062	6.902	7.17	6.724	7.53	6.943	6.929	6.773	6.945	6.696	6.8	6.708	6.679
1416910_at	12.266	11.994	12.395	11.996	12	11.973	11.994	12.343	11.841	11.87	11.897	11.942	11.856	12.066	11.913	11.964
1416911_a_at	10.703	11.001	10.869	10.755	11.296	11.027	11.028	11.132	11.496	10.864	11.069	10.901	11.872	11.323	11.205	11.356
1416912_at	9.742	9.858	9.973	9.809	10.122	10.074	10.013	10.394	10.404	10.367	10.224	9.973	10.781	10.291	10.357	10.595
1416913_at	2.065	2.312	3.614	2.664	1.939	2.434	2.072	3.196	2.463	2.584	2.185	2.078	2.446	2.386	3.74	2.19
1416914_s_at	9.154	8.496	9.418	8.98	8.6	8.484	8.508	9.146	8.422	8.709	8.89	8.922	9.371	9.246	9.109	9.043
1416915_at	8.537	8.116	8.236	8.059	7.755	7.888	7.982	8.012	7.929	7.872	7.655	7.752	7.856	7.981	7.514	7.467
1416916_at	1.953	1.962	1.769	1.87	2.076	1.787	1.824	2.362	2.137	1.892	1.856	2.799	1.883	1.833	1.993	1.99
1416917_at	10.476	10.269	10.374	10.18	10.184	10.385	10.318	10.598	10.356	10.277	10.303	10.163	10.337	10.424	10.531	10.694
1416918_at	9.268	9.249	8.609	9.297	8.791	8.799	8.996	8.965	8.807	9.001	8.574	9.43	9.627	9.577	9.866	9.327
1416919_a_at	6.963	6.367	7.247	7.026	6.972	6.584	6.542	7.497	6.829	6.545	6.658	6.556	6.529	6.631	6.575	6.112
1416920_at	5.022	4.804	5.374	5.177	5.122	5.047	5.18	5.631	4.764	5.065	5.149	5.136	4.999	4.956	5.108	4.786
1416921_x_at	13.234	12.952	13.206	13.134	12.594	12.97	12.871	13.386	12.695	13.012	12.898	13.058	12.845	13.195	13.07	13.12
1416922_a_at	12.366	12.327	12.246	12.148	11.948	12.003	12.004	12.101	11.644	11.844	11.795	11.689	11.453	11.644	11.791	11.776
1416923_a_at	11.775	11.845	11.992	11.823	11.664	11.695	11.789	11.868	11.566	11.629	11.612	11.566	11.416	11.651	11.694	11.601
1416924_at	11.047	10.96	10.75	11.119	10.771	10.752	10.868	11.028	10.47	10.991	10.826	10.8	10.715	10.761	10.862	10.782
1416925_at	11.38	11.728	11.567	11.421	11.822	11.688	11.676	11.629	11.783	11.488	11.648	11.419	11.96	11.599	11.785	11.955
1416926_at	11.928	12.447	11.961	12.069	11.875	11.604	12.161	11.438	11.494	11.323	11.404	11.193	11.239	11.44	11.469	11.539
1416927_at	7.339	8.97	8.871	8.141	7.738	7.536	7.042	6.694	5.562	5.837	6.164	5.056	5.265	5.827	5.95	6.174
1416928_at	8.262	7.985	7.886	7.987	8.697	8.449	8.48	8.152	8.246	8.468	8.675	8.424	8.748	8.641	8.639	8.95
1416929_at	3.297	3.969	4.067	3.633	4.336	4.591	3.87	3.404	3.606	3.949	3.816	3.855	3.618	4.346	3.666	3.969
1416930_at	3.673	3.483	2.985	3.471	3.82	3.604	3.47	4.374	5.361	3.928	3.956	10.813	3.63	4.105	3.754	3.878
1416931_at	7.24	6.81	7.485	7.289	7.181	7.394	7.36	7.683	7.342	7.551	7.497	7.387	7.697	7.528	7.727	7.599
1416932_at	8.457	8.041	8.036	7.975	7.736	8.073	8.188	8.313	7.644	8.088	8.179	7.889	8.058	7.986	7.708	7.894
1416933_at	9.642	9.184	10.039	9.439	9.114	8.953	9.204	9.889	8.639	8.436	8.488	8.415	8.688	8.566	8.438	8.432
1416934_at	9.033	10.149	8.933	9.511	9.873	9.777	9.817	9.65	9.858	9.583	9.645	9.526	9.41	9.659	9.732	9.656
1416935_at	5.601	5.518	6.04	6.115	5.733	5.764	5.459	5.329	6.291	7.209	6.757	7.507	7.556	7.304	7.55	7.246
1416936_at	3.532	3.277	3.492	3.662	3.718	3.272	3.491	3.839	3.397	3.711	3.492	3.382	3.841	3.874	3.879	3.768
1416937_at	12.042	11.825	12.154	12.028	11.586	11.882	11.714	11.96	11.607	12.127	11.942	12.045	11.391	11.825	11.971	11.694
1416938_at	9.458	8.952	9.194	9.15	8.603	9.009	8.793	9.083	8.988	9.112	8.981	9.06	8.987	9.366	9.344	9.215
1416939_at	11.859	10.435	11.772	10.679	9.286	9.351	9.793	10.712	9.594	10.011	9.947	10.137	9.976	10.123	10.429	10.62
1416940_at	6.898	5.694	6.366	6.007	5.517	5.501	5.672	6.365	5.614	5.775	5.754	5.636	5.94	5.987	5.963	6.416
1416941_s_at	11.836	11.888	11.898	11.765	11.367	11.666	11.69	11.788	11.78	11.653	11.648	11.789	11.532	11.507	11.51	11.551
1416942_at	8.94	8.51	8.962	8.494	8.407	8.319	8.332	7.845	8.424	8.212	8.485	8.092	8.57	8.462	8.233	8.078
1416943_at	10.82	10.709	10.606	10.637	11.02	10.94	10.888	10.783	10.758	10.817	10.82	10.843	11.227	10.852	11.007	10.942
1416944_a_at	10.228	10.015	9.543	10.169	10.018	9.919	9.963	9.958	10.08	10.189	9.979	10.136	9.862	10.063	9.899	9.867
1416945_at	6.079	5.724	6.493	6.369	6.092	6.11	6.143	7.089	6.105	6.666	6.514	6.46	7.337	7.257	7.154	7.144
1416946_a_at	10.736	10.188	11.104	10.653	10.276	10.367	10.389	10.533	10.452	10.56	10.849	10.727	10.538	10.542	10.388	10.55
1416947_s_at	12.199	11.614	12.398	12.184	11.228	11.455	11.587	11.902	11.711	11.951	12.053	12.107	11.508	11.699	11.541	11.707
1416948_at	10.089	10.012	10.322	10.182	10.222	10.1	10.047	10.363	10.086	10.216	10.092	10.523	10.567	10.384	10.407	10.522
1416949_s_at	10.293	10.098	10.201	9.877	10.15	10.178	10.022	10	10.235	10.314	10.222	10.116	10.747	10.385	10.623	10.65
1416950_at	10.546	10.592	10.608	10.507	10.127	10.328	10.2	10.35	10.397	10.328	10.356	10.254	10.513	10.439	10.519	10.296
1416951_a_at	9.939	9.238	9.889	9.677	9.761	9.586	9.733	9.994	9.931	9.857	9.734	9.882	10.226	9.87	10.104	10.129
1416952_at	11.213	10.643	10.842	10.771	10.607	10.688	10.747	10.845	10.917	10.754	10.708	10.721	11.041	10.711	10.863	10.772
1416953_at	9.515	9.889	10.1	10.626	11.021	11.024	11.09	10.184	10.728	11.196	11.106	11.195	10.243	10.93	10.564	10.352
1416954_at	8.067	6.554	8.316	7.18	8.374	8.035	8.084	9.756	8.434	8.134	8.777	8.23	9.71	10.024	9.583	9.756
1416955_at	5.62	5.059	5.851	5.301	6.501	5.992	5.792	7.273	6.778	6.373	6.762	6.12	7.564	7.52	7.601	7.733
1416956_at	3.795	3.504	3.745	3.389	4.68	4.417	4.531	4.684	4.138	5.12	4.751	4.904	6.407	5.722	5.729	5.867
1416957_at	4.697	5.214	4.478	4.936	6.009	4.977	5.201	5.379	5.486	5.395	6.034	5.273	3.938	6.252	5.267	5.156
1416958_at	11.706	12.039	11.763	11.943	12.083	12.069	12.129	11.6	11.762	11.389	11.288	11.069	11.207	11.287	10.862	10.815
1416959_at	4.142	4.968	5.633	5.083	4.782	4.822	4.647	3.647	3.715	3.784	3.673	3.265	3.065	3.622	3.233	3.11
1416960_at	7.759	7.08	7.067	6.91	6.966	6.91	6.935	7.193	7.07	7.17	7.039	7.446	7.803	7.48	7.158	7.123
1416961_at	3.847	4.198	4.448	4.568	4.53	4.121	4.462	4.918	5.078	5.451	5.319	5.4	5.876	5.727	5.693	5.624
1416962_at	6.193	5.892	5.976	6.415	6.219	6.602	6.383	6.653	6.282	6.77	6.355	6.803	7.266	7.454	7.221	7.187
1416963_at	10.084	9.208	9.732	9.195	8.857	8.912	8.981	9.61	9.096	8.976	8.941	8.753	9.015	9.093	8.943	9.08
1416964_at	5.631	5.028	5.917	5.401	5.139	5.093	5.272	5.402	4.876	5.035	4.948	5.305	5.829	5.566	5.337	5.501
1416965_at	2.316	2.344	2.496	2.62	2.318	2.385	2.237	2.345	2.705	2.141	2.534	2.156	2.559	2.172	2.185	2.16
1416966_at	2.538	2.343	2.536	1.975	2.487	2.204	2.311	2.185	2.536	2.351	2.307	2.172	2.371	2.274	2.145	2.293
1416967_at	1.543	1.348	1.49	1.496	1.315	1.477	1.276	1.829	1.436	1.289	1.579	3.007	1.535	1.2	1.452	1.501
1416968_a_at	9.662	9.307	9.196	9.492	8.912	9.206	9.529	9.42	8.893	8.978	9.066	9.011	8.655	8.792	9.045	8.772
1416969_at	2.748	2.729	2.381	2.819	3.595	3.409	3.486	3.53	3.339	3.669	3.584	3.838	3.806	3.83	3.627	3.938
1416970_a_at	13.367	13.087	13.356	13.433	12.769	13.156	13.142	13.367	12.888	13.165	13.016	13.158	12.558	13.027	13.033	13.084
1416971_at	12.484	12.426	12.565	12.384	12.365	12.358	12.32	12.522	12.347	12.386	12.309	12.315	12.211	12.293	12.285	12.281
1416972_at	10.749	11.169	10.759	10.715	10.991	11	10.906	10.765	10.881	10.705	10.664	10.663	10.786	10.694	10.756	10.627
1416973_at	10.383	9.971	10.498	10.625	9.889	10.042	10.053	10.332	9.636	10.068	9.797	10.21	9.98	10.064	10.273	9.964
1416974_at	6.766	7.024	6.996	7.159	7.201	7.099	7.157	7.111	7.422	7.388	7.266	6.814	7.177	7.614	7.419	7.706
1416975_at	5.503	4.833	5.545	5.257	4.692	5.097	4.508	4.805	4.953	5.235	5.055	5.097	6.038	5.7	5.588	5.95
1416976_at	6.748	7.156	6.074	7.22	6.947	7.137	7.289	6.834	7.296	7.523	7.286	7.035	6.322	7.319	6.994	7.045
1416977_at	4.089	4.42	4.329	4.497	4.383	4.271	4.188	4.575	4.259	4.681	4.63	4.464	4.6	4.677	4.474	4.571
1416978_at	11.586	11.62	11.9	11.77	11.313	11.448	11.473	11.609	11.347	11.768	11.729	11.618	11.152	11.56	11.436	11.394
1416979_at	11.443	11.351	11.713	11.445	11.537	11.6	11.49	11.834	11.467	11.824	11.651	11.824	11.776	11.955	11.784	11.901
1416980_at	4.257	3.547	5.321	4.869	7.933	7.156	6.66	8.042	6.732	7.156	8.014	6.762	7.565	7.298	7.55	7.52
1416981_at	8.002	7.288	8.273	7.605	7.259	7.482	7.397	7.797	7.012	6.986	7.016	6.756	6.883	7	6.785	7.05
1416982_at	9.25	9.218	10.018	9.792	9.593	9.525	9.774	9.957	9.395	9.253	9.321	8.935	8.257	9.11	8.936	8.917
1416983_s_at	11.466	11.178	11.568	11.295	11.422	11.318	11.43	11.285	11.522	11.024	11.048	10.906	10.884	10.928	10.725	10.728
1416984_at	10.179	9.743	10.204	9.554	9.548	9.49	9.451	9.742	9.45	9.446	9.263	9.378	9.79	9.623	9.695	9.634
1416985_at	10.702	11.292	11.049	11.429	11.789	11.744	11.603	11.214	11.76	12.038	11.704	11.921	12.81	12.647	12.717	12.658
1416986_a_at	2.705	2.95	2.926	3.002	3.042	3.065	2.944	2.751	3.002	3.652	3.121	3.206	4.092	4.445	4.083	4.666
1416987_at	3.197	4.138	3.213	4.059	3.271	3.278	3.361	3.277	3.102	3.191	3.546	2.882	2.883	3.072	3.244	3.4
1416988_at	7.688	7.258	7.848	7.63	7.408	7.396	7.461	7.862	7.42	7.619	7.799	7.855	7.598	7.725	7.607	7.421
1416989_at	9.277	8.416	9.36	8.964	8.708	8.982	8.768	9.208	8.911	8.997	8.906	8.948	9.245	9.324	9.098	9.185
1416990_at	10.625	10.013	10.245	9.969	9.923	9.936	9.788	9.976	10.002	9.519	9.745	9.69	10.347	9.796	9.73	9.726
1416991_at	7.81	7.077	7.693	7.445	6.804	6.994	7.065	7.318	6.931	7.134	6.82	7.348	7.509	7.529	7.253	7.398
1416992_at	9.999	9.117	9.884	9.444	10.184	9.889	9.984	10.607	10.043	9.873	10.116	9.87	9.57	10.102	9.342	9.583
1416993_at	10.485	9.984	10.22	9.865	9.811	9.857	9.73	10.38	9.543	9.729	9.897	9.757	9.816	9.591	9.723	9.563
1416994_at	7.215	6.916	7.735	7.098	6.985	6.994	6.77	7.137	6.565	6.896	6.865	7.038	7.439	7.433	7.312	7.599
1416995_at	5.933	5.364	5.737	5.664	4.939	5.367	5.108	5.718	4.854	4.974	5.047	4.948	4.551	4.779	4.631	4.484
1416996_at	7.974	7.288	6.748	7.246	7.654	8.177	7.861	7.467	7.853	8.407	7.807	8.644	7.569	8.219	8.163	8.235
1416997_a_at	2.617	2.488	2.463	2.656	2.573	2.498	2.411	2.277	2.513	2.5	2.423	2.849	2.498	2.049	2.275	2.23
1416998_at	10.762	10.76	10.601	10.12	10.387	10.167	10.114	9.642	11.072	9.986	10.141	9.975	10.771	9.973	9.973	10.34
1416999_at	7.262	7.132	8.037	7.264	7.158	7.371	7.289	7.965	7.236	7.237	7.444	7.863	7.789	7.456	7.928	7.956
1417000_at	6.137	5.556	6.236	5.898	5.807	5.408	5.737	5.914	5.788	5.811	5.925	5.92	6.045	5.926	6.043	5.833
1417001_a_at	12.729	12.915	12.513	12.633	12.896	12.684	12.849	12.558	12.831	12.387	12.715	12.564	12.688	12.691	12.613	12.662
1417002_at	9.502	8.557	9.597	9.319	8.674	8.993	8.516	9.524	8.912	9.178	9.119	9.085	9.595	9.702	9.511	9.321
1417003_at	3.129	3.146	3.425	3.244	3.49	3.005	2.95	3.767	3.2	3.927	3.573	3.496	4.066	3.556	4.161	3.785
1417004_at	9.608	9	9.338	9.509	8.836	9.021	9.045	9.386	9.104	9.543	9.389	9.478	9.663	9.818	9.83	9.941
1417005_at	4.709	3.899	4.703	4.781	4.689	4.554	4.471	4.878	4.486	4.835	4.633	4.754	5.222	5.036	5.288	4.77
1417006_at	7.027	6.51	7.349	6.964	6.947	7.118	6.936	7.681	6.908	7.319	6.971	7.287	7.518	7.53	7.456	7.326
1417007_a_at	10.917	11.088	10.995	10.924	11.209	11.149	11.203	10.965	11.093	10.903	11.006	11.023	11.271	11.179	11.095	11.048
1417008_at	11.468	10.648	11.334	11.065	9.885	9.922	10.39	10.895	9.799	9.834	10.03	9.769	10.192	10.574	10.103	10.218
1417009_at	9.699	9.775	9.708	9.774	9.969	10.05	9.967	9.602	9.89	9.793	9.857	9.85	9.717	9.679	9.617	9.496
1417010_at	10.092	11.004	10.02	10.55	10.947	10.763	10.899	10.731	10.976	11.058	11.12	11.063	10.671	10.903	11.082	11.382
1417011_at	10.152	9.808	9.987	10.199	10.544	10.546	10.679	10.487	10.165	10.852	10.759	10.745	10.251	10.384	10.392	10.393
1417012_at	8.334	8.481	8.708	8.755	9.006	9.408	8.909	9.106	9.062	9.337	9.29	9.091	8.756	8.994	9.097	9.034
1417013_at	11.571	11.397	11.571	11.574	11.37	11.116	11.21	11.586	11.149	11.164	11.136	10.986	10.825	10.875	10.911	11.052
1417014_at	6.876	6.862	7.509	7.015	6.841	6.808	6.795	7.342	6.361	6.614	6.715	6.42	6.043	6.56	6.707	6.661
1417015_at	2.542	2.689	2.698	2.757	2.62	2.714	2.586	2.487	2.662	2.716	2.871	2.592	2.824	2.678	2.655	2.553
1417016_at	10.233	9.387	9.813	9.645	9.3	9.199	9.37	9.744	9.147	9.628	9.517	9.612	9.497	9.654	9.409	9.147
1417017_at	2.258	2.024	2.506	2.092	2.115	2.11	1.871	2.295	2.174	1.895	1.81	1.86	2.201	2.039	2.021	2.065
1417018_at	8.577	8.805	8.967	9.111	9.396	9.772	9.449	9.368	9.714	9.684	9.388	9.678	9.737	9.657	9.745	9.445
1417019_a_at	4.742	4.127	4.685	4.707	6.139	6.026	5.866	6.87	6.327	6.416	6.498	5.958	6.39	6.374	5.863	6.075
1417020_at	1.507	1.444	1.529	1.29	1.501	1.296	1.493	1.686	1.508	1.603	1.684	1.34	1.414	1.314	1.354	1.533
1417021_a_at	2.218	1.87	2.149	2.347	2.229	2.094	2.161	2.541	2.204	2.274	2.175	2.336	2.122	2.217	2.378	2.204
1417022_at	5.126	4.37	4.381	4.448	4.052	3.717	4.354	3.12	3.565	3.67	3.696	3.72	3.199	3.699	3.435	3.09
1417023_a_at	13.593	13.792	13.677	13.626	13.67	13.681	13.764	13.673	13.728	13.585	13.694	13.642	13.729	13.911	13.75	13.775
1417024_at	7.979	8.024	7.729	8.481	7.808	8.202	8.03	8.315	7.645	8.678	8.486	8.351	8.198	8.799	8.391	8.451
1417025_at	11.723	11.882	11.797	11.593	12.173	12.251	12.159	11.959	11.836	12.57	12.48	12.527	12.119	12.439	12.317	12.419
1417026_at	10.285	10.127	10.425	10.225	10.418	10.625	10.308	10.761	10.314	10.927	10.632	10.674	10.832	11.098	10.966	10.888
1417027_at	7.958	8.618	8.079	8.555	8.731	8.789	8.843	8.51	8.714	8.671	8.671	8.675	8.001	8.584	8.544	8.309
1417028_a_at	4.799	4.692	4.877	4.643	4.526	4.685	4.799	4.835	4.856	5.122	4.856	4.942	4.81	4.927	4.869	4.662
1417029_a_at	3.429	3.37	3.369	3.426	3.513	3.098	3.134	3.387	3.46	3.486	3.321	3.301	3.529	3.528	3.104	3.415
1417030_at	7.243	7.484	7.215	7.386	7.808	7.621	7.55	7.503	7.942	8.149	7.848	8.2	9.682	8.958	9.081	8.576
1417031_at	3.791	3.923	4.391	4.151	4.227	4.112	4.033	4.18	4.007	4.962	4.366	5.005	5.753	6.25	6.173	5.994
1417032_at	8.531	8.408	8.787	8.429	8.311	8.552	8.669	8.703	8.627	8.667	8.452	8.721	8.88	8.847	8.926	9.052
1417033_at	5.339	6.803	6.398	6.71	6.264	6.675	6.945	7.215	7.572	8.046	7.245	7.259	6.941	7.495	7.926	7.909
1417034_at	6.116	5.824	6.406	5.785	5.819	6.005	5.939	5.954	5.76	5.973	5.954	6.188	6.58	6.477	6.165	6.369
1417035_at	4.775	4.27	4.551	4.233	4.258	4.316	4.08	4.608	4.345	4.687	4.645	4.807	5.156	4.793	4.772	4.934
1417036_at	2.22	2.299	2.098	2.329	2.205	2.183	2.062	2.083	2.208	2.161	2.229	2.086	2.32	2.422	2.198	2.218
1417037_at	10.377	10.203	9.971	10.313	9.569	9.879	9.832	10.176	9.724	9.784	9.822	9.683	9.397	9.983	9.786	9.693
1417038_at	8.266	7.541	7.925	8.1	8.73	8.776	8.799	9.154	9.369	10.025	9.555	9.968	10.454	10.235	10.508	10.409
1417039_a_at	7.217	6.506	7.214	7.042	6.666	7.049	6.667	7.015	7.182	6.564	6.598	6.803	7.096	6.766	6.444	6.617
1417040_a_at	6.924	6.216	6.95	6.906	7.42	7.169	7.086	7.303	7.722	7.69	7.863	7.834	7.94	7.327	7.758	7.689
1417041_at	9.038	8.901	9.145	8.77	8.347	8.718	8.603	8.761	8.369	8.574	8.307	8.656	8.34	8.535	8.537	8.168
1417042_at	7.841	7.744	8.392	7.989	7.722	7.761	8.127	8.516	7.988	7.879	7.543	7.586	7.861	7.589	7.663	7.475
1417043_at	4.822	4.931	4.926	5.206	5.253	5.111	5.133	5.146	4.619	5.155	4.824	5.075	5.04	5.13	5.051	4.787
1417044_at	9.264	8.786	9.315	9.204	9.175	9.513	9.123	9.745	8.854	9.34	9.237	9.488	8.906	9.464	8.984	9.245
1417045_at	8.728	8.302	8.226	8.368	8.102	8.342	8.414	8.562	8.079	8.499	8.539	8.519	8.57	8.478	8.478	8.111
1417046_at	8.538	7.956	8.549	8.128	7.899	7.955	7.993	8.192	7.629	7.909	8.081	8.058	7.861	8.058	8.004	7.884
1417047_at	2.347	2.237	2.12	2.32	2.459	2.303	2.365	2.685	2.654	2.211	2.354	7.743	2.504	2.451	2.195	2.555
1417048_at	2.218	2.529	2.285	2.376	2.349	2.338	2.304	2.319	2.479	2.147	2.4	2.515	2.321	2.432	2.163	2.354
1417049_at	2.465	2.689	2.44	2.722	2.427	2.538	2.66	2.306	2.818	2.528	2.595	2.544	2.951	2.383	2.986	2.681
1417050_at	3.145	3.24	3.308	3.286	3.35	3.329	3.479	3.657	3.691	3.181	3.301	3.333	3.336	3.346	3.075	3.354
1417051_at	1.531	1.61	1.054	1.381	1.429	1.624	1.564	1.247	2.462	3.135	2.342	2.794	1.877	2.405	2.27	2.288
1417052_at	9.989	9.674	10.043	9.959	9.146	9.69	9.466	10.152	9.603	10.121	9.925	9.907	9.854	10.471	10.327	10.154
1417053_at	10.199	9.664	10.393	9.965	10.146	10.064	10.225	10.638	10.186	10.54	10.39	10.522	10.358	10.719	10.467	10.448
1417054_a_at	10.188	10.261	10.198	10.341	10.564	10.657	10.651	10.438	10.704	10.682	10.423	10.747	10.572	10.538	10.681	10.574
1417055_at	10.333	10.409	10.35	10.595	10.758	10.8	10.723	10.636	10.336	10.825	10.517	10.953	10.473	10.848	10.916	10.638
1417056_at	11.44	11.358	11.669	11.527	11.175	11.445	11.434	11.721	11.265	11.701	11.535	11.651	11.099	11.641	11.525	11.236
1417057_a_at	10.574	10.396	10.365	10.152	10.223	10.356	10.295	9.803	10.024	10.297	10.25	10.141	9.766	9.978	10.021	9.881
1417058_a_at	11.359	10.776	11.265	11.383	10.832	11.234	10.861	11.42	10.787	11.517	11.408	11.564	10.943	11.432	11.212	11.376
1417059_at	8.041	8.047	8.445	8.185	8.444	8.572	8.454	8.461	8.695	8.814	8.645	8.48	8.77	8.6	8.825	8.874
1417060_at	6.113	6.16	6.248	5.809	6.649	6.164	6.354	5.689	6.129	6.139	5.865	6.117	6.457	5.712	6.587	6.292
1417061_at	8.013	8.343	7.873	9.094	8.565	8.555	8.262	8.563	8.695	8.681	8.723	8.577	8.133	8.524	8.019	8.4
1417062_at	8.907	8.844	8.676	9.053	8.613	8.778	8.919	8.691	8.59	8.722	8.653	8.71	8.238	8.722	8.726	8.4
1417063_at	8.912	10.008	10.361	10.318	10.586	10.572	10.347	10.399	10.453	11.112	10.778	11.002	11.892	11.709	11.827	11.627
1417064_at	10.678	10.146	10.624	10.526	10.234	10.539	10.47	10.702	10.293	10.845	10.628	10.729	10.778	10.906	10.853	10.957
1417065_at	9.228	10.104	8.904	11.005	9.589	9.512	9.847	10.426	9.702	10.488	9.961	10.599	10.247	10.184	10.212	10.065
1417066_at	10.835	10.119	10.626	10.558	8.731	9.325	9.478	10.279	8.797	8.734	8.981	8.822	8.23	8.275	8.228	8.175
1417067_s_at	11.89	12.074	12.089	12.125	12.4	12.228	12.376	12.188	12.299	12.092	12.094	12.106	12.078	12.122	12.071	12.11
1417068_a_at	5.304	4.79	5.56	5.341	5.166	5.692	5.522	5.771	5.694	5.784	5.774	5.56	6.457	6.431	5.996	5.567
1417069_a_at	9.514	9.694	9.344	9.157	9.62	9.633	8.508	9.218	9.846	9.48	8.85	8.693	10.301	9.496	10.037	10.283
1417070_at	8.849	10.102	9.637	10.113	10.251	10.329	10.439	10.583	10.614	10.944	10.829	10.656	10.26	10.503	10.444	10.329
1417071_s_at	10.416	11.03	10.689	11.052	11.19	11.245	11.306	11.504	11.392	11.731	11.67	11.448	11.176	11.242	11.237	11.216
1417072_at	2.48	2.305	2.188	2.185	2.235	2.005	1.975	2.298	2.373	2.143	2.243	1.943	2.572	2.336	2.248	2.042
1417073_a_at	10.97	11.807	10.864	11.125	11.847	11.627	11.689	11.287	11.752	11.433	11.66	11.189	11.968	11.582	11.663	11.788
1417074_at	1.525	1.741	1.489	1.514	1.155	1.387	1.212	1.711	1.479	1.463	1.406	1.412	1.626	1.456	1.212	1.465
1417075_at	9.979	9.901	9.269	9.587	9.067	9.505	9.115	9.203	9.416	9.548	9.625	9.745	9.232	9.484	9.462	9.579
1417076_at	2.497	2.425	2.421	2.548	2.208	2.371	2.442	2.603	2.271	2.154	2.347	2.236	2.563	2.623	2.498	2.363
1417077_at	10.052	10	9.717	9.743	9.848	9.792	9.86	9.718	9.501	9.697	9.552	9.483	9.662	9.651	9.627	9.39
1417078_at	3.278	2.812	2.984	3.243	2.925	2.862	2.86	2.7	2.949	2.626	2.817	2.846	2.624	2.715	2.48	2.469
1417079_s_at	5.069	4.34	3.909	4.226	4.439	4.769	4.23	3.893	3.743	3.943	3.899	4.062	3.08	3.44	3.49	3.397
1417080_a_at	8.256	7.126	8.373	7.425	7.111	7.152	6.999	7.935	6.821	6.969	6.947	7.031	7.154	7.298	6.976	7.102
1417081_a_at	10.833	10.579	10.729	10.466	10.844	10.61	10.694	10.59	11.06	10.918	10.885	11.007	11.639	11.177	11.234	11.223
1417082_at	11.034	10.923	11.048	11.139	10.954	11.06	10.957	10.88	10.791	11.087	10.858	11.23	11.148	11.015	11.136	10.927
1417083_at	10.945	11.049	11.217	11.063	11.37	11.568	11.192	11.344	11.521	11.695	11.572	11.594	11.773	11.685	11.784	11.925
1417084_at	6.809	7.276	6.976	6.794	7.005	6.592	6.303	6.44	6.95	6.713	6.848	6.789	6.712	6.565	6.519	7.018
1417085_at	2.13	1.785	2.302	1.883	1.63	1.802	1.639	1.803	1.606	2.064	1.927	1.681	2.043	1.96	2.285	1.802
1417086_at	8.608	9.155	8.989	9.148	9.419	9.436	9.347	9.226	8.944	9.312	9.202	9.22	8.644	9.074	9.254	9.241
1417087_at	7.82	8.385	7.938	7.725	8.383	8.076	7.578	7.74	8.68	8.749	8.504	8.339	8.719	7.946	8.576	8.856
1417088_at	6.074	5.865	5.844	5.792	5.629	5.838	5.655	5.714	5.725	5.57	5.645	5.653	5.909	5.881	5.733	5.423
1417089_a_at	2.007	2.01	1.746	2.094	1.982	2.242	2.042	2.539	2.284	2.087	2.345	6.359	1.973	2.159	2.049	1.942
1417090_at	10.267	10.656	9.982	10.154	10.857	10.976	10.478	10.008	11.281	10.572	10.797	10.78	10.78	10.428	10.325	10.308
1417091_at	9.411	9.718	9.298	9.179	9.364	9.111	9.193	9.224	9.725	8.87	9.158	8.829	9.489	8.972	8.899	8.998
1417092_at	9.009	8.917	9.639	9.042	8.745	8.923	8.811	9.141	8.943	8.486	8.469	8.278	8.317	8.194	7.98	8.261
1417093_a_at	7.277	5.94	6.951	6.375	6.379	6.917	6.536	6.968	6.72	6.948	6.632	6.777	7.211	6.936	6.549	6.721
1417094_at	8.306	7.927	8.652	8.515	8.692	8.807	8.907	8.813	9.061	9.248	9.087	8.989	9.325	8.952	8.955	9.088
1417095_a_at	7.718	8.495	7.833	7.882	9.264	8.836	8.579	8.823	9.267	8.311	8.608	8.539	9.612	9.072	8.492	8.735
1417096_at	6.613	5.867	5.783	6.183	5.976	6.293	6.045	6.167	6.262	6.362	6.453	6.476	6.285	6.875	6.387	6.546
1417097_at	8.948	8.779	8.768	8.52	8.712	8.825	8.686	9.302	8.589	8.652	8.892	8.55	8.817	9.038	8.757	8.793
1417098_s_at	10.667	10.735	10.399	10.164	10.48	10.686	10.731	11.212	10.196	10.434	10.735	10.447	10.796	10.901	10.646	10.718
1417099_at	9.424	8.922	9.664	9.091	8.812	9.035	8.767	9.373	8.883	9.106	8.929	8.921	9.256	9.067	8.973	9.135
1417100_at	10.08	9.925	10.266	9.904	9.661	9.956	9.545	10.058	9.949	9.611	9.958	9.435	10.132	9.879	10.193	10.36
1417101_at	7.549	7.605	7.625	7.793	8.138	8.388	8.27	8.392	8.023	8.183	8.316	8.22	7.953	8.352	8.022	8.144
1417102_a_at	12.738	12.505	12.626	12.395	12.395	12.391	12.532	12.694	12.291	12.236	12.302	12.32	12.267	12.374	12.343	12.341
1417103_at	11.11	10.611	11.316	10.765	10.387	10.534	10.615	11.2	10.282	10.583	10.516	10.36	10.134	10.419	10.284	10.331
1417104_at	9.776	9.519	10.111	10.228	9.995	10.53	9.817	10.115	10.329	11.178	10.42	10.927	11.188	11.197	11.32	11.052
1417105_at	10.453	10.013	10.786	10.347	10.027	10.488	10.309	10.752	9.864	10.54	10.118	10.212	10.445	10.354	10.544	10.43
1417106_at	8.913	8.955	8.198	8.791	8.958	9.169	8.986	8.736	8.92	9.492	9.139	9.075	8.239	8.969	8.996	9.195
1417107_at	6.809	6.532	7.208	7.031	6.989	7.179	7.444	7.293	7.38	7.41	7.463	7.262	7.819	7.73	7.99	7.384
1417108_at	6.215	5.54	6.042	6.371	6.26	6.217	6.353	6.432	6.291	6.637	6.313	6.544	7.697	7.262	7.268	7.113
1417109_at	11.245	11.068	11.344	11.299	11.198	11.001	11.34	10.868	11.154	11.242	11.187	11.371	10.748	10.845	10.973	11.119
1417110_at	9.691	9.545	9.554	9.739	9.653	9.748	9.62	9.671	9.486	10.033	9.935	9.7	9.378	9.613	9.767	9.636
1417111_at	11.201	11.543	10.842	11.58	11.313	11.566	11.541	11.242	11.362	11.731	11.706	11.622	10.612	11.438	11.381	11.242
1417112_at	10.522	10.282	10.401	10.48	10.319	10.547	10.161	10.658	10.441	10.448	10.363	10.513	9.674	10.016	9.822	10.012
1417113_at	9.616	10.024	9.589	9.828	9.939	10.044	10.052	9.753	10.282	9.707	9.852	9.88	9.805	9.539	9.922	9.759
1417114_at	6.738	6.543	7.269	6.892	6.463	6.804	6.185	6.639	6.295	6.409	6.656	6.487	6.527	6.922	6.601	7.251
1417115_at	9.38	9.3	9.685	9.595	9.324	9.452	9.492	9.75	9.187	9.338	9.202	9.227	9.802	9.713	9.544	9.467
1417116_at	8.023	7.284	8.331	8.642	7.851	7.842	8.105	8.19	7.038	8.117	7.348	8.374	9.459	9.049	9.152	8.623
1417117_at	4.975	4.177	3.914	4.335	4.275	4.291	4.093	3.968	4.105	4.017	4.081	4.195	4.117	4.182	4.128	4.068
1417118_a_at	8.745	8.918	8.88	8.573	8.52	8.723	8.25	8.958	8.861	8.887	8.799	9.109	8.741	8.769	8.887	8.645
1417119_at	6.273	6.21	6.692	6.136	5.791	6.051	6.459	6.367	6.406	6.556	6.664	6.702	6.456	6.593	6.551	6.447
1417120_at	6.685	6.401	7.006	6.636	6.516	6.432	6.293	6.537	6.249	6.196	6.122	6.438	6.778	6.536	6.699	6.506
1417121_at	1.767	1.782	1.721	1.655	1.476	1.807	1.477	1.495	1.809	1.803	1.725	1.534	1.833	1.786	1.663	1.576
1417122_at	6.222	7.705	6.644	7.174	8.081	7.955	7.705	7.23	7.657	8.117	7.798	7.806	8.598	8.648	8.656	8.529
1417123_at	2.558	3.475	3.648	3.66	3.706	3.74	3.647	3.337	3.336	4.197	3.736	3.791	4.044	4.213	4.31	4.263
1417124_at	11.893	11.766	12.281	12.389	11.848	12.309	12.094	12.005	11.906	12.062	12.053	12.405	11.836	11.784	12.014	11.924
1417125_at	11.032	10.695	10.287	10.69	10.099	10.25	10.126	10.429	9.841	10.18	9.938	10.347	9.512	9.819	10.057	9.774
1417126_a_at	12.235	12.457	12.23	12.191	12.464	12.591	12.437	12.252	12.491	12.117	12.226	12.324	12.81	12.381	12.502	12.484
1417127_at	3.626	3.58	3.496	3.347	3.314	3.478	3.525	3.777	3.628	3.277	3.343	3.277	3.604	3.513	3.369	3.571
1417128_at	8.093	7.348	7.657	7.638	8.022	8.114	7.678	7.514	8.465	8.685	8.293	8.931	9.711	9.453	9.44	9.135
1417129_a_at	8.579	9.032	8.663	9.311	8.608	9.556	8.706	8.49	8.819	8.429	8.689	8.859	7.479	7.854	8.497	8.136
1417130_s_at	11.809	11.47	11.746	11.812	11.569	11.502	11.716	11.731	11.499	11.847	11.879	11.975	11.607	11.898	11.987	11.918
1417131_at	4.534	3.966	3.963	3.81	3.302	3.254	3.181	3.122	3.411	3.721	3.323	4.069	3.61	3.689	3.86	3.735
1417132_at	5.895	4.148	5.101	4.513	4.166	3.995	3.857	4.177	4.267	4.48	4.136	5.131	4.731	4.359	4.365	4.357
1417133_at	11.509	11.713	11.903	12.054	12.036	12.362	12.179	12.209	12.002	12.298	12.113	12.136	12.083	12.281	12.353	12.162
1417134_at	8.945	9.612	8.406	9.248	9.451	9.316	9.525	9.037	9.142	8.979	9.317	8.772	7.484	8.77	8.716	9.01
1417135_at	10.05	9.92	10.26	9.984	10.024	10.014	9.586	9.993	10.103	9.983	9.805	9.6	9.771	9.683	9.711	9.827
1417136_s_at	9.548	9.281	9.836	9.511	9.286	9.475	9.096	9.704	9.453	9.638	9.302	9.067	9.206	9.345	9.109	9.174
1417137_at	2.023	2.006	2.236	1.709	1.944	2.085	1.925	2.416	2.162	1.931	2.25	2.044	1.982	1.848	2.095	2.075
1417138_s_at	9.327	8.476	9.35	8.903	8.673	8.857	8.567	8.981	8.862	9.127	8.812	9.174	9.294	9.182	9.107	8.935
1417139_at	4.76	5.294	5.166	5.468	5.88	5.688	5.564	5.877	5.971	5.717	6.323	5.745	5.686	5.887	5.78	6.178
1417140_a_at	9.816	9.342	9.131	9.159	8.935	9.031	9.088	8.834	8.908	8.954	8.916	9.001	9.071	9.223	8.888	8.988
1417141_at	9.51	9.538	9.291	8.781	9.453	9.127	9.02	9.023	9.115	9.318	9.169	9.151	8.754	9.06	8.544	8.126
1417142_at	9.01	8.207	8.769	8.485	7.878	8.155	8.153	8.042	7.7	7.853	7.935	8.112	7.488	7.639	7.57	7.45
1417143_at	8.438	9.853	9.846	10.101	10.072	10.679	10.101	10.103	10.536	10.505	10.417	10.892	10.037	10.438	10.464	10.322
1417144_at	7.021	6.178	6.982	6.319	6.47	6.498	6.358	7.236	6.291	6.603	6.695	6.382	6.967	6.718	6.535	6.48
1417145_at	8.043	8.447	7.178	8.365	7.974	8.176	8.326	7.489	8.874	8.347	8.246	8.142	7.964	8.346	8.445	8.286
1417146_at	7.135	6.261	6.695	6.782	6.318	6.38	6.435	6.723	6.702	7.079	6.755	6.992	6.827	6.972	6.665	6.875
1417147_at	4.741	4.293	4.649	4.637	4.464	4.584	4.671	4.739	4.59	4.352	4.645	4.501	4.812	5.272	4.416	4.389
1417148_at	9.997	9.52	10.036	9.925	10.154	9.901	9.779	9.779	10.07	10.05	10.356	10.118	10.241	10.13	10.184	10.323
1417149_at	6.034	6.689	6.686	6.734	7.425	7.375	7.706	6.957	6.743	7.203	6.949	6.791	7.003	6.98	7.117	6.985
1417150_at	4.963	4.477	4.334	4.945	4.331	4.497	4.973	5.132	3.526	3.934	4.259	4.514	4.188	3.758	4.328	3.943
1417151_a_at	5.848	5.084	6.546	6.024	6.527	7.024	5.999	7.082	6.149	5.878	6.069	5.499	5.556	5.936	5.794	5.913
1417152_at	7.206	7.183	7.68	7.064	7.656	7.166	7.112	7.542	8.122	7.992	8.37	8.08	8.654	8.329	8.252	8.197
1417153_at	3.37	3.27	3.403	3.44	3.439	3.512	3.513	4.035	3.538	4.019	3.8	3.895	4.135	4.157	4.106	4.257
1417154_at	8.467	8.347	8.469	8.499	8.561	8.617	8.877	8.446	8.2	8.698	8.637	8.545	8.715	8.867	8.621	8.461
1417155_at	2.194	2.374	2.166	2.2	2.461	2.676	2.456	2.908	2.47	3.229	2.89	3.251	2.181	2.581	2.327	2.514
1417156_at	9.519	9.205	8.215	9.572	9.119	9.275	8.768	9.258	8.716	8.75	8.958	11.175	6.837	7.683	8.049	7.305
1417157_at	10.85	10.752	10.953	11.063	10.965	10.923	10.973	10.899	10.763	10.968	10.998	10.886	10.929	11.058	11.04	11.088
1417158_at	6.233	6.079	5.14	5.007	5.536	6.104	5.337	5.074	5.539	5.24	5.35	5.279	5.653	5.311	5.489	5.459
1417159_at	3.26	3.135	3.139	2.859	2.795	2.816	2.58	2.735	2.976	3.099	2.972	2.598	3.254	2.78	2.978	3.02
1417160_s_at	4.036	4.146	4.817	4.631	4.92	5.104	4.611	4.846	4.989	5.474	5.099	5.181	5.534	5.191	5.042	5.152
1417161_at	9.677	9.675	9.462	9.757	9.204	9.227	9.369	9.417	9.35	9.716	9.681	9.704	10.009	10.236	9.905	10.164
1417162_at	12.267	12.138	12.308	12.145	11.728	11.904	11.892	11.877	11.79	11.758	11.812	11.847	11.702	11.651	11.701	11.627
1417163_at	7.655	7.376	6.212	7.78	7.862	7.45	7.867	8.029	8.012	9.166	9.057	9.083	8.408	9.299	9.106	9.386
1417164_at	4.797	4.639	3.384	4.486	4.817	4.431	4.462	4.52	5.017	5.742	5.646	5.924	5.005	5.63	5.505	5.703
1417165_at	11.77	11.519	11.642	11.835	11.648	11.527	11.573	11.431	11.339	11.736	11.58	11.511	11.362	11.46	11.346	11.359
1417166_at	9.927	10.019	9.703	10.098	9.743	9.984	9.833	9.407	9.754	9.664	9.712	9.746	8.945	9.645	9.527	9.261
1417167_at	6.982	6.252	7.132	6.43	6.561	6.481	6.625	6.928	6.575	6.976	6.708	6.844	7.206	7.009	6.784	6.828
1417168_a_at	7.711	7.564	9.05	8.188	7.168	7.387	7.822	8.066	6.124	5.362	5.916	5.74	5.953	6.363	5.933	6.08
1417169_at	8.206	8.384	9.544	9.079	7.909	8.377	9.423	8.948	6.836	6.25	6.176	6.71	6.608	7.103	6.967	6.917
1417170_at	9.109	9.38	8.847	8.836	9.151	9.197	9.277	9.039	9.162	9.028	9.017	8.974	9.437	9.179	9.088	9.12
1417171_at	3.908	3.463	3.524	3.248	4.004	3.684	3.426	3.587	3.519	3.648	3.323	3.517	2.966	3.305	3.162	2.824
1417172_at	2.989	3.72	3.345	3.713	3.972	3.825	3.524	3.339	4.69	4.302	4.239	3.961	4.136	4.411	4.363	4.592
1417173_at	7.17	6.862	6.869	6.879	6.967	6.796	6.915	6.917	7.005	7.048	6.807	7.052	7.437	6.976	7.33	7.21
1417174_at	7.517	7.546	7.728	7.898	8.199	8.253	8.12	8.363	7.836	8.115	8.228	8.159	7.628	8.324	8.13	7.994
1417175_at	5.402	6.165	4.535	5.733	5.267	5.581	5.872	4.84	5.884	6.759	6.735	6.099	4.039	5.148	5.523	6.092
1417176_at	5.228	4.214	4.391	4.209	4.218	4.022	3.789	3.931	4.291	4.18	4.102	4.281	4.53	4.096	4.243	4.835
1417177_at	6.527	6.102	6.605	6.43	6.499	6.562	6.139	6.678	6.348	6.492	6.353	6.716	7.257	6.71	7.296	6.697
1417178_at	2.35	2.59	2.774	3.037	2.847	3.055	3.055	3.327	3.116	3.134	2.771	3.706	3.514	3.367	3.501	3.202
1417179_at	8.254	9.481	8.504	9.617	9.569	9.737	9.872	9.496	9.638	9.955	9.668	9.802	9.533	9.466	10.089	9.977
1417180_at	6.648	6.386	6.472	6.355	6.583	6.594	6.754	6.588	6.825	6.769	6.806	7.045	6.913	6.687	7.041	6.976
1417181_a_at	7.976	8.095	8.276	8.286	8.337	8.489	8.311	8.319	8.505	8.133	8.411	8.104	8.39	8.256	8.394	8.443
1417182_at	7.844	7.787	8.244	8.272	8.1	7.844	8.196	8.137	7.863	7.876	7.956	8.063	8.614	8.629	8.274	8.095
1417183_at	11.128	10.948	10.682	11.156	10.792	10.629	11.03	10.893	10.746	10.966	10.843	10.85	10.628	10.875	10.611	10.633
1417184_s_at	12.919	13.37	13.137	13.166	13.033	13.107	12.957	13.19	12.827	13.247	13.278	13.479	12.553	13.112	13.142	13.129
1417185_at	12.017	12.328	12.452	12.312	12.374	12.491	12.441	12.308	12.297	12.338	12.325	12.312	12.241	12.126	12.339	12.244
1417186_at	11.569	11.439	11.855	11.744	10.743	11.113	11.044	11.454	10.816	11.176	10.989	10.954	10.819	11.18	11.146	11.327
1417187_at	2.651	2.583	2.676	2.652	2.902	2.83	2.466	3.012	2.573	2.354	2.669	2.66	2.822	2.848	2.498	2.623
1417188_s_at	5.543	5.35	5.679	5.56	5.686	5.456	5.216	6.391	4.818	5.502	5.284	4.902	5.807	5.465	5.507	5.886
1417189_at	10.692	10.333	10.71	10.346	10.403	10.606	10.575	10.761	10.399	10.685	10.642	10.704	10.701	10.899	10.755	10.889
1417190_at	10.234	10.387	9.875	10.258	9.866	9.609	10.151	9.854	9.538	9.543	9.374	9.394	8.685	9.603	9.559	9.721
1417191_at	11.439	11.659	11.246	11.358	11.374	11.186	11.204	10.776	11.458	11.093	11.31	10.957	11.255	11.192	11.211	11.416
1417192_at	9.807	9.893	9.848	9.509	9.354	9.226	9.284	9.362	9.62	9.155	9.5	9.087	10.235	9.734	9.756	10.024
1417193_at	11.031	10.604	10.57	10.742	10.645	10.757	10.681	11.543	10.676	11.098	11.238	11.099	11.304	11.641	11.444	11.626
1417194_at	4.222	3.816	4.279	4.386	4.325	3.931	4.385	4.653	4.483	4.269	4.294	4.248	4.748	4.88	4.596	4.813
1417195_at	8.986	9.342	8.562	9.866	9.56	9.569	9.667	9.541	9.266	9.711	9.529	9.317	8.348	9.004	8.857	8.475
1417196_s_at	9.867	10.212	9.564	10.113	10.624	10.319	10.423	10.278	10.506	10.215	10.509	10.191	9.639	10.1	9.862	9.967
1417197_at	6.176	6.005	6.502	6.177	6.199	6.192	6.016	6.584	6.13	6.48	6.655	6.244	6.105	6.57	6.191	6.396
1417198_at	4.88	4.111	4.625	4.459	4.438	4.257	3.931	3.819	3.96	3.902	4.084	3.622	3.576	3.862	3.604	4.048
1417199_at	9.813	9.826	10.176	9.786	9.904	9.855	10.025	9.931	9.751	9.507	9.622	9.774	10.214	9.88	9.979	9.981
1417200_at	8.43	7.456	7.696	7.879	7.248	7.292	7.388	7.698	7.302	7.736	7.34	7.917	7.499	7.642	7.696	7.61
1417201_at	5.07	4.676	5.162	5.174	5.332	5.388	5.386	5.76	4.917	5.063	5.153	5.298	5.799	5.651	5.696	5.446
1417202_s_at	10.032	10.324	10.054	10.159	10.216	10.303	10.16	10.205	10.471	10.369	10.313	10.11	10.27	10.435	10.234	10.342
1417203_at	6.309	5.915	6.542	5.909	6.034	6.586	6.242	6.519	6.438	6.651	6.381	7.156	6.998	6.971	7.069	7.017
1417204_at	11.529	11.646	11.508	11.584	11.839	11.911	11.777	11.619	11.763	11.878	11.728	11.771	11.705	11.768	11.846	11.886
1417205_at	5.717	6.29	5.732	6.057	5.94	6.409	6.053	5.869	6.352	6.52	6.354	6.081	6.673	6.558	6.825	6.889
1417206_at	9.605	9.193	9.804	9.58	9.291	9.296	9.323	9.844	9.461	9.476	9.603	9.522	9.366	9.731	9.711	9.437
1417207_at	5.946	5.996	5.984	5.751	5.695	5.696	5.682	5.722	6.516	5.881	5.944	5.754	6.008	5.554	5.565	5.444
1417208_at	8.385	7.203	8.159	7.902	7.252	7.484	7.567	8.094	7.034	7.121	7.145	7.204	6.463	7.092	7.095	7.039
1417209_at	3.955	3.897	4.319	3.663	3.824	4.214	3.609	3.915	3.998	4.032	3.798	3.862	4.23	3.917	4.011	4.403
1417210_at	1.926	1.569	1.636	1.712	1.738	1.614	1.71	1.998	1.969	1.82	1.714	1.932	1.771	1.599	1.918	1.756
1417211_a_at	11.477	11.271	11.482	11.387	11.389	11.463	11.449	11.66	11.215	11.587	11.382	11.366	11.001	11.383	11.268	11.17
1417212_at	9.211	7.91	8.792	7.961	7.322	7.266	7.509	8.498	6.977	6.863	6.828	6.894	7.278	7.239	7.1	7.36
1417213_a_at	7.147	6.906	7.247	6.963	6.414	6.57	6.64	6.58	6.505	6.792	6.347	6.639	6.447	6.475	6.555	6.694
1417214_at	5.835	6.69	3.931	6.759	8.258	7.33	7.494	7.615	7.178	8.189	8.02	11.439	5.056	6.884	6.223	6.551
1417215_at	2.548	2.698	2.281	2.846	3.104	2.942	2.73	3.051	3.08	3.593	3.445	6.98	2.42	3.19	2.492	2.76
1417216_at	4.219	4.232	4.5	4.241	4.226	3.79	4.142	4.253	3.897	4.13	4.001	4.146	3.715	3.91	3.964	3.887
1417217_at	2.266	2.204	1.925	2.004	1.908	1.903	1.936	2.143	2.359	1.979	2.079	1.879	2.315	2.031	2.134	2.101
1417218_at	4.452	4.839	4.703	5.115	5.568	5.363	5.435	5.002	5.453	5.579	5.366	5.634	5.953	5.648	5.763	5.497
1417219_s_at	11.578	11.601	11.398	11.563	11.718	12.238	11.77	11.404	11.907	12.097	11.948	12.308	12.334	12.424	12.444	12.448
1417220_at	12.159	11.757	12.215	11.999	11.248	11.55	11.56	11.999	11.285	11.779	11.728	11.799	11.125	11.561	11.563	11.546
1417221_at	3.882	3.981	3.676	3.806	3.82	3.64	4.04	3.724	3.69	3.707	3.984	4.096	3.422	3.982	3.389	3.723
1417222_a_at	10.34	10.747	9.727	10.096	10.836	10.491	10.502	10.007	10.979	10.23	10.472	10.679	10.916	10.339	10.552	10.533
1417223_at	9.462	9.394	9.659	9.725	9.579	9.531	9.569	9.818	9.604	9.958	9.757	9.995	9.677	9.85	9.957	9.698
1417224_a_at	9.348	9.109	9.411	9.309	9.02	9.174	8.959	8.936	9.499	9.575	9.273	9.215	9.323	9.536	9.164	9.128
1417225_at	10.699	10.829	10.631	10.926	10.895	10.956	11.117	10.935	11.08	11.33	11.125	11.285	11.356	11.38	11.462	11.278
1417226_at	8.507	7.26	7.671	7.624	7.05	7.155	7.272	7.55	7.348	6.929	7.149	7.383	7.835	7.304	7.686	7.353
1417227_at	11.291	10.766	11.164	10.956	10.875	10.97	10.923	11.289	10.651	10.8	10.834	10.702	10.245	10.593	10.271	10.391
1417228_at	5.852	4.609	5.736	5.49	5.529	5.77	5.527	6.248	5.785	6.076	5.701	6.596	6.245	5.931	6.093	6.148
1417229_at	3.209	3.384	3.57	3.577	3.441	3.666	3.424	3.726	3.72	3.722	3.594	3.885	4.183	3.595	3.972	4.388
1417230_at	2.615	2.539	2.64	2.579	2.767	2.606	2.543	2.793	2.724	2.754	2.817	2.887	2.54	2.751	2.88	2.823
1417231_at	2.187	1.899	2.056	1.914	1.993	1.993	2.046	2.048	1.911	2.029	2.115	2.151	2.049	2.135	2.11	2.108
1417232_at	2.202	2.492	2.444	2.356	2.315	2.539	2.188	2.435	2.372	2.284	2.161	2.143	2.607	2.439	2.313	2.503
1417233_at	9.16	8.161	8.92	8.101	7.5	7.816	7.589	8.545	7.919	7.976	7.614	7.751	8.37	8.138	8.329	8.218
1417234_at	9.142	7.182	8.8	9.17	6.605	6.943	6.784	6.491	6.632	6.71	8.372	7.372	7.698	7.437	8.033	6.735
1417235_at	6.969	7.853	7.449	8.846	10.617	10.129	10.395	10.738	10.339	11.264	10.96	10.843	10.335	10.5	10.824	10.482
1417236_at	6.619	7.287	7.534	8.314	9.502	9.403	9.13	9.689	9.493	10.364	9.885	9.82	9.223	9.099	9.692	9.634
1417237_at	7.57	6.734	7.544	7.499	7.214	7.297	7.345	7.3	6.802	7.174	7.137	7.394	7.889	7.569	7.568	7.652
1417238_at	6.067	6.43	5.249	6.411	5.791	5.636	6.081	5.917	6.093	6.259	6.142	6.332	5.557	6.266	5.779	6.031
1417239_at	10.694	10.756	10.666	10.677	11.112	10.93	10.931	10.746	10.896	10.953	10.818	10.669	10.814	10.904	10.797	10.905
1417240_at	8.315	7.827	8.402	8.63	8.24	8.347	8.316	8.258	8.302	8.357	8.328	8.739	8.996	8.37	8.641	8.589
1417241_at	10.412	10.167	10.487	10.191	9.801	10.098	10.035	10.09	9.665	10.051	9.953	9.76	9.315	9.534	9.403	9.392
1417242_at	10.358	10.062	10.407	10.413	9.718	10.123	10.011	10.171	9.669	10.133	9.868	10.006	9.901	10.019	9.911	9.894
1417243_at	8.954	8.11	8.644	8.484	8.703	8.721	8.42	8.847	8.538	8.589	8.51	8.727	9.316	8.835	8.875	8.586
1417244_a_at	7.088	6.272	7.108	6.352	6.946	7.093	6.785	7.006	6.913	7.09	6.458	6.754	6.514	6.791	6.74	6.826
1417245_at	9.603	9.034	9.105	9.465	8.918	8.898	9.056	9.26	9.109	9.073	9.141	8.921	8.905	9.217	9.042	9.316
1417246_at	1.685	1.776	2.39	1.831	1.587	1.73	1.45	2.023	1.804	1.883	1.516	1.514	1.675	1.481	2.126	1.453
1417247_at	9.235	9.339	9.13	9.429	9.057	9.556	9.462	9.42	9.236	9.602	9.444	9.553	9.056	9.425	9.535	9.232
1417248_at	8.739	8.585	9.156	9.036	8.938	9.088	8.808	9.042	9.144	9.057	8.972	9.196	9.227	9.048	9.18	9.373
1417249_at	4.535	4.118	4.332	4.475	4.421	4.501	4.439	4.482	4.672	4.397	4.614	4.851	4.664	4.509	4.743	4.48
1417250_at	10.333	10.452	10.514	10.723	9.868	10.215	10.6	10.356	10.037	10.616	10.447	10.673	9.892	10.452	10.401	10.155
1417251_at	10.784	10.913	10.84	11.48	11.397	11.53	11.532	11.648	11.29	11.396	11.616	11.441	10.057	10.993	10.73	10.766
1417252_at	9.441	9.347	9.878	9.764	9.877	10.073	9.886	10.374	9.874	10.333	10.097	10.145	10.491	10.557	10.585	10.337
1417253_at	10.5	10.465	9.734	10.432	10.166	10.422	10.361	10.077	10.386	10.667	10.486	10.598	9.932	10.622	10.51	10.665
1417254_at	6.536	5.624	6.002	5.891	5.639	5.805	5.721	5.42	5.543	5.701	5.789	5.701	5.743	6.132	6.047	5.858
1417255_at	9.548	8.619	9.582	9.379	9.267	9.157	9.121	9.26	9.344	9.584	9.432	9.506	9.347	9.219	9.312	9.205
1417256_at	2.066	1.776	1.543	1.864	2.187	1.704	1.899	1.81	1.94	3.407	2.184	2.721	3.207	3.123	2.864	2.524
1417257_at	2.008	2.219	1.83	1.991	1.853	1.944	1.891	2.022	2.167	2.059	2.107	1.923	2.328	2.126	1.842	1.968
1417258_at	11.475	11.018	11.384	11.116	10.748	10.957	10.922	10.906	11.001	11.045	11.016	11.093	11.414	11.091	11.173	11.152
1417259_a_at	11.083	10.664	11.216	11.334	10.814	11.003	10.865	11.326	10.893	11.504	11.337	11.636	11.192	11.74	11.6	11.478
1417260_at	7.092	7.09	7.153	7.21	6.958	7.063	7.213	6.827	7.152	7.102	7.128	6.953	7.319	7.013	7.237	7.385
1417261_at	6.674	7.039	5.958	6.929	6.215	6.263	6.624	6.175	6.083	6.388	6.252	6.823	4.876	6.2	6.022	6.106
1417262_at	5.559	6.294	4.99	6.982	6.348	6.864	6.46	5.884	6.462	6.51	6.119	7.181	5.069	5.503	5.409	5.108
1417263_at	1.67	1.826	1.27	1.513	1.514	1.703	1.83	1.556	1.648	1.446	1.592	1.872	1.455	1.502	1.412	1.319
1417264_at	9.69	9.229	9.782	9.213	8.983	9.206	8.966	9.42	8.878	8.665	8.944	8.569	8.659	8.711	8.823	8.816
1417265_s_at	8.011	7.765	8.235	7.601	7.351	7.092	7.271	7.727	7.102	7.07	7.069	6.892	7.083	6.86	6.977	7.138
1417266_at	11.664	12.242	12.399	12.659	12.222	12.42	12.526	12.452	12.356	12.819	12.401	12.735	12.529	12.746	12.881	12.705
1417267_s_at	4.409	3.545	4.505	4.107	4.474	5.245	4.377	4.596	5.263	4.965	4.454	4.762	5.574	5.351	5.252	5.25
1417268_at	8.707	8.752	8.79	8.805	8.791	9.128	8.861	9.315	8.951	9.334	8.952	9.308	10.312	9.763	10.019	9.818
1417269_at	10.404	9.751	10.167	9.965	9.856	9.878	9.834	9.977	9.897	9.947	9.719	9.911	10.073	10	9.858	9.724
1417270_at	6.46	6.597	6.298	6.666	7.103	6.729	7.161	6.82	5.925	6.969	6.449	6.852	7.019	7.318	7.184	7.08
1417271_a_at	9.315	8.387	9.124	8.781	8.935	8.5	8.457	8.477	8.969	8.722	8.683	8.935	8.934	8.743	8.567	8.79
1417272_at	9.116	9.195	9.491	9.455	10.301	10.332	9.955	9.752	10.164	10.352	10.448	10.248	10.606	10.468	10.275	10.388
1417273_at	12.812	12.99	12.834	13.023	12.293	12.591	12.823	12.753	12.234	12.403	12.198	12.536	12.171	12.603	12.577	12.63
1417274_at	8.348	7.687	7.932	7.743	7.831	7.882	7.736	7.905	7.869	7.817	7.888	8.147	8.536	8.032	8.228	8.25
1417275_at	3.53	3.534	4.389	4.011	3.364	3.427	4.152	4.61	4.599	3.242	3.167	9.931	2.782	3.373	3.024	3.379
1417276_at	2.631	2.6	2.474	2.668	2.345	2.897	2.774	2.593	2.656	2.712	2.648	2.791	2.763	2.994	2.686	2.74
1417277_at	7.683	6.924	7.816	7.503	7.469	7.472	7.675	7.565	7.658	7.772	7.762	7.737	8.109	8.023	7.783	7.97
1417278_a_at	4.289	4.045	3.726	3.773	4.937	4.748	4.699	5.105	4.559	4.921	5.322	4.564	4.735	4.929	4.382	4.677
1417279_at	5.04	5.419	5.31	5.34	5.729	6.032	6.035	6.143	5.199	5.787	5.534	5.632	4.439	5.28	5.063	5.12
1417280_at	2.497	2.467	2.602	2.882	2.444	2.209	2.364	2.53	2.257	2.564	2.523	2.579	2.456	2.826	2.516	2.504
1417281_a_at	10.83	10.06	10.47	10.531	10.326	10.816	10.593	10.449	10.451	10.554	10.487	10.917	10.611	10.603	10.52	10.362
1417282_at	7.205	6.945	6.924	7.319	7.236	7.6	7.275	7.28	7.508	7.447	7.428	7.586	7.563	7.5	7.514	7.265
1417283_at	4.791	4.359	4.615	4.79	5.391	5.352	5.333	5.543	5.91	5.836	6.261	6.179	6.165	5.888	5.908	5.579
1417284_at	6.691	6.172	6.45	6.838	7.085	6.998	6.805	7.318	6.777	6.995	6.971	6.825	7.371	7.378	7.273	7.294
1417285_a_at	12.746	12.188	12.683	12.485	12.08	12.258	12.315	12.416	11.706	12.129	11.922	12.117	11.766	12.266	11.88	11.868
1417286_at	11.355	10.85	11.247	11.061	10.729	10.968	10.971	11.215	10.74	10.529	10.696	10.588	10.72	10.855	10.561	10.554
1417287_at	10.535	10.138	10.567	10.363	10.318	10.249	10.092	10.585	10.279	10.638	10.578	10.602	10.673	10.635	10.594	10.847
1417288_at	9.237	9.42	9.618	9.617	10.559	10.271	10.236	10.268	10.412	10.649	10.545	10.496	10.922	10.537	10.777	10.678
1417289_at	3.99	5.115	5.088	5.503	6.165	5.854	6.391	6.141	6.488	7.32	6.745	6.596	6.659	6.353	6.738	6.456
1417290_at	8.333	9.408	9.5	9.458	10.525	10.992	10.419	10.257	11.484	11.208	11.776	11.182	11.574	11.798	11.842	12.054
1417291_at	9.774	9.598	10.253	9.897	9.913	9.918	9.755	9.897	9.621	9.939	9.798	9.848	9.914	10.146	10.097	10.033
1417292_at	9.327	9.241	9.015	8.89	9.633	9.559	9.226	8.723	9.685	9.418	9.379	9.365	8.929	9.395	9.268	9.317
1417293_at	7.584	7.254	7.103	7.735	7.439	7.722	7.485	7.512	7.899	8.555	8.139	8.742	9.388	9.001	9.208	9.336
1417294_at	8.896	7.582	8.337	7.913	7.583	8.011	7.696	8.284	7.787	7.86	7.768	8.14	8.477	8.136	8.087	8.012
1417295_at	8.434	8.404	8.393	8.555	8.215	8.304	8.325	8.23	8.312	8.241	8.242	8.267	7.815	8.13	8.046	7.765
1417296_at	10.767	11.206	10.636	10.948	11.087	11.132	10.99	10.692	11.02	10.613	10.892	10.67	10.835	10.724	10.745	10.927
1417297_at	4.969	4.557	5.088	4.745	4.453	4.507	4.815	4.855	4.609	4.291	4.658	4.748	4.997	4.495	4.629	4.408
1417298_at	8.972	8.651	9.609	8.999	8.657	8.754	8.532	9.278	9.142	9.224	9.242	9.335	8.972	8.932	9.09	9.402
1417299_at	3.993	3.92	3.934	4.403	3.863	3.907	4.165	4.252	3.957	4.312	4.207	4.147	4.639	4.489	4.587	4.949
1417300_at	4.476	3.99	4.394	4.726	4.898	4.708	4.95	4.799	4.237	5.029	4.62	4.72	4.522	4.514	4.662	4.223
1417301_at	7.3	7.549	7.367	7.838	6.993	7.229	7.475	7.33	7.903	7.365	7.397	7.717	5.977	6.632	6.64	6.663
1417302_at	3.459	3.25	3.259	3.313	3.782	3.79	3.816	3.834	3.761	3.69	4.059	3.802	3.883	3.881	3.598	3.661
1417303_at	3.635	3.372	3.935	3.657	3.867	3.947	3.612	3.965	3.742	4.178	3.992	4.175	4.544	4.425	4.497	4.58
1417304_at	5.958	4.805	5.081	5.474	4.535	4.141	4.858	4.564	4.174	4.341	4.384	4.233	4.076	4.491	4.265	4.393
1417305_at	4.41	3.835	3.998	3.94	4.177	4.639	4.108	4.192	4.602	3.998	3.977	4.605	6.199	5.43	5.905	5.404
1417306_at	7.814	7.232	8.047	7.715	7.939	7.686	7.734	7.916	7.846	8.216	7.983	8.327	8.236	8.392	8.413	7.86
1417307_at	6.037	8.099	6.315	8.042	7.68	7.834	8.021	7.559	7.167	7.546	7.592	7.763	4.599	6.656	6.705	6.738
1417308_at	11.326	10.969	11.416	11.178	11.444	11.381	11.361	12.014	11.255	11.592	11.5	11.781	11.896	11.919	12.068	12.014
1417309_at	6.829	8.025	8.162	7.437	7.743	7.476	7.798	7.254	6.629	6.793	6.756	6.502	6.815	7.032	6.865	6.967
1417310_at	10.614	10.931	10.594	10.884	10.402	10.534	10.894	10.635	9.587	10.18	9.728	10.047	9.37	9.968	10.2	10.098
1417311_at	9.321	9.187	10.093	9.982	10.669	10.484	10.457	10.556	10.545	11.02	10.714	10.727	10.521	10.491	10.488	10.536
1417312_at	7.461	6.873	6.222	7.252	6.333	6.386	5.925	6.215	6.77	6.426	6.571	7.368	6.17	6.1	6.435	6.333
1417313_at	5.189	4.912	4.78	4.86	4.917	4.842	4.708	4.996	5.004	5.147	5.055	5.125	5.325	5.014	5.078	4.881
1417314_at	9.675	9.702	10.006	9.815	11.074	10.823	10.747	10.839	11.096	11.608	11.75	11.509	11.218	11.391	11.267	11.245
1417315_at	10.056	9.984	9.936	10.01	9.685	9.642	9.793	9.781	9.363	9.683	9.737	9.714	9.616	9.765	9.652	9.612
1417316_at	11.761	11.281	11.659	11.476	10.675	11.038	11.028	11.436	10.567	10.936	10.771	11.015	10.749	11.009	11.023	11.015
1417317_s_at	13.138	12.952	13.13	13.067	12.849	13.047	12.984	13.091	12.786	13.068	12.894	13.132	12.649	13.069	13.077	13.024
1417318_at	2.907	2.501	2.437	2.803	2.943	2.804	2.747	2.985	2.907	2.728	3.095	2.784	2.708	2.812	2.769	2.409
1417319_at	4.161	4.931	4.007	4.994	5.511	5.078	5.375	4.684	5.335	5.344	6.007	6.285	5.492	5.922	5.984	5.953
1417320_at	11.456	11.17	11.544	11.194	10.869	11.062	11.055	11.389	10.765	11.118	10.944	11.088	10.834	11.064	11.143	11.13
1417321_at	11.157	10.735	10.852	10.87	10.837	10.708	10.882	10.682	10.305	10.425	10.519	10.652	10.095	10.563	10.508	10.476
1417322_at	7.157	6.419	7.003	6.544	6.228	6.297	6.286	6.674	6.382	6.392	6.481	6.304	7.127	7.121	6.441	6.556
1417323_at	3.26	3.19	2.681	3.177	3.435	3.706	3.152	2.926	3.812	3.741	3.603	3.934	4.494	4.317	4.303	4.324
1417324_at	9.235	8.323	9.285	9.057	8.974	8.865	8.902	9.197	8.883	8.916	9.08	9.049	9.491	9.254	9.28	9.152
1417325_at	2.221	2.268	2.336	2.382	2.387	2.39	2.377	2.661	2.439	2.506	2.296	2.421	2.756	2.219	2.424	2.284
1417326_a_at	9.04	8.682	9.132	8.973	8.662	8.919	8.604	8.71	9.124	9.502	9.012	9.257	9.389	9.316	9.088	8.856
1417327_at	12.003	12.646	11.875	12.294	12.804	12.618	12.722	12.444	12.873	12.549	12.751	12.537	12.537	12.603	12.579	12.694
1417328_at	9.431	9.506	10.145	9.841	9.612	9.471	9.98	9.46	9.323	9.618	9.33	9.308	9.461	9.55	9.39	9.573
1417329_at	6.782	6.639	5.924	6.687	6.562	6.716	6.732	6.38	6.845	6.866	6.859	6.864	6.865	6.998	6.917	7.274
1417330_at	2.413	2.235	2.167	2.1	2.208	2.05	2.147	2.267	2.452	2.211	2.28	2.094	1.989	2.109	2.139	2.224
1417331_a_at	7.657	7.722	7.793	7.988	7.86	7.902	7.899	8.121	8.165	8.071	8.082	7.897	7.274	7.902	7.557	7.548
1417332_at	5.307	4.743	4.829	5.049	5.082	4.796	4.832	4.827	5.023	5.055	4.912	5.519	5.356	4.903	5.032	5.287
1417333_at	5.721	4.757	5.296	5.285	5.447	5.544	5.436	5.989	5.364	5.599	5.715	5.777	6.836	6.834	6.456	6.343
1417334_at	6.087	5.234	5.99	5.818	5.976	5.675	6.046	6.131	5.68	6.051	6.082	5.762	6.69	6.379	6.085	6.202
1417335_at	2.072	2.009	2.079	1.981	2.124	2.063	2.091	2.135	1.985	2.271	1.965	2.141	2.375	2.136	2.271	2.207
1417336_a_at	5.046	4.398	4.832	5.018	5.322	5.282	5.62	5.459	5.394	5.28	5.592	5.606	4.97	5.474	5.221	4.813
1417337_at	2.014	1.898	1.689	2.258	1.927	1.895	1.689	2.034	1.759	2.004	2.158	1.96	2.027	1.957	1.998	1.895
1417338_at	2.605	2.758	2.145	2.74	2.249	2.453	2.453	2.191	2.224	2.603	2.464	2.392	2.582	2.48	2.365	2.118
1417339_a_at	12.208	11.957	12.211	12.366	12.312	12.558	12.266	12.207	12.417	12.7	12.422	12.757	12.405	12.718	12.621	12.628
1417340_at	12.424	12.146	12.167	11.988	11.798	11.738	11.848	12.08	11.568	11.932	11.826	11.92	11.681	11.943	11.851	11.912
1417341_a_at	7.69	8.283	8.451	8.433	8.115	8.468	8.463	8.233	7.78	8.244	8.232	8.048	8.087	8.408	8.04	8.202
1417342_at	7.303	7.615	7.655	7.681	8	7.823	7.946	7.7	7.012	7.574	7.607	7.168	6.429	7.524	7.272	7.137
1417343_at	6.738	6.373	6.664	7.487	6.591	7.767	6.277	6.584	7.748	6.714	7.798	7.447	7.228	6.96	7.519	7.145
1417344_at	11.449	11.043	11.408	11.143	11.363	11.127	11.304	11.423	11.342	11.347	11.32	11.15	11.441	11.368	11.414	11.431
1417345_at	3.295	3.189	3.705	2.884	2.841	3.028	3.073	3.071	2.858	3.451	2.747	3.026	2.666	2.749	3.249	3.487
1417346_at	6.931	7.029	7.045	7.205	7.89	8.348	7.495	7.914	8.232	9.149	8.176	9.379	10.097	9.755	9.95	9.852
1417347_at	3.757	4.03	3.72	3.838	4.111	4.05	4.333	3.848	4.313	4.526	4.092	4.802	4.795	5.303	4.692	4.894
1417348_at	10.771	10.132	10.772	10.782	9.791	9.763	9.91	10.667	9.906	10.052	10.053	9.966	10.211	10.018	9.774	9.944
1417349_at	10.401	10.702	10.71	10.554	10.781	10.715	10.841	10.76	10.686	10.697	10.691	10.552	11.003	10.685	10.758	10.756
1417350_at	4.841	5.283	5.897	5.084	5.187	5.621	4.58	5.276	4.91	5.432	5.35	4.922	4.857	5.489	5.195	5.524
1417351_a_at	9.944	9.44	9.458	9.391	9.322	9.302	9.043	9.251	9.367	9.48	9.295	9.459	9.808	9.501	9.434	9.587
1417352_s_at	9.354	8.509	9.069	9.186	8.275	8.447	8.371	8.83	8.254	9.009	8.388	8.943	8.873	9.179	9.021	9.009
1417353_x_at	9.326	9.093	9.335	9.139	9.025	8.909	8.826	9.065	9.237	9.217	9.051	9.253	9.503	9.402	9.446	9.617
1417354_at	10.85	10.629	11.042	10.589	10.508	10.614	10.179	10.801	10.336	10.598	10.748	10.605	10.531	10.863	10.656	10.62
1417355_at	10.754	10.846	10.299	10.627	10.063	10.026	10.009	9.743	10.28	10.244	10.284	10.094	8.439	9.077	8.474	9.356
1417356_at	9.399	10.591	9.374	10.423	9.671	9.496	9.591	9.376	8.606	9.85	9.724	9.198	6.502	8.471	7.239	7.953
1417357_at	9.126	8.681	9.716	9.678	8.689	8.967	8.875	9.064	8.96	9.225	9.111	9.374	9.011	9.217	9.295	8.944
1417358_s_at	5.795	7.321	5.973	6.678	6.881	7.222	7.353	7.06	6.814	7.415	7.336	6.652	5.948	6.956	7.164	6.905
1417359_at	5.442	5.782	5.613	6.123	5.364	6.392	5.621	5.377	6.493	5.742	6.142	5.683	6.653	5.908	6.324	6.433
1417360_at	8.376	7.388	8.297	8.251	7.579	7.741	7.909	7.855	7.591	7.706	7.721	7.896	7.964	7.825	7.837	7.864
1417361_at	8.061	8.221	7.924	8.201	8.208	8.32	8.397	8.297	8.255	8.586	8.314	8.156	8.179	8.204	8.289	8.297
1417362_at	2.226	2.264	1.999	1.733	2.124	1.86	1.99	1.887	2.378	2.069	1.958	1.91	2.067	2.04	1.958	2.019
1417363_at	4.602	4.27	3.955	4.734	4.769	5.068	4.8	4.877	4.501	4.951	4.679	5.019	4.49	4.83	4.778	4.489
1417364_at	12.348	12.449	12.307	12.16	12.149	12.461	12.312	12.35	12.134	12.45	12.401	12.477	12.147	12.393	12.449	12.45
1417365_a_at	11.962	11.806	12.116	12.2	12.197	12.233	12.118	12.371	12.038	12.492	12.323	12.473	12.022	12.438	12.423	12.43
1417366_s_at	11.003	11.291	11.63	11.225	11.834	11.763	11.532	11.635	11.718	11.745	11.731	11.501	12.105	11.982	12.009	12.228
1417367_at	11.598	11.419	11.369	11.283	11.371	11.288	11.419	11.365	11.223	11.236	11.414	11.282	11.323	11.37	11.432	11.546
1417368_s_at	12.406	11.664	12.297	12.165	11.796	11.695	11.676	12.356	11.699	11.941	11.866	11.979	11.992	12.159	11.912	11.729
1417369_at	11.191	10.716	11.343	11.272	10.719	10.68	10.802	11.483	10.88	11.309	11.339	11.114	10.77	11.246	11.114	11.057
1417370_at	2.677	2.829	2.469	2.562	2.678	2.709	2.529	2.654	2.982	2.685	2.618	2.613	3.096	2.855	2.627	2.817
1417371_at	9.158	9.686	8.917	9.508	9.559	9.511	9.602	9.086	9.692	9.377	9.392	9.472	8.183	9.077	9.13	9.291
1417372_a_at	9.133	9.798	9.139	8.988	9.805	9.413	9.54	8.809	9.613	9.205	9.325	9.139	9.343	8.66	9.118	9.565
1417373_a_at	11.442	10.815	11.437	11.128	9.612	10.077	9.753	10.578	9.159	9.412	9.366	10.377	9.531	9.673	9.273	9.295
1417374_at	9.299	8.783	9.125	9.189	7.416	7.65	7.533	8.181	7.128	6.561	7.038	8.266	7.574	7.341	7.033	7.468
1417375_at	3.171	3.764	3.567	3.434	3.461	3.341	3.434	3.237	3.457	3.155	3.457	3.28	3.783	3.685	3.666	3.815
1417376_a_at	8.442	8.681	7.717	8.377	8.663	8.72	8.434	8.032	8.515	9.24	8.373	8.995	10.579	10.338	10.732	10.338
1417377_at	6.702	6.495	6.256	6.292	6.424	6.495	6.001	6.253	6.132	7.194	5.995	6.432	8.971	8.415	8.797	8.633
1417378_at	7.821	7.203	7.223	7.609	7.673	7.868	7.453	7.666	6.915	8.014	7.309	7.784	9.749	9.477	9.846	9.065
1417379_at	11.116	10.96	11.055	11.017	11.136	11.443	11.287	11.023	11.26	11.786	11.444	11.769	11.849	11.724	11.909	11.788
1417380_at	9.764	9.844	9.972	9.59	10.461	10.55	10.1	9.95	10.204	10.432	10.011	9.953	11.25	10.624	10.847	11.024
1417381_at	8.426	9.89	10.204	9.52	10.08	10.431	9.961	9.952	10.672	10.927	10.358	10.512	11.234	10.987	11.362	11.255
1417382_at	9.795	9.352	9.536	9.07	8.984	9.188	9.081	9.313	9.255	8.837	8.984	9.263	8.739	9.027	8.998	9.178
1417383_at	4.595	4.293	4.686	4.252	3.8	3.812	4.356	4.429	3.81	3.568	4.024	4.296	4.062	4.158	4.073	3.879
1417384_at	9.397	9.544	8.987	9.463	8.683	8.904	9.355	9.121	8.761	8.558	8.664	8.972	8.232	8.624	8.621	8.875
1417385_at	10.529	10.015	10.191	10.033	9.662	9.597	9.557	9.71	9.847	9.89	9.905	9.939	10.021	9.751	9.984	9.987
1417386_at	9.493	9.601	8.432	9.578	8.716	9.162	9.277	8.837	9.235	9.489	9.61	9.762	8.604	9.364	9.52	9.743
1417387_at	8.889	8.436	8.383	8.671	8.372	8.429	8.488	8.431	8.114	8.549	8.401	8.48	8.275	8.442	8.329	8.111
1417388_at	2	1.939	2.152	1.927	1.907	2.011	2.118	1.957	2.312	1.839	2.105	2.079	2.119	1.948	1.873	2.007
1417389_at	7.894	8.863	8.467	8.456	10.18	9.799	9.933	10.638	9.364	10.809	10.502	10.447	10.187	10.758	10.73	10.926
1417390_at	9.533	8.673	9.132	8.724	8.627	8.508	8.494	8.862	8.496	8.246	8.422	8.49	8.858	8.555	8.464	8.482
1417391_a_at	6.458	6.216	6.206	6.344	6.813	6.773	6.615	6.565	7.119	7.132	6.962	6.97	7.051	6.914	6.966	6.809
1417392_a_at	5.899	5.832	6.6	6.331	6.551	6.87	6.366	6.54	6.798	6.891	6.996	6.958	7.492	7.138	7.599	7.478
1417393_a_at	11.656	11.072	11.564	11.166	10.425	10.531	10.639	11.253	10.125	9.905	10.296	10.075	9.898	9.79	10.04	10.167
1417394_at	9.543	9.846	9.204	9.908	9.724	9.857	10.207	9.462	9.778	9.829	9.664	9.661	9.285	9.576	9.056	9.356
1417395_at	10.07	10.118	10.452	10.534	9.974	10.195	10.572	9.887	9.91	10.24	10.101	10.077	9.856	9.95	10.136	10.07
1417396_at	2.316	2.289	2.238	2.154	2.249	2.16	2.356	2.184	2.145	2.072	2.239	2.012	1.792	1.976	1.987	2.111
1417397_at	6.792	6.467	6.85	6.597	6.563	6.531	6.643	6.685	6.63	6.303	6.44	6.543	6.951	6.529	6.617	6.367
1417398_at	9.206	9.484	8.955	9.546	9.196	9.402	9.423	9.485	9.455	9.81	9.455	9.578	9.021	9.293	9.673	9.843
1417399_at	10.608	10.426	9.684	10.89	10.515	10.976	10.758	10.522	10.598	10.697	10.617	10.903	9.822	10.519	10.387	10.085
1417400_at	8.766	8.514	8.772	9.306	8.9	8.979	8.976	8.716	8.764	9.356	8.847	9.4	8.732	9.227	9.195	8.929
1417401_at	3.646	3.991	3.705	4.516	3.734	3.673	4.137	3.423	3.921	4.316	4.455	4.31	3.964	4.149	3.935	3.942
1417402_at	9.297	8.691	9.304	8.725	8.374	8.883	8.492	8.692	8.467	8.72	8.645	8.822	8.499	8.584	8.727	8.733
1417403_at	8.415	7.945	7.963	6.898	8.004	8.366	7.231	10.019	5.921	5.468	5.58	6.292	4.941	5.39	5.088	4.991
1417404_at	10.796	9.213	9.921	9.133	9.671	10.361	9.223	11.87	7.509	6.957	6.918	8.226	6.398	6.622	6.358	6.291
1417405_at	5.723	5.984	6.044	6.038	5.889	6.005	5.765	6.065	5.972	6.258	5.792	6.221	7.043	6.817	7.037	6.77
1417406_at	8.965	8.402	9.381	9.277	8.647	8.802	8.612	8.861	8.469	8.97	8.393	9.185	9.531	9.154	8.94	8.65
1417407_at	9.992	9.932	10.041	10.296	9.541	9.831	10	10.093	9.842	10.535	10.267	10.193	9.629	10.207	10.059	10.122
1417408_at	9.164	9.696	8.085	9.582	10.157	10.132	9.527	8.823	9.72	9.442	9.779	9.169	8.495	8.642	8.797	8.703
1417409_at	7.419	7.506	6.894	7.481	8.097	8.38	8.202	7.941	8.072	8.098	8.261	8.303	8.387	8.444	8.121	8.299
1417410_s_at	11.434	11.618	11.138	11.503	11.379	11.598	11.516	11.252	11.349	11.291	11.389	11.333	10.742	11.195	11.191	11.065
1417411_at	7.553	7.401	7.37	7.134	7.673	7.481	7.588	7.465	7.489	7.243	7.402	6.925	6.591	7.159	7.187	6.882
1417412_at	4.65	4.661	4.525	5.094	4.904	5.028	4.851	5.29	4.559	5.006	4.988	5.172	4.596	4.998	4.907	4.84
1417413_at	2.19	1.961	1.619	2.345	1.966	1.864	2.06	2.041	1.83	1.823	1.654	1.948	1.885	2.1	1.825	2.066
1417414_at	2.645	2.724	2.754	2.889	3.46	3.526	3.153	3.143	3.282	3.88	3.036	3.219	3.439	3.093	3.326	3.412
1417415_at	2.068	2.07	2.046	1.868	1.755	1.773	1.881	1.779	1.845	1.95	1.752	2.007	1.848	1.783	1.77	1.602
1417416_at	4.83	3.744	4.536	4.437	3.85	3.637	4.334	3.691	3.256	3.273	3.277	3.357	3.142	2.908	3.237	2.917
1417417_a_at	13.346	13.282	13.353	13.324	13.063	13.272	13.102	13.428	13.059	13.125	13.169	13.185	12.816	12.865	13.059	13.11
1417418_s_at	12.181	12.236	12.436	12.215	11.986	12.122	12.116	12.458	11.898	12.038	12.076	12.083	12.011	11.998	12.057	12.05
1417419_at	3.927	3.694	3.952	3.989	4.787	4.442	4.324	3.986	4.928	5.05	5.023	5.027	5.877	5.288	5.5	5.426
1417420_at	4.389	4.225	4.468	4.882	5.862	5.965	5.414	5.18	5.76	6.467	5.885	6.569	6.785	6.443	6.916	7.122
1417421_at	6.692	6.582	6.781	6.716	6.056	6.06	6.133	6.468	5.741	5.977	5.346	6.304	5.6	5.568	6.034	5.892
1417422_at	3.924	3.921	5.126	4.195	3.943	4.089	4.107	4.255	3.738	3.878	3.539	3.573	4.014	3.929	4.303	3.516
1417423_at	11.934	11.564	12.08	12.072	11.28	11.448	11.502	11.838	11.208	11.375	11.616	11.507	11.361	11.431	11.353	11.319
1417424_at	9.214	9.984	9.071	9.51	9.968	9.823	10.024	9.626	9.842	9.623	9.714	9.491	9.858	9.796	9.725	9.665
1417425_at	8.126	7.593	8.161	7.567	7.461	7.324	7.357	7.452	7.298	7.513	7.315	7.202	7.628	7.595	7.508	7.496
1417426_at	11.898	12.159	12.231	12.311	12.232	12.347	12.248	12.036	12.226	12.453	12.298	12.293	12.168	12.37	12.463	12.503
1417427_at	4.288	4.579	4.588	4.451	5.017	5.274	4.887	5.329	5.246	5.427	5.517	5.442	5.645	5.603	5.651	5.628
1417428_at	4.13	3.831	4.574	4.012	4.019	3.933	3.754	5.533	3.758	3.945	3.739	3.923	3.394	3.345	3.605	3.655
1417429_at	11.786	11.444	11.83	11.609	11.238	11.347	11.641	11.871	11.07	11.3	11.126	11.183	10.411	10.899	10.812	10.798
1417430_at	8.254	8.496	8.751	9.244	10.738	10.461	10.053	10.506	10.296	10.679	10.761	10.384	11.084	10.763	10.986	10.89
1417431_a_at	7.206	6.245	6.85	6.196	6.213	5.883	6.352	6.703	6.403	6.814	6.561	6.905	7.856	7.348	7.342	7.115
1417432_a_at	11.335	11.011	10.283	11.21	10.895	11.158	11.003	10.73	11.022	11.377	11.24	11.437	11.281	11.455	11.413	11.67
1417433_at	5.523	5.46	5.577	5.248	5.414	5.15	4.928	5.244	5.197	5.398	5.073	5.373	5.611	5.277	5.801	5.447
1417434_at	10.428	9.923	10.507	9.834	9.449	9.777	10.111	10.956	9.116	9.213	9.233	9.078	9.052	9.028	8.733	8.963
1417435_at	8.536	8.449	8.992	8.594	9.269	9.066	8.944	9.259	9.089	9.456	9.722	9.657	10.09	9.961	10.011	9.822
1417436_at	2.016	1.799	2.012	1.978	1.873	1.988	1.854	1.966	1.908	2.129	1.757	1.936	1.96	2.091	1.974	1.805
1417437_at	8.514	8.025	8.521	7.818	8.102	7.997	8.211	8.609	7.772	7.772	7.872	7.867	8.263	8.18	8.004	7.953
1417438_at	9.191	8.853	8.816	8.978	8.707	8.92	8.832	9.126	8.752	8.583	8.755	8.667	8.96	8.947	8.688	8.823
1417439_at	8.062	8.387	8.917	8.97	9.208	9.772	9.335	8.982	9.705	9.767	9.875	9.81	9.944	9.505	9.745	9.488
1417440_at	6.83	6.588	6.586	6.547	6.191	6.076	6.274	5.893	6.623	6.585	6.508	6.335	6.225	5.978	6.38	6.685
1417441_at	3.238	3.964	3.6	3.5	3.59	3.598	3.599	3.48	3.978	4.349	3.892	4.056	4.007	4.514	4.903	4.114
1417442_a_at	10.361	9.633	10.227	9.815	8.846	9.045	8.933	9.772	8.827	8.646	8.679	8.268	8.001	8.617	8.127	8.179
1417443_at	4.318	4.131	3.861	3.872	3.813	3.907	3.887	3.862	3.872	3.588	3.856	3.557	4.015	3.965	3.708	3.762
1417444_at	5.551	6.217	5.173	5.295	5.518	5.057	5.493	5.401	6.22	5.353	4.836	5.321	5.603	5.072	4.977	5.256
1417445_at	3.479	3.339	3.104	2.792	3.491	3.588	3.102	3.183	3.63	3.766	3.686	3.778	4.548	4.252	4.282	4.275
1417446_at	8.014	7.665	8.189	8	8.063	7.965	7.977	7.855	7.846	7.866	7.754	7.683	8.452	7.809	7.826	7.956
1417447_at	5.846	6.863	6.369	6.803	6.689	8.429	6.714	6.973	7.888	7.054	6.728	8.301	6.13	6.829	6.7	5.878
1417448_at	5.945	5.261	6.003	5.602	5.601	5.618	5.431	5.488	5.445	5.637	5.834	6.162	6.071	5.982	5.762	5.65
1417449_at	6.43	6.255	6.724	6.321	6.549	6.764	6.601	6.778	6.328	7.032	6.613	6.964	7.25	7.003	7.259	7.151
1417450_a_at	5.656	5.628	5.882	5.558	6.013	6.109	5.929	6.275	6.556	7.035	6.318	6.55	7.737	7.94	7.602	7.7
1417451_a_at	12.48	12.598	12.526	12.604	12.511	12.536	12.612	12.631	12.45	12.58	12.576	12.557	12.244	12.68	12.684	12.672
1417452_a_at	12.915	12.872	12.946	13.083	12.746	12.859	12.893	13.078	12.733	13.019	12.951	13.05	12.804	13.098	13.004	12.959
1417453_at	10.314	9.864	10.138	9.929	8.969	9.274	9.24	9.43	9.018	9.01	9.064	8.862	9.136	9.14	9.025	9.103
1417454_at	10.265	10.391	10.49	10.504	10.103	10.261	10.19	10.002	10.311	10.113	10.187	9.865	9.894	10.042	9.944	9.875
1417455_at	7.724	7.891	7.738	8.21	8.638	8.189	7.995	8.474	8.685	8.844	8.412	8.673	8.348	7.972	8.288	8.106
1417456_at	10.309	10.234	10.241	9.99	10.487	10.064	10.356	10.5	10.633	10.474	10.766	10.45	10.847	10.782	10.718	10.672
1417457_at	8.473	8.647	7.614	7.632	9.282	9.361	8.655	8.675	9.561	9.623	9.568	9.903	10.224	9.946	10.128	10.387
1417458_s_at	7.971	7.691	7.314	7.293	8.245	8.779	8.052	8.14	8.868	9.079	8.867	9.341	9.501	9.403	9.511	9.866
1417459_at	1.967	2.086	2.022	2.067	1.996	2.359	2.105	2.057	2.17	2.015	2.008	1.955	2.07	2.008	1.868	1.909
1417460_at	11.117	11.877	11.411	11.458	12.084	12.059	11.903	11.76	11.986	11.755	11.965	11.616	12.07	11.821	11.972	11.996
1417461_at	8.298	8.911	7.437	8.782	8.56	8.703	8.254	7.762	8.879	9.675	9.37	9.558	8.465	9.345	9.61	9.76
1417462_at	5.393	6.85	5.663	6.333	6.293	6.155	5.8	5.583	6.35	7.333	7.144	7.067	6.118	7.015	6.992	7.703
1417463_a_at	12.892	12.663	12.715	12.645	12.798	12.686	12.594	12.855	12.796	12.759	12.766	12.765	13.073	12.888	12.869	12.823
1417464_at	5.646	5.047	10.568	9.6	7.33	10.233	5.366	4.465	6.684	4.36	9.09	8.298	6.23	5.913	3.76	8.021
1417465_at	11.454	10.921	11.297	11.215	10.797	11.028	10.906	11.101	10.622	10.959	10.927	11.025	10.764	10.807	10.797	10.807
1417466_at	11.478	11.54	11.583	11.481	12.373	12.008	12.19	11.869	12.141	12.001	12.169	12.096	11.885	11.911	11.861	12.079
1417467_a_at	6.37	5.807	6.282	6.052	6.164	6.295	6.014	6.205	6.363	6.225	6.265	6.366	6.652	6.45	6.246	6.346
1417468_at	10.41	10.273	10.658	10.597	10.405	10.485	10.439	10.552	10.287	10.43	10.434	10.3	9.847	10.286	10.122	10.148
1417469_at	7.051	6.37	6.928	7.03	6.581	6.759	6.807	7.199	6.397	6.758	6.609	6.952	6.615	6.799	6.802	6.546
1417470_at	7.729	7.899	7.798	7.581	8.059	8.453	8.171	7.959	8.404	8.799	8.288	8.675	7.8	8.658	8.052	8.541
1417471_s_at	9.429	10.035	9.651	9.816	9.971	9.643	9.533	9.655	10.269	10.149	10.057	9.986	10.747	10.238	10.32	10.194
1417472_at	8.811	9.563	9.505	9.622	9.791	9.694	9.751	9.319	9.553	10.089	10.001	9.749	9.64	9.452	9.547	9.654
1417473_a_at	7.387	7.063	7.624	6.886	6.738	7.009	6.616	7.446	6.857	6.678	7.218	7.158	7.231	7.424	7.193	7.374
1417474_at	8.662	8.727	8.996	8.755	8.649	8.755	8.691	8.808	8.852	8.817	8.935	8.812	8.951	8.963	8.803	8.618
1417475_at	7.37	6.066	7.105	6.909	6.117	5.95	6.221	6.346	6.317	6.323	6.256	6.64	6.856	6.454	6.592	6.439
1417476_at	7.858	7.513	8.109	7.661	7.603	7.483	7.701	7.784	7.863	7.597	7.692	7.737	7.953	7.707	7.688	7.61
1417477_at	9.579	8.639	9.531	9.255	8.388	8.676	8.165	8.949	8.716	8.692	9.051	8.902	9.122	9.2	9.088	9.092
1417478_a_at	9.236	8.994	9.048	8.946	8.726	8.821	8.855	9.038	8.708	9.061	9.003	8.913	9.135	9.403	9.107	8.83
1417479_at	7.264	7.887	7.242	7.925	7.31	7.608	7.865	7.752	7.559	7.751	7.662	7.887	8.516	8.449	8.504	8.499
1417480_at	10.381	10.204	10.636	10.263	10.169	10.341	10.369	10.544	10.007	10.22	10.058	10.152	9.972	10.184	10.249	10.153
1417481_at	3.588	3.695	3.603	3.639	4.31	5.062	4.086	4.225	4.461	4.765	5.068	5.009	5.226	4.877	5.47	5.261
1417482_at	1.975	2.083	1.974	2.12	1.81	1.958	1.646	1.694	2.173	1.909	1.89	2.083	2.137	2.001	2.046	1.92
1417483_at	8.973	9.913	8.764	9.239	9.412	9.223	9.385	8.994	9.52	8.978	9.261	9.454	8.935	9.091	9.14	8.966
1417484_at	1.27	1.315	1.085	1.591	1.191	1.104	1.592	1.573	1.315	1.156	1.225	1.494	1.182	1.38	1.429	1.634
1417485_at	2.302	2.3	2.07	2.229	2.417	2.225	2.063	2.293	2.198	2.248	2.307	2.207	2.497	2.642	2.243	2.16
1417486_at	2.892	2.771	2.674	2.814	2.593	2.66	2.602	2.525	2.559	2.519	2.533	2.361	2.696	2.795	2.624	2.661
1417487_at	2.186	1.742	2	1.966	2.215	1.835	1.836	1.855	1.736	2.693	2.264	2.979	4.434	3.897	4.512	3.211
1417488_at	2.587	2.554	2.314	2.343	2.536	2.372	2.294	2.459	2.639	2.384	2.286	2.503	2.826	2.588	2.774	2.768
1417489_at	3.294	3.709	2.539	3.554	3.261	2.856	2.72	2.872	1.951	1.915	1.89	2.351	1.683	2.193	2.249	1.843
1417490_at	12.338	12.252	12.465	12.667	12.304	12.571	12.495	12.776	12.312	12.778	12.712	12.885	12.451	12.771	12.875	12.628
1417491_at	9.039	8.693	9.517	9.527	9.848	9.82	9.777	10.372	9.597	10.73	10.137	10.516	11.117	11.621	11.408	11.152
1417492_at	9.877	10.349	10.544	10.589	10.968	10.952	10.846	11.291	11.126	11.444	11.344	11.27	12.064	12.048	12.092	11.936
1417493_at	10.081	9.941	9.983	9.885	9.728	9.512	9.486	9.77	9.339	9.431	9.516	9.41	9.289	9.502	9.505	9.568
1417494_a_at	11.56	11.408	11.526	11.19	10.572	10.659	10.577	10.963	10.113	9.088	9.368	9.298	9.36	9.266	9.282	9.467
1417495_x_at	11.457	11.761	11.577	11.386	10.956	11.018	10.841	11.134	10.305	9.298	9.638	9.511	9.24	9.725	9.462	9.815
1417496_at	10.377	10.428	10.385	9.761	9.221	9.625	9.026	9.586	8.649	8.055	7.879	7.805	7.566	8.042	8.016	8.433
1417497_at	8.345	7.936	8.3	8.071	8.089	7.468	7.779	7.562	7.594	6.85	7.008	7.088	6.898	7.214	6.821	6.764
1417498_at	2.537	1.86	1.945	2.022	1.928	1.857	1.799	1.674	2.027	1.95	1.96	1.917	2.045	1.951	1.991	2.029
1417499_at	9.842	9.267	9.737	9.182	9.027	9.014	8.965	9.453	9.292	9.24	9.203	9.053	9.438	9.414	9.38	9.386
1417500_a_at	10.572	10.548	11.026	10.838	10.654	10.99	10.865	11.057	11.011	10.968	11.087	11.049	11.71	11.699	11.782	11.812
1417501_at	8.242	8.275	8.892	9.102	8.245	8.671	8.613	8.786	8.618	8.637	8.49	8.674	8.699	8.574	8.838	8.595
1417502_at	7.085	8.097	7.568	7.995	8.296	8.077	8.261	8.148	8.286	8.552	8.198	7.914	6.1	7.421	7.198	7.091
1417503_at	8.089	7.128	7.716	7.534	7.51	7.685	7.642	7.829	7.565	7.885	7.757	7.959	8.264	8.271	8.231	8.124
1417504_at	1.681	1.662	1.433	1.988	1.693	2.518	1.53	8.045	1.519	1.899	2.646	1.502	1.51	1.684	2.687	1.764
1417505_s_at	9.569	8.622	9.411	9.238	9.164	9.015	9.118	9.285	9.166	9.473	9.218	9.304	9.533	9.637	9.299	8.983
1417506_at	7.841	7.1	7.815	7.105	7.864	7.85	7.626	8.385	7.478	8.454	7.715	8.257	9.763	9.257	9.594	9.493
1417507_at	6.155	6.417	7.569	7.057	7.815	7.436	7.784	7.795	7.635	7.385	6.755	7.919	7.606	7.544	7.916	7.319
1417508_at	9.848	9.376	9.963	9.654	9.978	10.142	10.119	10.009	10.428	9.907	9.909	9.869	10.166	9.832	10.001	9.959
1417509_at	5.551	5.183	5.311	5.289	5.326	5.163	5.245	5.335	5.342	5.62	5.239	5.195	4.881	5.692	4.986	4.974
1417510_at	9.779	9.424	10.003	9.593	9.581	9.484	9.343	9.748	9.61	9.485	9.561	9.598	9.726	9.581	9.7	9.622
1417511_at	8.093	8.181	8.106	8.178	7.949	7.98	8.051	7.872	7.353	8.031	7.923	8.024	7.988	8.681	8.032	7.957
1417512_at	11.053	11.517	11.123	11.404	11.149	11.32	11.427	11.127	11.02	10.956	11.13	10.984	10.602	10.905	10.87	10.859
1417513_at	10.032	9.604	9.842	9.389	9.399	9.334	9.124	9.172	9.66	9.253	9.292	9.113	9.469	9.078	9.297	9.459
1417514_at	3.562	2.878	3.139	2.984	3.129	3.205	3.054	3.228	2.933	3.153	3.368	3.316	3.127	3.165	3.163	3.119
1417515_at	9.036	8.686	9.025	8.714	8.338	8.751	8.274	8.891	8.488	8.656	8.905	8.703	8.423	8.666	8.829	8.552
1417516_at	8.007	7.664	7.993	7.713	7.833	7.82	7.788	8.237	7.63	8.41	8.323	8.223	8.665	8.803	9.075	8.894
1417517_at	5.982	6.487	5.185	6.415	5.599	5.798	6.395	5.563	5.679	6.809	6.633	6.763	5.733	6.933	6.851	6.799
1417518_at	2.945	3.202	3.212	3.261	3.172	3.156	3.149	3.27	3.182	3.016	3.172	3.075	3.24	3.006	3.069	3.02
1417519_at	4.935	4.571	4.554	4.82	4.42	4.345	4.723	4.547	5.012	5.123	4.978	5.348	5.782	4.909	5.379	5.38
1417520_at	5.92	5.347	4.39	5.485	4.973	5.074	4.665	4.921	4.249	4.191	3.929	7.947	3.853	4.043	4.216	3.888
1417521_at	3.448	3.448	3.401	3.352	3.295	3.39	3.473	3.478	3.405	3.429	3.54	3.396	3.41	3.214	3.456	3.445
1417522_at	6.385	6.207	5.881	6.553	5.383	6.389	5.528	5.445	5.966	5.672	5.892	6.397	5.685	6.081	6.859	6.1
1417523_at	2.657	2.522	2.468	3.394	3.101	3.146	2.725	2.755	3.113	4.195	3.058	3.396	4.844	4.542	4.468	4.805
1417524_at	3.046	2.675	2.79	2.877	2.929	2.802	3.016	2.931	2.995	2.465	2.807	2.885	3.163	2.897	2.812	2.855
1417525_at	1.373	1.412	1.512	1.45	1.65	1.55	1.439	1.596	1.691	1.497	1.746	1.608	1.666	1.773	1.748	1.562
1417526_at	5.267	4.923	5.616	5.589	5.748	5.939	5.675	5.921	5.805	5.876	6.235	6.866	6.793	6.294	6.651	6.358
1417527_at	9.403	9.16	9.643	9.612	10.185	9.892	10.012	9.962	10.203	10.365	10.311	10.018	10.345	10.01	10.243	10.04
1417528_at	2.404	2.189	2.238	1.993	2.25	1.966	2.24	2.094	2.3	2.288	2.328	2.078	2.287	2.265	2.5	2.34
1417529_at	3.939	3.728	3.44	3.762	3.368	3.645	3.835	3.726	2.927	2.818	3.15	3.214	3.19	3.372	3.391	3.25
1417530_a_at	12.87	12.369	12.532	12.69	12.003	12.28	12.1	12.573	12.22	12.716	12.518	12.659	12.121	12.644	12.512	12.342
1417531_at	1.85	1.817	1.889	1.787	1.614	1.529	1.859	1.697	1.563	1.87	2.144	1.732	1.928	1.855	2.018	1.733
1417532_at	1.922	2.071	1.97	1.568	1.995	1.689	1.549	1.829	1.941	1.705	1.909	1.86	1.948	1.993	1.851	1.892
1417533_a_at	9.37	8.651	9.34	9.461	10.054	10.005	9.778	10.316	9.693	9.772	9.997	9.874	9.976	9.897	9.781	9.563
1417534_at	9.371	8.811	9.408	9.439	10.298	10.073	9.891	10.111	9.745	10.049	10.073	9.86	10.038	9.921	9.889	9.997
1417535_at	7.236	7.042	7.584	7.516	7.812	7.843	7.389	7.799	7.921	8.019	8.003	8.101	8.097	8.125	7.987	7.497
1417536_at	10.391	10.216	10.263	10.075	10.145	10.155	10.126	10.024	10.277	10.165	10.165	10.022	10.485	10.048	10.099	10.15
1417537_at	3.882	3.825	4.042	3.872	3.708	3.875	4.051	4.036	3.747	3.93	3.891	3.781	3.999	4.347	3.963	3.727
1417538_at	7.174	6.885	6.625	7.029	7.062	7.414	7.322	6.974	7.39	7.345	7.163	7.218	6.811	7.116	7.345	7.186
1417539_at	5.458	5.698	5.909	5.611	5.667	5.938	5.87	5.664	5.918	6.021	6.021	6.029	5.261	5.514	5.817	5.894
1417540_at	9.411	10.088	8.854	9.488	10.185	9.919	9.715	9.247	10.225	9.805	9.946	9.88	10.13	9.793	10.013	10.177
1417541_at	2.885	3.087	2.799	2.978	3.299	2.957	3.309	2.82	3.542	4.447	3.31	3.901	4.954	4.792	4.397	5.239
1417542_at	5.989	5.515	5.874	5.453	5.771	5.763	6.107	6.073	5.905	6.146	5.872	5.954	6.746	6.323	6.233	6.204
1417543_at	3.751	3.694	3.809	3.487	3.891	3.465	3.676	3.568	3.805	3.549	3.666	3.619	4.108	3.671	3.698	3.822
1417544_a_at	8.746	8.53	9.08	9.262	9.26	9.083	9.345	9.623	9.19	9.395	9.391	9.244	9.807	9.458	9.363	9.241
1417545_at	5.482	5.672	5.676	5.648	5.341	5.133	5.652	5.354	5.705	5.547	5.379	5.632	5.517	5.58	5.225	5.362
1417546_at	2.607	2.591	2.508	2.259	2.673	2.556	2.645	2.341	2.525	2.537	2.637	2.568	2.519	2.504	2.438	2.593
1417547_at	7.436	6.511	6.65	6.992	6.438	6.279	6.589	6.525	6.245	6.566	6.211	6.545	6.428	6.619	6.276	6.262
1417548_at	4.085	3.929	4.135	3.729	3.83	3.862	3.552	3.697	3.67	3.941	3.799	3.557	3.63	4.01	3.888	3.801
1417549_at	9.064	9.179	9.061	9.128	8.832	9.229	9.017	8.939	8.532	8.481	8.495	8.543	7.883	8.548	8.495	8.197
1417550_a_at	2.024	2.353	2.262	2.302	2.295	2.256	2.427	2.309	2.425	2.378	2.324	2.15	2.486	2.213	2.536	2.351
1417551_at	6.677	6.637	6.782	6.717	6.699	6.79	6.962	6.671	6.696	7.022	6.873	7.031	7.79	7.389	7.777	7.534
1417552_at	8.218	8.574	8.319	8.379	8.979	9.563	9.177	8.537	9.561	9.15	9.675	9.112	9.355	9.16	9.499	9.41
1417553_at	1.862	1.976	2.106	1.799	1.809	2.05	1.735	1.946	1.934	1.92	1.951	1.791	2.059	1.986	1.995	2.029
1417554_at	1.733	1.528	1.715	1.701	1.8	1.846	1.616	1.516	1.796	1.834	1.709	1.551	1.761	1.582	1.841	1.555
1417555_at	4.825	4.507	4.57	4.686	4.321	4.519	4.191	4.774	4.431	4.27	4.07	4.546	3.754	4.303	4.308	4.194
1417556_at	1.944	2.236	5.054	2.425	2.29	2.752	2.236	4.559	2.159	2.536	2.084	2.389	2.242	2.142	4.381	2.033
1417557_at	9.563	8.877	9.674	9.272	8.833	8.869	9.021	9.33	8.781	9.071	8.956	9.039	9.107	9.273	9.216	9.068
1417558_at	7.686	6.862	7.637	7.678	7.449	7.99	7.664	6.91	7.675	7.682	7.766	7.713	7.5	7.579	7.991	7.74
1417559_at	11.044	10.135	11.014	10.527	8.533	8.886	9.276	9.704	8.889	8.445	8.547	8.451	8.788	8.953	8.685	9.039
1417560_at	11.448	11.475	11.313	11.52	10.151	10.458	10.816	10.856	9.87	10.33	9.995	10.158	9.465	10.117	9.799	9.86
1417561_at	11.127	10.911	11.291	10.788	10.69	11.093	10.549	10.67	10.048	10.287	10.726	10.348	9.977	10.127	10.135	10.303
1417562_at	11.133	10.988	11.138	11.064	10.145	10.386	10.204	10.598	10.236	10.652	10.656	10.582	10.005	10.317	10.567	10.755
1417563_at	7.982	7.752	8.427	7.759	7.328	7.256	7.342	7.135	7.444	7.575	7.44	7.144	6.085	6.392	6.247	5.981
1417564_at	10.552	9.906	10.079	10.207	9.994	10.134	10.063	10.067	9.983	10.259	10.015	10.265	10.264	10.313	10.144	10.229
1417565_at	11.911	11.464	11.986	11.636	10.857	10.975	11.083	11.537	11.025	11.163	11.048	11.088	11.252	11.336	11.394	11.469
1417566_at	11.093	10.063	10.645	10.101	8.564	8.959	8.952	9.71	8.722	8.79	8.574	8.881	8.7	8.82	8.829	8.902
1417567_at	5.49	5.755	6.493	6.212	6.59	6.508	6.272	6.786	6.706	6.697	6.741	6.54	7.179	7.038	6.929	6.831
1417568_at	3.526	4.074	3.514	3.671	4.036	3.992	3.932	4.253	4.202	4.427	4.412	5.121	4.394	4.648	4.242	4.196
1417569_at	3.111	3.649	3.765	3.35	3.814	4.005	3.656	3.306	3.873	3.855	4.027	4.172	3.726	3.48	3.683	3.626
1417570_at	4.915	5.355	4.881	5.542	5.228	5.28	5.448	5.284	5.245	5.395	5.309	5.392	4.733	5.408	5.078	4.801
1417571_at	6.687	6.213	6.201	6.366	6.338	6.344	6.398	6.706	6.202	6.051	6.098	5.793	7.079	6.424	6.646	6.373
1417572_at	7.905	7.806	8.01	7.979	7.871	8.036	8.119	8.186	8.074	7.662	7.695	7.822	8.001	8.282	7.957	7.853
1417573_at	10.598	10.017	10.5	10.411	10.099	10.293	10.356	10.482	9.828	10.33	9.968	10.38	9.904	10.305	10.317	10.189
1417574_at	9.397	9.798	9.628	10.331	9.067	9.397	9.502	9.093	9.415	9.64	9.565	9.202	7.334	8.976	8.506	8.812
1417575_at	4.099	4.018	4.096	4.059	4.641	4.51	4.74	5.033	4.171	4.606	4.98	5.252	4.685	4.846	4.802	4.795
1417576_a_at	2.634	2.523	2.524	2.348	2.517	2.539	2.498	2.669	2.651	2.608	2.421	2.893	2.641	2.618	2.839	2.623
1417577_at	4.384	4.098	3.609	4.179	4.64	6.865	4.467	4.372	6.451	4.389	4.689	4.705	3.619	4.126	4.201	4.179
1417578_a_at	6.651	6.331	7.069	6.488	6.795	6.907	6.612	6.913	6.914	7.079	7.026	7.075	7.449	7.316	7.578	7.668
1417579_x_at	6.922	6.767	7.31	6.781	7.308	7.356	7.2	7.178	7.197	7.272	7.426	7.091	7.94	7.61	7.969	7.775
1417580_s_at	12.278	11.855	12.331	12.236	11.967	11.982	12.096	12.48	11.802	11.963	12.069	12.008	11.433	11.785	11.708	11.747
1417581_at	6.923	6.448	6.461	6.478	6.649	6.561	6.573	6.478	6.223	6.031	6.395	5.828	6.282	6.028	6.224	6.233
1417582_s_at	6.751	6.296	6.824	6.613	6.149	6.217	6.299	6.975	6.164	6.002	6.146	6.113	6.394	6.543	6.368	6.098
1417583_a_at	10.243	9.558	10.185	9.699	9.342	9.478	9.307	9.391	9.172	9.448	9.278	9.628	9.737	9.606	9.676	9.551
1417584_at	5.97	5.062	5.504	5.265	5.013	4.779	5.431	5.445	4.666	4.859	4.59	4.993	5.5	5.162	5.278	5.1
1417585_at	7.099	7.232	6.657	6.926	10.22	9.422	10.155	9.008	9.091	9.761	10.246	9.371	9.395	9.805	8.964	9.396
1417586_at	5.566	4.645	5.612	5.106	5.68	5.639	5.379	6.012	5.713	6.045	5.95	5.723	6.336	6.202	6.052	5.872
1417587_at	2.535	2.511	2.191	2.405	2.564	2.679	2.259	2.478	2.599	3.103	2.654	2.671	3.728	3.514	3.049	3.422
1417588_at	2.122	2.049	2.056	2.014	2.043	1.848	1.887	1.853	2.179	1.96	2.2	3.858	1.958	1.855	2.001	2.064
1417589_at	1.629	1.572	1.773	1.608	1.594	1.599	1.462	1.737	1.996	1.753	1.88	1.748	1.695	1.782	1.975	1.509
1417590_at	9.941	9.657	10.197	10.098	10.075	10.114	10.231	10.378	10.034	10.213	10.231	10.042	9.516	9.721	9.656	9.517
1417591_at	7.55	6.479	7.661	6.736	6.583	6.989	6.779	7.581	6.23	6.243	6.427	6.616	6.735	6.702	6.699	6.854
1417592_at	9.692	8.713	9.529	9.364	9.214	9.002	9.122	9.595	8.941	8.914	9.082	8.945	9.017	8.963	8.75	8.847
1417593_at	7.828	6.557	7.348	6.856	6.885	6.816	6.868	7.103	6.777	7.12	6.768	6.898	7.192	6.827	6.858	6.744
1417594_at	10.171	9.974	9.626	10.271	9.489	9.227	9.719	9.421	9.252	9.424	9.589	9.4	8.988	9.299	9.186	8.931
1417595_at	5	4.515	4.839	5.168	5.783	5.981	5.665	5.137	6.503	6.566	6.686	6.479	5.767	5.727	5.858	6.016
1417596_at	5.302	5.578	5.383	5.583	5.944	6.691	5.895	5.774	6.057	6.072	5.955	6.228	5.63	5.82	5.855	5.311
1417597_at	2.603	3.31	2.583	2.669	2.946	3.074	2.964	2.294	2.718	2.863	3.05	2.296	2.345	2.888	2.886	3.572
1417598_a_at	10.268	10.031	10.083	10.438	9.52	9.749	9.688	9.73	9.532	9.539	9.571	9.627	9.534	9.695	9.562	9.481
1417599_at	4.509	4.512	4.192	4.408	4.754	5.114	4.563	4.583	5.438	5.12	5.15	5.653	5.973	5.623	5.374	5.331
1417600_at	9.15	7.281	7.017	9.556	9.845	9.488	10.095	9.221	9.298	9.687	9.029	8.437	9.627	5.884	8.702	8.7
1417601_at	6.176	5.945	3.467	4.438	7.733	7.037	7.211	6.451	6.789	10.197	7.721	9.967	11.128	11.203	11.383	11.038
1417602_at	9.627	10.096	9.539	10.021	10.49	10.527	10.837	10.049	10.205	9.663	9.651	9.503	9.29	9.404	9.234	9.193
1417603_at	4.224	3.919	4.439	3.924	4.638	4.478	4.405	4.124	3.601	4.136	3.963	3.498	3.703	3.703	3.389	3.608
1417604_at	7.718	7.773	7.923	8.216	8.775	8.647	8.647	8.648	8.748	8.778	8.898	8.787	9.206	8.963	9.203	9.256
1417605_s_at	7.459	7.029	7.184	7.475	7.613	7.769	7.569	7.565	7.886	7.843	7.76	7.746	8.177	7.913	8.034	8.21
1417606_a_at	11.409	12.143	11.949	11.86	12.179	12.231	11.976	12.029	12.406	12.245	12.237	12.188	12.42	12.078	12.526	12.418
1417607_at	4.215	3.735	5.798	5.261	4.653	5.708	4.102	4.159	4.683	4.821	5.641	5.167	6.7	5.9	6.269	6.272
1417608_a_at	11.598	11.344	11.533	11.716	11.14	11.443	11.436	11.59	11.115	11.518	11.502	11.727	11.226	11.716	11.38	11.195
[truncated: 43,099 more rows]
