# Supplementary material for: Identification of major hub genes involved in high-fat diet-induced obese visceral adipose tissue based on bioinformatics approach
Source: Adipocyte. 2023 Feb 1;12(1):2169227. doi: 10.1080/21623945.2023.2169227 (PMC9897782; doi:10.1080/21623945.2023.2169227)
Supplement: Supplemental Material [file KADI_A_2169227_SM7536.zip › Supplementary-File2.xls]

## Sheet: Supplementary-File2
!Series_title	Cx3cl1 expression in the adipose tissue is downregulated during development of obesity
!Series_geo_accession	GSE167311
!Series_status	Public on Apr 01 2021
!Series_submission_date	Feb 23 2021
!Series_last_update_date	Apr 04 2021
!Series_pubmed_id	33765141
!Series_summary	To assess changes in expression level of various chemokines and their receptors on diet-induced obesity, we analysed gene expression in adipose tissue of C56BL/6J mice fed a high-fat (HF) diet or normal chow diet for 8 weeks. HF diet-induced obese (DIO) mice showed adipose tissue inflammation and insulin resistance. Comprehensive gene expression analysis showed that MCP-1–CCR2 and CCL5–CCR5 signa…
!Series_overall_design	Eight-week old male C57BL/6J mice were fed for 8 weeks on a normal chow (CRF-1) or high-fat diet consisting of 60% fat.
!Series_type	Expression profiling by array
!Series_contributor	Mayumi,,Nagashimada
!Series_contributor	Masuko,,Kobori
!Series_sample_id	GSM5101283 GSM5101284 GSM5101285 GSM5101286 GSM5101287 GSM5101288 GSM5101289 GSM5101290 GSM5101291 GSM5101292
!Series_contact_name	Mayumi,,Nagashimada
!Series_contact_email	nakanaga@staff.kanazawa-u.ac.jp
!Series_contact_institute	Kanazawa University
!Series_contact_address	5-11-80 Kodatsuno
!Series_contact_city	Kanazawa
!Series_contact_zip/postal_code	920-0942
!Series_contact_country	Japan
!Series_supplementary_file	ftp://ftp.ncbi.nlm.nih.gov/geo/series/GSE167nnn/GSE167311/suppl/GSE167311_RAW.tar
!Series_platform_id	GPL1261
!Series_platform_taxid	10090
!Series_sample_taxid	10090
!Series_relation	BioProject: https://www.ncbi.nlm.nih.gov/bioproject/PRJNA704269
!Sample_title	eWAT_normal chow diet_rep1	eWAT_normal chow diet_rep2	eWAT_normal chow diet_rep3	eWAT_normal chow diet_rep4	eWAT_normal chow diet_rep5	eWAT_high fat diet_rep1	eWAT_high fat diet_rep2	eWAT_high fat diet_rep3	eWAT_high fat diet_rep4	eWAT_high fat diet_rep5
!Sample_geo_accession	GSM5101283	GSM5101284	GSM5101285	GSM5101286	GSM5101287	GSM5101288	GSM5101289	GSM5101290	GSM5101291	GSM5101292
!Sample_status	Public on Apr 01 2021	Public on Apr 01 2021	Public on Apr 01 2021	Public on Apr 01 2021	Public on Apr 01 2021	Public on Apr 01 2021	Public on Apr 01 2021	Public on Apr 01 2021	Public on Apr 01 2021	Public on Apr 01 2021
!Sample_submission_date	Feb 23 2021	Feb 23 2021	Feb 23 2021	Feb 23 2021	Feb 23 2021	Feb 23 2021	Feb 23 2021	Feb 23 2021	Feb 23 2021	Feb 23 2021
!Sample_last_update_date	Apr 03 2021	Apr 03 2021	Apr 03 2021	Apr 03 2021	Apr 03 2021	Apr 03 2021	Apr 03 2021	Apr 03 2021	Apr 03 2021	Apr 03 2021
!Sample_type	RNA	RNA	RNA	RNA	RNA	RNA	RNA	RNA	RNA	RNA
!Sample_channel_count	1	1	1	1	1	1	1	1	1	1
!Sample_source_name_ch1	eWAT_normal chow diet	eWAT_normal chow diet	eWAT_normal chow diet	eWAT_normal chow diet	eWAT_normal chow diet	eWAT_high fat diet	eWAT_high fat diet	eWAT_high fat diet	eWAT_high fat diet	eWAT_high fat diet
!Sample_organism_ch1	Mus musculus	Mus musculus	Mus musculus	Mus musculus	Mus musculus	Mus musculus	Mus musculus	Mus musculus	Mus musculus	Mus musculus
!Sample_characteristics_ch1	strain: C57BL/6J	strain: C57BL/6J	strain: C57BL/6J	strain: C57BL/6J	strain: C57BL/6J	strain: C57BL/6J	strain: C57BL/6J	strain: C57BL/6J	strain: C57BL/6J	strain: C57BL/6J
!Sample_characteristics_ch1	gender: male	gender: male	gender: male	gender: male	gender: male	gender: male	gender: male	gender: male	gender: male	gender: male
!Sample_characteristics_ch1	treatment: normal chow diet for 8 weeks	treatment: normal chow diet for 8 weeks	treatment: normal chow diet for 8 weeks	treatment: normal chow diet for 8 weeks	treatment: normal chow diet for 8 weeks	treatment: high fat diet for 8 weeks	treatment: high fat diet for 8 weeks	treatment: high fat diet for 8 weeks	treatment: high fat diet for 8 weeks	treatment: high fat diet for 8 weeks
!Sample_characteristics_ch1	tissue: epididymal white adipose tissue (eWAT)	tissue: epididymal white adipose tissue (eWAT)	tissue: epididymal white adipose tissue (eWAT)	tissue: epididymal white adipose tissue (eWAT)	tissue: epididymal white adipose tissue (eWAT)	tissue: epididymal white adipose tissue (eWAT)	tissue: epididymal white adipose tissue (eWAT)	tissue: epididymal white adipose tissue (eWAT)	tissue: epididymal white adipose tissue (eWAT)	tissue: epididymal white adipose tissue (eWAT)
!Sample_treatment_protocol_ch1	Eight-week old male C57BL/6J mice were fed for 8 weeks on a normal chow (CRF-1; Charles River Laboratories) or high-fat diet consisting of 60% fat (Research Diets).	Eight-week old male C57BL/6J mice were fed for 8 weeks on a normal chow (CRF-1; Charles River Laboratories) or high-fat diet consisting of 60% fat (Research Diets).	Eight-week old male C57BL/6J mice were fed for 8 weeks on a normal chow (CRF-1; Charles River Laboratories) or high-fat diet consisting of 60% fat (Research Diets).	Eight-week old male C57BL/6J mice were fed for 8 weeks on a normal chow (CRF-1; Charles River Laboratories) or high-fat diet consisting of 60% fat (Research Diets).	Eight-week old male C57BL/6J mice were fed for 8 weeks on a normal chow (CRF-1; Charles River Laboratories) or high-fat diet consisting of 60% fat (Research Diets).	Eight-week old male C57BL/6J mice were fed for 8 weeks on a normal chow (CRF-1; Charles River Laboratories) or high-fat diet consisting of 60% fat (Research Diets).	Eight-week old male C57BL/6J mice were fed for 8 weeks on a normal chow (CRF-1; Charles River Laboratories) or high-fat diet consisting of 60% fat (Research Diets).	Eight-week old male C57BL/6J mice were fed for 8 weeks on a normal chow (CRF-1; Charles River Laboratories) or high-fat diet consisting of 60% fat (Research Diets).	Eight-week old male C57BL/6J mice were fed for 8 weeks on a normal chow (CRF-1; Charles River Laboratories) or high-fat diet consisting of 60% fat (Research Diets).	Eight-week old male C57BL/6J mice were fed for 8 weeks on a normal chow (CRF-1; Charles River Laboratories) or high-fat diet consisting of 60% fat (Research Diets).
!Sample_growth_protocol_ch1	Mice were housed in colony cages with a 12-hour light/12-hour dark cycle and allowed food and water at libitum.	Mice were housed in colony cages with a 12-hour light/12-hour dark cycle and allowed food and water at libitum.	Mice were housed in colony cages with a 12-hour light/12-hour dark cycle and allowed food and water at libitum.	Mice were housed in colony cages with a 12-hour light/12-hour dark cycle and allowed food and water at libitum.	Mice were housed in colony cages with a 12-hour light/12-hour dark cycle and allowed food and water at libitum.	Mice were housed in colony cages with a 12-hour light/12-hour dark cycle and allowed food and water at libitum.	Mice were housed in colony cages with a 12-hour light/12-hour dark cycle and allowed food and water at libitum.	Mice were housed in colony cages with a 12-hour light/12-hour dark cycle and allowed food and water at libitum.	Mice were housed in colony cages with a 12-hour light/12-hour dark cycle and allowed food and water at libitum.	Mice were housed in colony cages with a 12-hour light/12-hour dark cycle and allowed food and water at libitum.
!Sample_molecule_ch1	total RNA	total RNA	total RNA	total RNA	total RNA	total RNA	total RNA	total RNA	total RNA	total RNA
!Sample_extract_protocol_ch1	The mice were killed and epididymal white adipose tissues (eWAT) were immediately removed and weighted. A large portion of each eWAT was snap-frozen in liquid nitrogen. Total RNA was isolated from frozen eWAT using an mRNA Miniprep Kit (Roche, Basel, Switzerland) according to the manufacturer’s instructions.	The mice were killed and epididymal white adipose tissues (eWAT) were immediately removed and weighted. A large portion of each eWAT was snap-frozen in liquid nitrogen. Total RNA was isolated from frozen eWAT using an mRNA Miniprep Kit (Roche, Basel, Switzerland) according to the manufacturer’s instructions.	The mice were killed and epididymal white adipose tissues (eWAT) were immediately removed and weighted. A large portion of each eWAT was snap-frozen in liquid nitrogen. Total RNA was isolated from frozen eWAT using an mRNA Miniprep Kit (Roche, Basel, Switzerland) according to the manufacturer’s instructions.	The mice were killed and epididymal white adipose tissues (eWAT) were immediately removed and weighted. A large portion of each eWAT was snap-frozen in liquid nitrogen. Total RNA was isolated from frozen eWAT using an mRNA Miniprep Kit (Roche, Basel, Switzerland) according to the manufacturer’s instructions.	The mice were killed and epididymal white adipose tissues (eWAT) were immediately removed and weighted. A large portion of each eWAT was snap-frozen in liquid nitrogen. Total RNA was isolated from frozen eWAT using an mRNA Miniprep Kit (Roche, Basel, Switzerland) according to the manufacturer’s instructions.	The mice were killed and epididymal white adipose tissues (eWAT) were immediately removed and weighted. A large portion of each eWAT was snap-frozen in liquid nitrogen. Total RNA was isolated from frozen eWAT using an mRNA Miniprep Kit (Roche, Basel, Switzerland) according to the manufacturer’s instructions.	The mice were killed and epididymal white adipose tissues (eWAT) were immediately removed and weighted. A large portion of each eWAT was snap-frozen in liquid nitrogen. Total RNA was isolated from frozen eWAT using an mRNA Miniprep Kit (Roche, Basel, Switzerland) according to the manufacturer’s instructions.	The mice were killed and epididymal white adipose tissues (eWAT) were immediately removed and weighted. A large portion of each eWAT was snap-frozen in liquid nitrogen. Total RNA was isolated from frozen eWAT using an mRNA Miniprep Kit (Roche, Basel, Switzerland) according to the manufacturer’s instructions.	The mice were killed and epididymal white adipose tissues (eWAT) were immediately removed and weighted. A large portion of each eWAT was snap-frozen in liquid nitrogen. Total RNA was isolated from frozen eWAT using an mRNA Miniprep Kit (Roche, Basel, Switzerland) according to the manufacturer’s instructions.	The mice were killed and epididymal white adipose tissues (eWAT) were immediately removed and weighted. A large portion of each eWAT was snap-frozen in liquid nitrogen. Total RNA was isolated from frozen eWAT using an mRNA Miniprep Kit (Roche, Basel, Switzerland) according to the manufacturer’s instructions.
!Sample_label_ch1	biotin	biotin	biotin	biotin	biotin	biotin	biotin	biotin	biotin	biotin
!Sample_label_protocol_ch1	Double-stranded cDNA was synthesized from the total RNA of each mouse using the One-Cycle cDNA Synthesis Kit (Affymetrix Japan KK, Tokyo, Japan) with a T7-(dT)24 primer. Biotin-labeled cRNA was then synthesized using an IVT Labeling Kit (Affymetrix). The biotin-labeled cRNA was further purified and fragmented using the Sample Cleanup Module (Affymetrix).	Double-stranded cDNA was synthesized from the total RNA of each mouse using the One-Cycle cDNA Synthesis Kit (Affymetrix Japan KK, Tokyo, Japan) with a T7-(dT)24 primer. Biotin-labeled cRNA was then synthesized using an IVT Labeling Kit (Affymetrix). The biotin-labeled cRNA was further purified and fragmented using the Sample Cleanup Module (Affymetrix).	Double-stranded cDNA was synthesized from the total RNA of each mouse using the One-Cycle cDNA Synthesis Kit (Affymetrix Japan KK, Tokyo, Japan) with a T7-(dT)24 primer. Biotin-labeled cRNA was then synthesized using an IVT Labeling Kit (Affymetrix). The biotin-labeled cRNA was further purified and fragmented using the Sample Cleanup Module (Affymetrix).	Double-stranded cDNA was synthesized from the total RNA of each mouse using the One-Cycle cDNA Synthesis Kit (Affymetrix Japan KK, Tokyo, Japan) with a T7-(dT)24 primer. Biotin-labeled cRNA was then synthesized using an IVT Labeling Kit (Affymetrix). The biotin-labeled cRNA was further purified and fragmented using the Sample Cleanup Module (Affymetrix).	Double-stranded cDNA was synthesized from the total RNA of each mouse using the One-Cycle cDNA Synthesis Kit (Affymetrix Japan KK, Tokyo, Japan) with a T7-(dT)24 primer. Biotin-labeled cRNA was then synthesized using an IVT Labeling Kit (Affymetrix). The biotin-labeled cRNA was further purified and fragmented using the Sample Cleanup Module (Affymetrix).	Double-stranded cDNA was synthesized from the total RNA of each mouse using the One-Cycle cDNA Synthesis Kit (Affymetrix Japan KK, Tokyo, Japan) with a T7-(dT)24 primer. Biotin-labeled cRNA was then synthesized using an IVT Labeling Kit (Affymetrix). The biotin-labeled cRNA was further purified and fragmented using the Sample Cleanup Module (Affymetrix).	Double-stranded cDNA was synthesized from the total RNA of each mouse using the One-Cycle cDNA Synthesis Kit (Affymetrix Japan KK, Tokyo, Japan) with a T7-(dT)24 primer. Biotin-labeled cRNA was then synthesized using an IVT Labeling Kit (Affymetrix). The biotin-labeled cRNA was further purified and fragmented using the Sample Cleanup Module (Affymetrix).	Double-stranded cDNA was synthesized from the total RNA of each mouse using the One-Cycle cDNA Synthesis Kit (Affymetrix Japan KK, Tokyo, Japan) with a T7-(dT)24 primer. Biotin-labeled cRNA was then synthesized using an IVT Labeling Kit (Affymetrix). The biotin-labeled cRNA was further purified and fragmented using the Sample Cleanup Module (Affymetrix).	Double-stranded cDNA was synthesized from the total RNA of each mouse using the One-Cycle cDNA Synthesis Kit (Affymetrix Japan KK, Tokyo, Japan) with a T7-(dT)24 primer. Biotin-labeled cRNA was then synthesized using an IVT Labeling Kit (Affymetrix). The biotin-labeled cRNA was further purified and fragmented using the Sample Cleanup Module (Affymetrix).	Double-stranded cDNA was synthesized from the total RNA of each mouse using the One-Cycle cDNA Synthesis Kit (Affymetrix Japan KK, Tokyo, Japan) with a T7-(dT)24 primer. Biotin-labeled cRNA was then synthesized using an IVT Labeling Kit (Affymetrix). The biotin-labeled cRNA was further purified and fragmented using the Sample Cleanup Module (Affymetrix).
!Sample_taxid_ch1	10090	10090	10090	10090	10090	10090	10090	10090	10090	10090
!Sample_hyb_protocol	Fragmented cRNA were hybridized to an array (Mouse Genome 430 2.0 array, Affymetrix) at 45°C for 16 h.	Fragmented cRNA were hybridized to an array (Mouse Genome 430 2.0 array, Affymetrix) at 45°C for 16 h.	Fragmented cRNA were hybridized to an array (Mouse Genome 430 2.0 array, Affymetrix) at 45°C for 16 h.	Fragmented cRNA were hybridized to an array (Mouse Genome 430 2.0 array, Affymetrix) at 45°C for 16 h.	Fragmented cRNA were hybridized to an array (Mouse Genome 430 2.0 array, Affymetrix) at 45°C for 16 h.	Fragmented cRNA were hybridized to an array (Mouse Genome 430 2.0 array, Affymetrix) at 45°C for 16 h.	Fragmented cRNA were hybridized to an array (Mouse Genome 430 2.0 array, Affymetrix) at 45°C for 16 h.	Fragmented cRNA were hybridized to an array (Mouse Genome 430 2.0 array, Affymetrix) at 45°C for 16 h.	Fragmented cRNA were hybridized to an array (Mouse Genome 430 2.0 array, Affymetrix) at 45°C for 16 h.	Fragmented cRNA were hybridized to an array (Mouse Genome 430 2.0 array, Affymetrix) at 45°C for 16 h.
!Sample_scan_protocol	After hybridization, the gene chips were washed and stained using a GeneChip Fluidics Station 450 (Affymetrix) and then scanned (GeneChip Scanner 3000; Affymetrix) with the GeneChip Operation Software Ver. 1.4 (Affymetrix).	After hybridization, the gene chips were washed and stained using a GeneChip Fluidics Station 450 (Affymetrix) and then scanned (GeneChip Scanner 3000; Affymetrix) with the GeneChip Operation Software Ver. 1.4 (Affymetrix).	After hybridization, the gene chips were washed and stained using a GeneChip Fluidics Station 450 (Affymetrix) and then scanned (GeneChip Scanner 3000; Affymetrix) with the GeneChip Operation Software Ver. 1.4 (Affymetrix).	After hybridization, the gene chips were washed and stained using a GeneChip Fluidics Station 450 (Affymetrix) and then scanned (GeneChip Scanner 3000; Affymetrix) with the GeneChip Operation Software Ver. 1.4 (Affymetrix).	After hybridization, the gene chips were washed and stained using a GeneChip Fluidics Station 450 (Affymetrix) and then scanned (GeneChip Scanner 3000; Affymetrix) with the GeneChip Operation Software Ver. 1.4 (Affymetrix).	After hybridization, the gene chips were washed and stained using a GeneChip Fluidics Station 450 (Affymetrix) and then scanned (GeneChip Scanner 3000; Affymetrix) with the GeneChip Operation Software Ver. 1.4 (Affymetrix).	After hybridization, the gene chips were washed and stained using a GeneChip Fluidics Station 450 (Affymetrix) and then scanned (GeneChip Scanner 3000; Affymetrix) with the GeneChip Operation Software Ver. 1.4 (Affymetrix).	After hybridization, the gene chips were washed and stained using a GeneChip Fluidics Station 450 (Affymetrix) and then scanned (GeneChip Scanner 3000; Affymetrix) with the GeneChip Operation Software Ver. 1.4 (Affymetrix).	After hybridization, the gene chips were washed and stained using a GeneChip Fluidics Station 450 (Affymetrix) and then scanned (GeneChip Scanner 3000; Affymetrix) with the GeneChip Operation Software Ver. 1.4 (Affymetrix).	After hybridization, the gene chips were washed and stained using a GeneChip Fluidics Station 450 (Affymetrix) and then scanned (GeneChip Scanner 3000; Affymetrix) with the GeneChip Operation Software Ver. 1.4 (Affymetrix).
!Sample_description	Gene expression data from epididymal white adipose tissue after 8 weeks feeding of normal chow diet	Gene expression data from epididymal white adipose tissue after 8 weeks feeding of normal chow diet	Gene expression data from epididymal white adipose tissue after 8 weeks feeding of normal chow diet	Gene expression data from epididymal white adipose tissue after 8 weeks feeding of normal chow diet	Gene expression data from epididymal white adipose tissue after 8 weeks feeding of normal chow diet	Gene expression data from epididymal white adipose tissue after 8 weeks feeding of high fat diet	Gene expression data from epididymal white adipose tissue after 8 weeks feeding of high fat diet	Gene expression data from epididymal white adipose tissue after 8 weeks feeding of high fat diet	Gene expression data from epididymal white adipose tissue after 8 weeks feeding of high fat diet	Gene expression data from epididymal white adipose tissue after 8 weeks feeding of high fat diet
!Sample_data_processing	Data analysis was performed with a GeneChip Operating Software (Ver. 1.4) using Affymetrix default analysis settings and global scaling as normalization method.	Data analysis was performed with a GeneChip Operating Software (Ver. 1.4) using Affymetrix default analysis settings and global scaling as normalization method.	Data analysis was performed with a GeneChip Operating Software (Ver. 1.4) using Affymetrix default analysis settings and global scaling as normalization method.	Data analysis was performed with a GeneChip Operating Software (Ver. 1.4) using Affymetrix default analysis settings and global scaling as normalization method.	Data analysis was performed with a GeneChip Operating Software (Ver. 1.4) using Affymetrix default analysis settings and global scaling as normalization method.	Data analysis was performed with a GeneChip Operating Software (Ver. 1.4) using Affymetrix default analysis settings and global scaling as normalization method.	Data analysis was performed with a GeneChip Operating Software (Ver. 1.4) using Affymetrix default analysis settings and global scaling as normalization method.	Data analysis was performed with a GeneChip Operating Software (Ver. 1.4) using Affymetrix default analysis settings and global scaling as normalization method.	Data analysis was performed with a GeneChip Operating Software (Ver. 1.4) using Affymetrix default analysis settings and global scaling as normalization method.	Data analysis was performed with a GeneChip Operating Software (Ver. 1.4) using Affymetrix default analysis settings and global scaling as normalization method.
!Sample_data_processing	Programmatic identifier: GeneChip.CallGEBaseCall.1	Programmatic identifier: GeneChip.CallGEBaseCall.1	Programmatic identifier: GeneChip.CallGEBaseCall.1	Programmatic identifier: GeneChip.CallGEBaseCall.1	Programmatic identifier: GeneChip.CallGEBaseCall.1	Programmatic identifier: GeneChip.CallGEBaseCall.1	Programmatic identifier: GeneChip.CallGEBaseCall.1	Programmatic identifier: GeneChip.CallGEBaseCall.1	Programmatic identifier: GeneChip.CallGEBaseCall.1	Programmatic identifier: GeneChip.CallGEBaseCall.1
!Sample_data_processing	Algorithm: ExpressionStat 5.0	Algorithm: ExpressionStat 5.0	Algorithm: ExpressionStat 5.0	Algorithm: ExpressionStat 5.0	Algorithm: ExpressionStat 5.0	Algorithm: ExpressionStat 5.0	Algorithm: ExpressionStat 5.0	Algorithm: ExpressionStat 5.0	Algorithm: ExpressionStat 5.0	Algorithm: ExpressionStat 5.0
!Sample_platform_id	GPL1261	GPL1261	GPL1261	GPL1261	GPL1261	GPL1261	GPL1261	GPL1261	GPL1261	GPL1261
!Sample_contact_name	Mayumi,,Nagashimada	Mayumi,,Nagashimada	Mayumi,,Nagashimada	Mayumi,,Nagashimada	Mayumi,,Nagashimada	Mayumi,,Nagashimada	Mayumi,,Nagashimada	Mayumi,,Nagashimada	Mayumi,,Nagashimada	Mayumi,,Nagashimada
!Sample_contact_email	nakanaga@staff.kanazawa-u.ac.jp	nakanaga@staff.kanazawa-u.ac.jp	nakanaga@staff.kanazawa-u.ac.jp	nakanaga@staff.kanazawa-u.ac.jp	nakanaga@staff.kanazawa-u.ac.jp	nakanaga@staff.kanazawa-u.ac.jp	nakanaga@staff.kanazawa-u.ac.jp	nakanaga@staff.kanazawa-u.ac.jp	nakanaga@staff.kanazawa-u.ac.jp	nakanaga@staff.kanazawa-u.ac.jp
!Sample_contact_institute	Kanazawa University	Kanazawa University	Kanazawa University	Kanazawa University	Kanazawa University	Kanazawa University	Kanazawa University	Kanazawa University	Kanazawa University	Kanazawa University
!Sample_contact_address	5-11-80 Kodatsuno	5-11-80 Kodatsuno	5-11-80 Kodatsuno	5-11-80 Kodatsuno	5-11-80 Kodatsuno	5-11-80 Kodatsuno	5-11-80 Kodatsuno	5-11-80 Kodatsuno	5-11-80 Kodatsuno	5-11-80 Kodatsuno
!Sample_contact_city	Kanazawa	Kanazawa	Kanazawa	Kanazawa	Kanazawa	Kanazawa	Kanazawa	Kanazawa	Kanazawa	Kanazawa
!Sample_contact_zip/postal_code	920-0942	920-0942	920-0942	920-0942	920-0942	920-0942	920-0942	920-0942	920-0942	920-0942
!Sample_contact_country	Japan	Japan	Japan	Japan	Japan	Japan	Japan	Japan	Japan	Japan
!Sample_supplementary_file	ftp://ftp.ncbi.nlm.nih.gov/geo/samples/GSM5101nnn/GSM5101283/suppl/GSM5101283_NC_eW4_A1.CEL.gz	ftp://ftp.ncbi.nlm.nih.gov/geo/samples/GSM5101nnn/GSM5101284/suppl/GSM5101284_NC_eW5_A2.CEL.gz	ftp://ftp.ncbi.nlm.nih.gov/geo/samples/GSM5101nnn/GSM5101285/suppl/GSM5101285_NC_eW6_A3.CEL.gz	ftp://ftp.ncbi.nlm.nih.gov/geo/samples/GSM5101nnn/GSM5101286/suppl/GSM5101286_NC_eW7_A4.CEL.gz	ftp://ftp.ncbi.nlm.nih.gov/geo/samples/GSM5101nnn/GSM5101287/suppl/GSM5101287_NC_eW8_A5.CEL.gz	ftp://ftp.ncbi.nlm.nih.gov/geo/samples/GSM5101nnn/GSM5101288/suppl/GSM5101288_HF_eW18_A6.CEL.gz	ftp://ftp.ncbi.nlm.nih.gov/geo/samples/GSM5101nnn/GSM5101289/suppl/GSM5101289_HF_eW19_A7.CEL.gz	ftp://ftp.ncbi.nlm.nih.gov/geo/samples/GSM5101nnn/GSM5101290/suppl/GSM5101290_HF_eW20_A8.CEL.gz	ftp://ftp.ncbi.nlm.nih.gov/geo/samples/GSM5101nnn/GSM5101291/suppl/GSM5101291_HF_eW21_A9.CEL.gz	ftp://ftp.ncbi.nlm.nih.gov/geo/samples/GSM5101nnn/GSM5101292/suppl/GSM5101292_HF_eW22_A10.CEL.gz
!Sample_supplementary_file	ftp://ftp.ncbi.nlm.nih.gov/geo/samples/GSM5101nnn/GSM5101283/suppl/GSM5101283_NC_eW4_A1.CHP.gz	ftp://ftp.ncbi.nlm.nih.gov/geo/samples/GSM5101nnn/GSM5101284/suppl/GSM5101284_NC_eW5_A2.CHP.gz	ftp://ftp.ncbi.nlm.nih.gov/geo/samples/GSM5101nnn/GSM5101285/suppl/GSM5101285_NC_eW6_A3.CHP.gz	ftp://ftp.ncbi.nlm.nih.gov/geo/samples/GSM5101nnn/GSM5101286/suppl/GSM5101286_NC_eW7_A4.CHP.gz	ftp://ftp.ncbi.nlm.nih.gov/geo/samples/GSM5101nnn/GSM5101287/suppl/GSM5101287_NC_eW8_A5.CHP.gz	ftp://ftp.ncbi.nlm.nih.gov/geo/samples/GSM5101nnn/GSM5101288/suppl/GSM5101288_HF_eW18_A6.CHP.gz	ftp://ftp.ncbi.nlm.nih.gov/geo/samples/GSM5101nnn/GSM5101289/suppl/GSM5101289_HF_eW19_A7.CHP.gz	ftp://ftp.ncbi.nlm.nih.gov/geo/samples/GSM5101nnn/GSM5101290/suppl/GSM5101290_HF_eW20_A8.CHP.gz	ftp://ftp.ncbi.nlm.nih.gov/geo/samples/GSM5101nnn/GSM5101291/suppl/GSM5101291_HF_eW21_A9.CHP.gz	ftp://ftp.ncbi.nlm.nih.gov/geo/samples/GSM5101nnn/GSM5101292/suppl/GSM5101292_HF_eW22_A10.CHP.gz
!Sample_data_row_count	45101	45101	45101	45101	45101	45101	45101	45101	45101	45101
!series_matrix_table_begin
ID_REF	GSM5101283	GSM5101284	GSM5101285	GSM5101286	GSM5101287	GSM5101288	GSM5101289	GSM5101290	GSM5101291	GSM5101292
1415670_at	405.126	503.448	343.801	443.973	308.394	657.216	630.308	597.389	542.602	594.998
1415671_at	1389.63	1749.66	1119.5	1563.07	1222.02	2519.22	2414.41	2932.18	2339.95	2605.87
1415672_at	1181	1536.94	1487.66	1746.92	1282.02	1753.46	1661.88	2552.74	1370.22	2137.59
1415673_at	635.115	694.53	190.14	104.698	69.6606	297.435	264.928	282.375	207.065	228.647
1415674_a_at	425.297	300.376	379.493	615.746	406.635	834.216	657.3	785.686	582.121	664.843
1415675_at	302.017	416.261	250.356	307.838	263.971	347.852	349.719	411.128	262.358	351.746
1415676_a_at	966.96	1449.62	709.38	811.188	598.045	1203.01	1268.22	1620.18	1171.44	1415
1415677_at	240.693	152.145	107.433	159.447	87.3871	296.123	340.222	324.648	233.237	277.418
1415678_at	840.315	736.116	833.021	1027.66	824.173	1329.45	1475.03	1562.27	1149.07	1336.66
1415679_at	1485.73	2007.26	1129.65	1291.97	912.597	1881.28	1679.35	2355.65	1563.06	1889.89
1415680_at	252.952	204.379	236.337	357.603	245.175	246.685	315.349	343.971	208.928	227.879
1415681_at	620.069	595.292	333.569	401.919	244.215	585.242	506.287	744.425	526.609	582.631
1415682_at	116.801	194.036	162.284	172.141	116.43	141.452	144.593	155.261	118.592	142.312
1415683_at	925.617	949.63	1227.48	1578.38	1409.77	1606.27	1607.62	2098.71	1248.62	1623.11
1415684_at	228.456	251.778	193.996	250.166	155.304	323.026	276.491	319.09	197.788	268.775
1415685_at	314.973	344.38	267.928	306.539	247.221	455.799	366.996	479.903	292.565	409.732
1415686_at	558.918	559.42	486.641	591.193	433.769	735.167	624.32	1080.58	669.541	829.857
1415687_a_at	3140.62	2499.75	2636	4022.86	3354.43	8740.41	8023.67	9145.79	7775.77	8943.27
1415688_at	578.668	825.594	631.642	759.96	683.671	831.942	751.232	1046.7	694.677	878.62
1415689_s_at	314.414	263.506	489.002	528.777	380.176	332.802	273.936	321.761	234.296	277.403
1415690_at	766.776	1110.53	665.826	771.084	535.747	1335.88	1396.3	1500.18	960.121	1272.09
1415691_at	653.228	573.309	430.844	468.517	340.421	366.194	343.837	433.393	259.896	374.551
1415692_s_at	3999.44	4142.48	2774.06	3019.99	2194.14	2826.08	2863.4	3750.69	2843.41	3388.47
1415693_at	437.242	561.669	553.369	845.116	564.605	890.595	838.474	906.898	716.393	853.751
1415694_at	791.838	1217.87	371.291	201.409	135.854	146.657	161.508	145.339	129.623	148.792
1415695_at	1350.35	1146.24	1208.56	1373.75	1007.39	2231.89	1890.59	2633.97	1961.71	2207.62
1415696_at	965.09	895.575	1002.41	1243.98	916.347	2039.32	1721.63	1734.3	1520.72	1511.63
1415697_at	380.642	369.334	345.142	354.416	248.953	534.734	494.215	527.418	371.445	455.899
1415698_at	362.964	604.67	168.261	159.229	115.258	267.814	211.349	326.442	228.031	239.4
1415699_a_at	672.785	1121.09	534.994	634.243	397.245	710.385	726.226	942.683	592.232	733.858
1415700_a_at	1422.57	2895.71	1613.1	1703.61	1226.62	2238.96	2177.68	2676.55	1682.46	2296.13
1415701_x_at	7002.57	8148.91	6086.25	6643.22	5439.95	6998.72	6942.26	8157.88	6440.43	7602.94
1415702_a_at	1258.87	1624.05	1234.63	1497.69	1059.12	1400.92	1247.28	1669.64	1198.44	1440.21
1415703_at	670.754	631.149	658.717	787.565	575.355	591.315	667.403	732.248	507.726	513.374
1415704_a_at	887.325	850.327	835.802	926.151	744.03	1260.53	1211.38	1462.36	1021.08	1205.75
1415705_at	372.869	543.067	334.594	378.556	233.685	382.271	416.487	474.149	328.113	407.426
1415706_at	1937.06	2636.81	1398.58	1551.09	1188.92	1732.69	1849.65	1659.75	1431.08	1338.67
1415707_at	468.93	552.533	355.199	478.497	380.64	665.161	707.432	870.032	612.865	707.647
1415708_at	514.195	642.814	529.992	629.169	448.118	581.92	549.622	737.298	447.358	547.202
1415709_s_at	190.164	241.009	232.898	224.74	205.604	232.023	190.214	227.271	187.915	180.42
1415710_at	195.036	196.659	173.711	206	152.9	282.983	208.482	203.466	162.171	194.012
1415711_at	869.714	1052.98	712.487	769.251	562.151	741.541	731.445	885.961	649.695	745.09
1415712_at	288.47	258.572	281.071	346.307	261.239	248.641	219.829	291.601	208.079	171.195
1415713_a_at	305.104	364.477	356.235	464.826	359.357	387.006	385.536	375.99	311.846	349.647
1415714_a_at	982.481	1399.24	747.257	924.446	643.327	843.877	654.444	1105.35	585.365	943.098
1415715_at	202.558	203.479	151.402	235.241	130.781	239.366	202.32	296.07	161.072	227.086
1415716_a_at	6254.6	7413.14	5224.35	5230.72	4327.03	4271.76	4497.05	5388.66	3775.23	4724.51
1415717_at	147.258	195.546	154.942	168.636	148.689	180.803	177.658	159.487	136.147	182.752
1415718_at	282.48	311.38	262.987	372.596	289.394	395.221	395.167	434.631	431.238	387.951
1415719_s_at	304.91	382.656	242.516	325.357	160.129	325.668	282.585	359.304	213.313	317.916
1415720_s_at	125.309	138.415	97.5147	120.308	81.8339	159.011	170.166	152.249	131.267	149.521
1415721_a_at	251.455	290.241	267.9	306.142	248.246	248.796	365.811	281.862	287.387	371.917
1415722_a_at	439.545	627.263	341.425	346.463	253.28	385.921	422.447	454.063	280.973	426.766
1415723_at	1940.81	2472.3	1902.92	2025.44	1484.52	2045.57	1886.95	2205	1463.61	1876.96
1415724_a_at	1598.96	1694.99	1500.24	2125.29	1558.72	3712.85	3277.71	4524.59	3090.08	3812.03
1415725_at	206.846	162.813	207.587	226.173	169.907	246.689	256.431	307.189	214.341	223.918
1415726_at	742.812	734.974	641.435	809.424	621.023	820.332	774.124	880.817	752.098	747.278
1415727_at	861.623	1033.01	475.04	599.187	403.261	690.637	775.104	946.334	627.963	832.141
1415728_at	325.689	447.192	386.255	555.804	356.238	316.651	277.462	300.844	209.037	268.908
1415729_at	601.568	518.356	667.072	888.723	605.399	708.836	610.832	754.784	548.119	641.329
1415730_at	309.784	383.366	485.818	487.618	420.716	353.283	314.124	384.089	274.682	327.62
1415731_at	146.211	102.989	171.69	169.56	119.636	185.917	179.388	224.474	153.502	158.452
1415732_at	415.495	564.767	332.666	350.218	282.28	419.369	422.29	395.589	324.41	389.976
1415733_a_at	503.622	589.725	446.064	519.125	509.603	938.792	787.52	980.582	764.057	920.064
1415734_at	2142.39	2196.05	1774.21	2314.09	1850.53	3099.83	3118.53	3743.32	2692.96	3303.31
1415735_at	752.884	715.539	671.66	1031.4	850.16	1062.7	1246.95	1348.65	1051.05	1001.77
1415736_at	1529.46	2719.03	1278.7	1317.58	843.911	1322.29	1427.04	2059.69	1079.44	1804.84
1415737_at	354.318	593.536	437.995	527.765	368.549	488.481	519.549	670.636	416.568	524.922
1415738_at	341.786	360.213	333.955	420.962	279.811	563.455	579.075	634.577	418.473	589.909
1415739_at	457.535	547.311	335.125	375.469	280.395	403.248	400.721	543.948	381.146	413.524
1415740_at	628.923	804.379	626.516	762.1	549.804	846.183	742.755	775.415	558.94	706.78
1415741_at	785.203	1079	600.676	801.736	537.065	1743.86	1956.76	2893.89	1669.07	2664.85
1415742_at	352.513	373.301	337.123	380.021	334.895	457.012	448.325	557.129	401.758	471.145
1415743_at	332.344	291.553	178.24	237.968	228.75	244.648	309.501	360.773	301.181	311.531
1415744_at	532.581	567.713	365.026	455.099	321.266	571.629	553.404	679.198	425.413	541.701
1415745_a_at	261.65	403.48	298.889	356.345	277.661	448.891	484.124	684.048	464.731	571.582
1415746_at	171.461	233.92	214.11	198.645	137.628	253.811	236.441	365.963	228.727	321.493
1415747_s_at	1479.77	1462.2	1413.27	1938.57	1508.81	2139.13	1891.21	2343.89	1741.02	2031.88
1415748_a_at	312.362	302.933	255.009	280.747	200.532	605.068	657.757	743.867	415.506	675.136
1415749_a_at	899.087	706.293	988.311	1287.5	1171.72	1826.51	1814.7	2227.39	1502.7	2038.35
1415750_at	89.8097	87.8244	54.1262	65.4914	57.3504	106.246	80.0674	125.032	87.0411	103.203
1415751_at	1227	1312.95	1150.58	1260.45	904.186	947.374	1036.58	1123.81	728.435	1102.7
1415752_at	1136.95	1365.63	973.651	1400.84	1002.83	1988.41	1929.88	2180.32	1639.65	1890.91
1415753_at	349.536	723.667	328.3	428.242	306.201	592.655	534.405	722.975	484.583	570.149
1415754_at	622.162	618.178	476.309	571.59	338.555	697.579	566.443	817.824	550.007	718.835
1415755_a_at	340.85	534.73	354.927	373.719	308.306	531.818	600.089	848.883	551.349	655.74
1415756_a_at	354.715	441.123	244.425	301.314	227.885	507.263	555.088	614.999	373.232	526.034
1415757_at	137.996	157.99	94.1644	153.868	88.5547	149.605	118.138	146.609	107.317	121.752
1415758_at	406.892	393.986	422.92	452.96	352.89	439.284	459.993	504.004	367.279	386.482
1415759_a_at	712.452	1037.71	507.622	664.132	451.162	1038.89	1125.76	1452.03	774.023	1341.85
1415760_s_at	2605.69	2889.79	1227.15	1470.87	1032.17	2697.09	2803.28	3435.3	2557.59	2911.09
1415761_at	583.023	979.387	439.082	500.047	307.829	478.187	496.646	648.265	374.974	485.068
1415762_x_at	635.337	1022.55	439.807	541.622	317.621	464.019	456.51	632.208	390.116	496.097
1415763_a_at	861.988	1201.62	642.615	645.594	543.617	701.695	715.807	739.16	530.665	606.336
1415764_at	1437.03	1276.57	1796.64	2017.09	1694.66	1640.41	1443.75	2073.3	1268.31	1645.95
1415765_at	371.546	404.026	461.358	675.452	477.263	607.211	526.196	694.35	517.155	573.473
1415766_at	441.131	745.276	345.927	315.948	205.16	412.297	367.429	446.891	353.587	381.023
1415767_at	301.088	371.55	272.458	288.689	188.077	380.171	367.322	468.673	265.38	398.013
1415768_a_at	1300.4	1087.14	1236.13	2011.31	1499.48	1980	1598.91	2046.51	1541.11	1606.74
1415769_at	665.61	437.341	387.875	460.684	355.152	493.442	452.09	693.673	434.295	563.007
1415770_at	481.429	451.001	190.548	169.613	99.7794	295.465	266.32	257.893	247.239	181.399
1415771_at	1708.2	2092.73	1603.94	1623.85	1149.8	1809.78	1688.63	1930.34	1242.43	1636.83
1415772_at	155.591	161.468	136.695	158.71	120.209	146.692	113.53	191.289	101.274	141.509
1415773_at	281.363	322.242	252.302	257.252	134.442	355.15	346.799	360.972	187.393	319.56
1415774_at	92.8756	115.15	74.9214	99.657	69.9655	72.1239	80.8359	129.821	64.7314	99.1655
1415775_at	3384.88	4983.35	2054.11	1716.5	1221.7	1530.06	1654.2	2107.98	1281.63	1753.21
1415776_at	250.208	402.392	235.494	257.612	160.37	240.558	213.1	266.181	196.32	248.131
1415777_at	0.955786	1.30586	4.05409	0.833247	0.767214	0.452569	2.11929	1.34465	0.825014	1.82176
1415778_at	3591.9	4715.22	2156.88	1883.13	1463.95	2355.66	2167.06	2776.56	1776.52	2421.08
1415779_s_at	6921.17	6626.61	6365.62	6968.27	5795.12	8016.13	7758.14	9938.75	7586.87	9149.46
1415780_a_at	128.82	923.382	249.811	175.429	132.798	175.286	175.938	195.486	108.563	158.157
1415781_a_at	5384.49	5752.89	5335.02	5976.46	5230.57	5523.51	5113.33	6131.91	4540.7	5516.1
1415782_at	2503.85	2639.95	2037.72	2557.76	1751.34	2523.87	2534.58	3102.95	1897.35	2795
1415783_at	1455.78	1559.39	1442.1	1898.64	1468.66	2222.78	2271.75	3001.18	1679.93	2509.98
1415784_at	10.075	11.8526	11.0396	7.70433	4.43881	15.4887	10.4972	31.5009	15.8416	22.5195
1415785_a_at	635.714	663.069	701.032	799.042	536.99	938.721	793.365	1353.06	656.464	953.831
1415786_at	2.66811	9.71126	4.88056	4.37761	1.97495	3.66369	6.13603	10.7244	11.5758	11.5398
1415787_at	287.493	370.144	205.44	250.448	183.487	251.492	231.63	342.514	189.37	276.523
1415788_at	381.146	428.56	219.151	288.896	209.649	343.847	256.341	309.42	241.969	290.65
1415789_a_at	61.9941	92.6527	44.1846	55.7821	16.1401	53.9689	36.9244	49.9789	25.4178	43.4159
1415790_at	73.3207	82.6031	44.3412	70.8832	38.1812	56.625	53.909	78.2308	42.9683	64.8738
1415791_at	257.93	342.095	185.245	172.286	138.941	227.708	268.091	278.249	190.871	277.667
1415792_at	202.068	157.434	282.839	301.993	190.494	347.278	356.61	311.771	242.575	261.108
1415793_at	560.234	499.674	283.855	323.382	293.756	255.012	242.884	285.966	194.477	271.976
1415794_a_at	614.102	890.599	790.026	887.304	615.548	652.773	575.846	941.953	575.024	725.702
1415795_at	42.9918	54.7012	66.55	62.3986	39.0425	44.2009	44.3908	44.5974	34.3239	49.7466
1415796_at	2627.97	3254.21	2080.73	2236.77	1685.29	2651.63	2639.31	3507.19	2146.8	2958.36
1415797_at	266.936	165.845	78.9182	157.302	101.474	206.507	158.552	125.926	130.874	121.584
1415798_at	75.293	42.692	18.4605	43.7251	17.5427	42.5808	42.0269	43.157	41.0824	33.5326
1415799_at	500.291	561.724	411.713	467.398	365.126	421.995	434.452	527.175	392.347	457.184
1415800_at	356.071	3780.36	1567.63	2171.44	882.459	897.664	779.517	1020.23	605.136	903.309
1415801_at	13.6342	69.6033	22.633	23.1279	11.1882	23.5628	20.0635	19.0753	13.5091	17.4709
1415802_at	1447.38	788.204	983.517	1712.63	1676.12	1693.45	1857.03	1691.18	1602.54	1281.13
1415803_at	105.28	203.439	104.108	99.1259	66.6554	34.2572	35.841	46.1503	28.3932	43.2151
1415804_at	17.727	29.1817	6.54926	14.16	1.87481	21.7801	2.53078	16.5008	10.126	16.8875
1415805_at	10.2465	15.5203	20.6541	11.2666	1.92135	6.3003	4.36598	5.24968	7.41305	3.95974
1415806_at	126.863	211.561	268.04	263.101	229.766	213.224	257.041	427.763	270.809	358.558
1415807_s_at	149.746	156.533	126.875	149.537	118.142	179.679	176.519	238.002	148.428	187.134
1415808_at	0.859591	7.90458	0.748692	7.64047	0.506186	0.785504	1.30733	4.716	0.348947	5.89832
1415809_at	2.51454	0.664245	0.413872	2.50805	0.485676	5.73486	0.532983	0.327662	1.78232	0.304769
1415810_at	28.9075	55.3534	30.9943	26.6906	20.8853	101.62	127.375	184.37	98.2055	155.097
1415811_at	5.66613	13.9775	9.59365	7.14322	17.7478	22.0994	23.1737	27.4997	10.9398	20.4561
1415812_at	6415.67	5585.05	10110.8	10709.5	9820.32	10374.7	9409.31	10044.4	9169.31	9532.45
1415813_at	383.969	429.973	429.739	493.214	400.854	599.061	507.064	774.493	514.643	589.425
1415814_at	369.907	538.639	548.285	600.76	506.944	1479.86	1872.06	2425.67	1396.78	2143.6
1415815_at	9.96638	6.63268	7.24751	0.894695	4.24137	14.3069	9.90706	11.6581	2.11997	9.51595
1415816_at	1133.01	1433.04	1085.81	1112.95	873.32	1202.73	1197.97	1512	1033.16	1232.96
1415817_s_at	452.124	577.551	413.236	442.092	309.655	492.209	524.716	587.447	410.827	510.044
1415818_at	480.321	243.828	422.767	989.895	868.276	1836.28	1757.44	1806.44	1798	1486.67
1415819_a_at	351.82	344.092	315.981	327.302	244.358	509.476	489.337	548.28	441.74	445.705
1415820_x_at	1154.13	1521.93	1097.58	1204.89	834.71	1242.88	1096.74	1363.75	824.803	1256.41
1415821_at	2841.24	1960.62	1465.41	1829.46	1492.01	3719.56	3417.15	4108.18	2821.62	3647.68
1415822_at	3714.99	5189.01	1434.21	764.065	359.168	5695.89	3992.87	4730.79	4529.11	3795.77
1415823_at	257.086	447.862	81.3195	54.9272	38.2407	505.281	294.965	257.715	212.776	254.216
1415824_at	3.42276	19.3828	8.30297	3.10093	7.36236	19.8221	13.1471	13.4123	23.1482	14.6931
1415825_s_at	408.762	544.651	490.233	597.196	400.013	510.214	438.363	505.988	352.932	461.631
1415826_at	769.488	967.484	779.712	890.479	648.448	1333.12	1168.17	1781.76	947.2	1308.03
1415827_a_at	1644.21	2234.83	938.395	869.823	712.757	1353.98	1271.03	1646.52	954.609	1396.8
1415828_a_at	368.422	418.89	232.279	332.985	219.191	633.561	638.118	800.595	492.172	677.014
1415829_at	416.789	379.498	617.418	607.47	484.037	588.182	579.642	672.045	535.24	552.18
1415830_at	254.299	176.16	311.711	367.874	249.164	339.552	292.212	358.842	226.273	297.034
1415831_at	899.399	1009.05	884.796	1129.54	806.713	1346.76	1423.05	1379.69	991.618	1163.77
1415832_at	4.74524	8.69745	4.01079	0.341835	0.795115	0.43086	4.16436	0.143015	4.05878	0.460017
1415833_x_at	7950.62	8933.03	7023.74	7843.67	6449.21	8121.29	7873.32	9073.34	7764.14	8292.64
1415834_at	470.238	1539.24	1009.88	820.156	565.171	467.769	497.5	692.074	415.956	538.819
1415835_at	6.71587	7.13725	11.2271	7.83551	0.863175	5.07934	1.08063	3.78219	0.659335	2.36122
1415836_at	45.9003	69.2934	21.6098	25.1227	26.6449	49.8211	49.0902	60.6797	52.061	52.9397
1415837_at	6.35153	3.87686	10.2493	9.13997	5.25079	4.04396	0.318016	3.24768	0.743294	0.481787
1415838_at	1001.68	985.862	1062.36	1441.53	1147.7	2014.5	1996.23	2341.75	1486.32	2048.24
1415839_a_at	2023.85	2947.02	2064.32	2232.69	1575.16	2081.9	2178.66	3187.02	2042.98	2664.85
1415840_at	1273.97	1110.43	2169.57	2522.81	1452.11	1928.07	1893.51	2059.5	1221.12	1845.04
1415841_at	1268.67	966.854	715.318	838.354	632.624	1125.48	1126.43	1544.41	907.938	1350.56
1415842_at	81.6212	100.607	61.1843	76.1426	64.538	71.3386	98.8579	91.9725	61.7336	67.2719
1415843_at	23.7267	19.3502	14.8381	17.9636	12.4034	23.0779	17.104	13.893	15.8074	9.4913
1415844_at	3.29076	0.356868	0.953797	6.83572	2.06809	2.50518	0.836485	7.85698	0.488572	0.597206
1415845_at	12.6353	3.69717	4.83281	4.2752	7.71296	11.083	8.52976	5.51544	6.72806	7.59122
1415846_a_at	65.4801	671.83	109.73	34.9441	6.44182	3.00298	10.5567	6.89504	15.4683	14.3319
1415847_at	33.6465	721.327	92.498	34.7182	9.86048	8.69167	12.1188	7.80476	13.5241	17.7349
1415848_at	21.5534	2.37983	10.5967	7.45311	11.0346	8.53065	16.2532	11.0783	1.84324	11.6853
1415849_s_at	330.556	734.711	294.1	304.55	219.351	924.703	1311.43	1886	963.759	1808.11
1415850_at	252.532	151.03	613.646	887.059	707.653	683.284	698.939	772.096	576.998	613.264
1415851_a_at	724.469	823.544	717.832	762.658	530.102	583.483	563.948	850.787	489.984	681.088
1415852_at	478.015	752.182	434.92	423.057	315.554	422.3	528.158	579.492	412.65	493.148
1415853_at	85.1278	214.209	113.351	94.429	76.2166	171.809	138.592	148.853	150.753	108.628
1415854_at	9.78143	9.76725	19.8085	21.6686	23.6586	27.8112	25.2554	37.375	24.0722	36.387
1415855_at	928.235	458.895	1953.31	1871.46	1468.38	1284.17	1327.13	2044.19	1224.01	1636.5
1415856_at	2175.31	1268.73	267.89	106.282	77.6688	249.522	242.138	376.091	203.997	324.299
1415857_at	2319.39	1137.71	243.032	73.2987	42.5691	218.317	204.552	262.027	186.732	216.915
1415858_at	1203.76	1401.2	908.34	1138.22	734.946	1366.92	1576.01	1608.25	1231.1	1321.81
1415859_at	40.6033	50.9084	39.4077	39.3569	37.7318	61.2687	35.297	82.9446	32.7385	65.8072
1415860_at	304.376	473.651	326.915	378.537	260.356	830.213	748.702	1056.5	618.869	920.726
1415861_at	0.247233	1.8522	0.430061	6.31995	0.615124	0.419254	0.963312	1.5536	0.846024	6.15059
1415862_at	7.69758	7.39065	3.46656	4.5793	3.52365	7.59613	9.06781	4.69097	4.49509	4.07043
1415863_at	2786.39	2263.24	2733.36	3194.35	2505.54	3570.52	2919.56	3950.83	2507.77	3535.51
1415864_at	204.262	119.852	110.429	82.9497	45.3556	86.5698	98.4474	66.5672	57.0073	62.7471
1415865_s_at	371.932	232.536	165.525	180.358	123.433	146.351	95.3274	117.509	80.9982	87.0295
1415866_at	97.239	73.7486	77.9221	77.9203	65.4314	80.1121	52.7002	70.7096	56.0197	51.3343
1415867_at	1473.89	1700.31	1616.79	1870.12	1345.12	1829	1713.89	2492.33	1521.24	1979.89
1415868_at	0.525987	0.358823	1.75744	1.14097	0.326716	0.517312	1.23231	0.329613	7.95624	0.56765
1415869_a_at	599.298	830.587	558.052	541.016	378.56	485.255	456.756	614.076	394.781	493.714
1415870_at	1027.04	860.515	863.916	1123.05	835.573	2054.1	1962.88	2111.03	1646.7	1799.23
1415871_at	100.565	123.808	110.844	137.871	115.951	326.936	380.727	514.17	354.474	463.582
1415872_at	1486.98	1402.2	1853.7	1997.76	1543.85	1354.16	1067.28	1499.83	833.892	1185.08
1415873_a_at	587.732	612.582	571.225	920.007	662.651	1114.19	930.166	1255.62	862.537	943.803
1415874_at	219.491	505.782	449.811	381.781	329.927	258.36	229.448	369.583	238.08	280.72
1415875_at	3.15498	4.58246	0.857631	0.523271	6.54003	5.8894	3.5895	1.09986	0.220169	3.73293
1415876_a_at	6039.16	6455.14	4601.53	3956.96	2971.23	4481.91	4786.01	5357.62	4364.75	4666.62
1415877_at	176.988	49.4233	53.1199	72.0886	43.312	96.8301	98.4841	144.038	97.3155	122.766
1415878_at	161.678	209.818	108.141	88.8465	65.1825	196.865	289.754	428.727	230.567	382.571
1415879_a_at	8409.79	8535.2	9164.72	10721.1	8715.77	9357.07	8828.08	10378.3	8522.98	9412.89
1415880_a_at	3573.91	4548.32	2833.94	3260.06	2565.75	5183.12	5230.14	5805.45	4823.54	5574.71
1415881_at	1338.44	1091.85	1321.06	2107.01	1512.73	2851.49	2574.78	2670.3	2252.33	2275.43
1415882_at	779.567	612.797	838.843	1056.06	749.969	1326.98	1330.4	1381.8	1066.27	1256.29
1415883_a_at	0.679044	0.61646	1.27291	1.35591	0.895259	2.95795	1.04374	1.81843	1.03364	1.71891
1415884_at	6.75932	35.9244	15.1284	25.3022	17.9536	26.2546	6.27971	22.4386	23.8029	24.2926
1415885_at	8.32727	4.60967	2.06711	6.33726	8.59435	0.941594	14.7721	6.13244	10.4731	8.20487
1415886_at	50.8693	34.9323	100.154	102.59	72.3876	98.5088	105.553	120.721	84.24	98.472
1415887_at	930.304	1152.36	616.44	673.459	539.141	1303.78	1179.85	1329.28	976.432	1168.35
1415888_at	594.516	776.645	600.204	831.774	604.774	891.361	830.792	1047.84	802.18	869.843
1415889_a_at	2480	5141.76	3390.91	3643.97	2283.02	3642.68	3494.56	4726.94	3165.64	3915.16
1415890_at	1295.1	1604.23	508.032	478.954	336.967	651.127	544.996	697.073	443.666	529.383
1415891_at	1037.45	1030.24	533.618	843.292	558.264	1244.49	1379.05	1402.89	1169.45	1244.48
1415892_at	434.688	287.601	681.25	631.629	546.47	705.669	796.942	1078.44	673.635	899.431
1415893_at	8.12333	6.75701	7.99723	13.6494	10.4635	21.764	24.5492	36.0753	15.3419	44.316
1415894_at	274.338	379.812	273.661	278.59	220.85	225.067	232.288	254.964	223.847	219.464
1415895_at	366.67	286.838	249.909	321.466	264.174	502.404	486.571	522.622	416.996	459.737
1415896_x_at	140.961	143.336	22.1582	180.946	69.3903	303.968	305.791	276.689	180.551	231.946
1415897_a_at	6244.46	6007.16	7983.62	9561.75	7992.09	8219.92	7885.57	8399.8	7247.19	7803.11
1415898_at	4.90411	8.91813	3.82958	1.55443	4.19157	8.22447	9.34492	2.30435	5.98815	0.570398
1415899_at	83.4492	129.357	113.942	76.8847	52.8834	113.846	117.541	169.994	79.692	125.278
1415900_a_at	14.1796	8.24373	11.1164	7.79468	0.888004	20.4661	7.36697	9.96785	6.83178	14.1126
1415901_at	156.285	192.54	221.135	385.31	263.245	716.924	710.178	687.774	600.594	585.035
1415902_at	0.701887	1.10442	0.406398	1.45742	0.316791	0.784667	1.06842	1.52904	1.12887	2.00857
1415903_at	78.0241	44.5385	48.6019	42.6444	40.8257	78.5803	78.8732	117.779	72.1529	108.138
1415904_at	8840.64	5705.87	9340.5	10542.2	9780.83	10247.5	10244.1	10486.5	9677.25	9930.34
1415905_at	0.189158	4.36792	8.98905	14	6.95327	9.33686	11.7978	13.6924	3.14692	3.44862
1415906_at	9580.32	10485.5	9172.96	9925.83	8545.82	11347.2	10687	12166.9	10300.6	11392.1
1415907_at	251.891	406.194	490.772	652.798	381.993	525.963	420.649	395.914	405.634	403.387
1415908_at	699.067	542.497	606.131	764.341	545.623	714.537	613.181	983.889	564.013	804.072
1415909_at	242.976	296.117	237.056	282.423	186.103	345.903	301.24	398.514	269.112	327.025
1415910_s_at	95.9671	206.722	107.995	152.669	118.235	229.484	154.007	235.687	155.969	161.314
1415911_at	343.956	487.826	437.737	548.005	422.04	585.149	599.463	644.045	585.915	659.851
1415912_a_at	2240.66	3274.92	1920.15	2289.54	1576.14	2552.99	2703.87	3370.61	2239.02	2815.15
1415913_at	46.0407	50.8447	54.8464	42.124	27.0629	17.5821	15.2977	21.1611	14.9761	23.1059
1415914_at	1920.44	2300.42	1524.69	1715.13	1173.2	1881.21	1710.55	2285.11	1422.34	1859.68
1415915_at	641.703	588.104	584.786	748.951	544.344	925.843	863.341	990.87	700.626	788.723
1415916_a_at	222.451	244.548	232.28	296.989	251.934	223.757	213.236	258.299	187.111	206.928
1415917_at	103.353	117.581	127.046	153.164	97.6262	168.894	146.542	139.546	99.0033	128.087
1415918_a_at	1396.59	1894.31	795.38	1671.08	1145.57	5007.33	5205.95	4959.94	4868.34	4423.22
1415919_at	433.709	305.706	506.01	833.54	696.296	922.081	787.207	710.688	675.095	602.416
1415920_at	546.896	648.766	639.915	936.921	652.442	784.766	686.44	896.334	581.018	766.519
1415921_a_at	5.58256	10.363	1.38572	1.0575	11.7574	0.49915	5.50139	0.8612	5.80201	11.2562
1415922_s_at	165.922	334.489	137.98	98.0851	65.6803	68.2827	99.7823	154.965	89.1826	111.549
1415923_at	115.26	77.2693	115.262	227.636	156.048	498.354	383.707	427.986	339.037	394.555
1415924_at	155.19	1370.3	181.351	42.695	20.7693	4.28721	52.6504	12.8026	18.1337	23.137
1415925_a_at	197.893	250.794	154.246	148.343	103.333	207.407	257.261	282.325	216.065	248.337
1415926_at	146.94	199.793	135.551	131.097	94.8436	203.237	211.908	243.315	170.433	225.26
1415927_at	66.5555	33.3909	49.8554	48.5807	26.9224	13.7272	49.1658	35.0425	21.7724	19.7577
1415928_a_at	1793.2	1813.71	2281.32	2810.82	2399.97	2507.69	2479.87	3060.91	2097.83	2506.65
1415929_at	1148.09	1228.94	1269.65	1738.98	1481.62	1696.58	1959.6	2223.06	1666.34	1866.82
1415930_a_at	1907.27	1354.29	3112.63	3500.78	3150.72	2533.33	2641.08	3282.81	2090.31	2630.71
1415931_at	1.49865	1.47483	5.01177	0.91147	0.805175	0.273773	0.916305	1.75679	0.31153	2.01991
1415932_x_at	421.335	751.999	613.931	864.937	685.042	939.132	842.099	660.507	710.584	566.748
1415933_a_at	3316.62	3398.7	3597.85	4637.04	3608.86	5006	4783.73	6006.07	4504.03	5067.46
1415934_at	279.208	272.283	317.335	423.727	290.164	434.435	346.939	432.292	328.163	314.352
1415935_at	867.617	188.557	210.575	262.157	219.74	299.642	425.666	719.78	477.147	573.502
1415936_at	232.792	127.57	318.115	426.686	280.455	1389.62	1083.96	1111.53	825.513	935.89
1415937_s_at	213.41	204.653	257.615	227.726	158.894	185.388	189.791	241.333	95.2317	214.483
1415938_at	1.03154	2.82952	1.05406	3.01012	1.19481	0.887708	9.28919	3.70219	2.91684	9.00772
1415939_at	274.088	235.575	152.865	169.494	72.7924	52.1413	116.204	160.905	186.116	134.495
1415940_at	190.955	179.657	184.869	244.116	195.942	562.822	545.298	846.063	460.021	633.352
1415941_s_at	134.267	137.297	138.875	168.489	141.713	378.286	363.226	561.5	307.605	429.416
1415942_at	6321.46	7105.82	5108.53	5136.92	3770.44	5790.12	5908.55	7056.54	5480.06	6428.5
1415943_at	235.328	1087.84	269.544	245.718	110.996	447.237	548.951	868.946	438.93	683.797
1415944_at	94.1243	316.367	100.978	95.4696	58.8269	181.64	224.573	384.878	188.971	287.553
1415945_at	20.9796	30.2014	16.2777	27.732	15.2114	69.9669	105.555	145.127	69.0692	118.915
1415946_at	354.991	310.591	311.384	377.814	299.696	499.768	524.57	467.5	424.84	461.516
1415947_at	657.938	1014.76	594.592	709.921	405.845	1290.38	1417.68	2243.2	1091.58	1845.39
1415948_at	485.971	1148.9	439.456	538.41	339.615	1404.27	1529.4	2597.52	1311.05	2138.55
1415949_at	3391.27	1988.4	1684.75	1275.06	986.945	714.321	958.005	1829.12	991.026	1624.75
1415950_a_at	3778.72	6136.98	2501.94	1730.11	1115.01	1616.46	1781.09	1677.18	1353.24	1564.56
1415951_at	98.209	54.9922	68.373	98.4592	55.0862	78.675	109.584	102.225	87.3117	111.452
1415952_at	287.308	239.76	229.278	275.599	224.804	265.745	213.161	283.548	225.988	205.408
1415953_s_at	33.47	26.6704	31.087	43.3925	47.8953	73.2333	67.2189	64.8607	43.6064	62.0843
1415954_at	1.57469	0.392611	0.253085	0.555559	0.266649	0.65411	1.25616	2.79715	0.540306	0.734218
1415955_x_at	367.33	2045.25	457.806	102.886	63.603	30.5845	140.896	47.7546	92.8642	85.965
1415956_a_at	190.326	209.09	116.509	186.12	153.772	193.539	193.053	161.02	223.096	178.232
1415957_a_at	155.55	213.234	125.029	98.5764	72.9334	172.751	150.026	168.066	152.467	154.67
1415958_at	527.616	129.778	228.62	365.602	271.833	570.368	445.255	297.454	421.664	296.257
1415959_at	102.979	34.5128	43.4619	72.8221	50.8928	170.154	140.261	80.2517	111.848	63.2217
1415960_at	1.77064	14.5552	13.7631	11.8444	13.0519	9.89752	15.5757	11.1245	22.1863	10.3865
1415961_at	2022.86	2498.89	946.597	1020.94	818.661	1796.83	1932.98	2205.09	1668.12	2022.33
1415962_at	1690.43	2611.16	1362.49	1514.14	1114.63	1561.9	1592.08	2258.36	1389.23	1861.96
1415963_at	842.938	932.513	979.532	1172.19	852.779	1142.09	1013.91	1542.53	857.846	1197.6
1415964_at	9928.42	8468.04	9812.94	10455.6	9754.61	9843.47	9645.67	10423.2	9596.64	10069.2
1415965_at	563.203	463.334	766.282	1874.26	1419.28	1697.47	1548.42	1493.54	1559.35	1133.51
1415966_a_at	1231.01	1193.85	1020.94	1722.45	1171.63	1544.17	1520.99	1687.02	1342.32	1376.1
1415967_at	1055.29	900.155	827.589	1320.92	873.324	1269	1332.23	1314.91	1290.77	1124.25
1415968_a_at	41.2941	75.9458	55.1265	75.4366	62.8141	52.9738	69.1229	78.6888	47.5348	77.267
1415969_s_at	8.98003	52.7529	8.50563	4.6722	1.99063	1.13362	7.00416	4.33966	5.46785	2.32908
1415970_at	6860.33	5820.74	4239.58	5252.12	3835.75	4869.99	4963.57	5409.78	4656.98	4781.01
1415971_at	762.863	470.576	772.545	1168.87	1146.57	2107.2	2366.95	3533.48	2016.05	2980.65
1415972_at	476.232	276.483	517.329	919.256	980.638	1411.18	1302.3	2292.94	1412.9	1693.1
1415973_at	657.557	397.873	590.995	1027.52	750.045	1774.78	1839.17	2878.21	1472.8	2386.22
1415974_at	329.838	578.48	235.017	242.411	155.719	450.007	460.019	628.332	428.994	493.75
1415975_at	310.658	205.271	348.952	433.881	340.08	709.198	737.621	518.997	528.738	468.578
1415976_a_at	115.446	100.84	86.9755	153.724	150.319	312.801	361.624	378.659	321.956	313.707
1415977_at	160.049	2320.42	373.812	139.841	57.108	81.4734	65.7061	139.432	80.548	128.076
1415978_at	0.743021	7.78953	5.82458	1.30694	0.865817	0.761787	0.459611	4.07498	5.9014	0.50992
1415979_x_at	5088.58	6422.53	4489.49	5127.11	3900.84	5359.2	5244.95	6779.84	5022.17	5988.34
1415980_at	1547.62	1581.93	1174.44	1413.31	951.652	1409.77	1567.76	1808.59	1303.65	1571.43
1415981_at	638.998	821.268	812.726	974.167	770.946	897.381	899.721	1268.14	843.514	1070.23
1415982_at	142.767	219.844	125.491	145.535	104.944	182.44	197.842	190.181	146.691	196.213
1415983_at	188.398	1737.66	454.541	266.543	200.175	2260.68	2899.81	4506.57	2218.96	3858.35
1415984_at	2044.66	1345.27	2435.11	4376.94	3234.66	5011.42	5100.32	5748.79	4660.57	5224.46
1415985_at	201.898	353.182	322.831	350.188	233.442	353.594	297.262	429.153	300.347	294.048
1415986_at	480.104	552.732	475.596	559.014	402.612	644.646	598.799	777.745	528.076	718.039
1415987_at	1074.82	849.398	740.119	995.473	803.776	1359.27	1268.92	1274.42	1225.04	1134.07
1415988_at	15.4737	10.4718	11.7155	23.3597	8.11811	21.1602	18.5821	40.0415	23.3208	21.1301
1415989_at	30.187	36.4164	46.2625	45.023	23.2169	40.9277	61.9181	72.8049	26.9447	61.9295
1415990_at	2232.24	3433.2	1933.68	2190.64	1535.6	2864.55	2991.82	3972.7	2900.01	3350.54
1415991_a_at	1161.8	1052.43	882.066	1018.08	858.317	948.655	950.138	1099.41	842.184	932.452
1415992_at	88.1375	173.322	107.33	119.556	76.4901	101.426	76.1338	95.0258	86.686	89.5327
1415993_at	301.678	548.805	147.067	83.9683	46.2452	156.737	182.795	305.492	157.756	217.729
1415994_at	8332.63	3864.77	9697.48	11057.3	8585.47	5082.58	5234.42	3198.64	4579.6	3625.88
1415995_at	205.275	208.155	123.72	143.156	95.5625	201.566	214.466	233.733	130.223	215.536
1415996_at	3987.43	2013.86	4934.63	6097.09	4904.66	3710.58	4453.16	5138.15	4184.66	4653.46
1415997_at	610.58	257.79	769.134	825.047	579.144	558.452	865.85	804.223	658.096	811.421
1415998_at	1309.02	1612.67	847.115	1289.57	769.171	1663.56	1715.62	1983.05	1593.55	1639.6
1415999_at	39.1775	30.7033	59.6193	108.358	71.8533	82.5807	89.3665	80.5667	62.3929	74.4187
1416000_a_at	4823.87	5370.94	3896.1	4913.8	3670.83	6346.48	6154.44	8970.3	5815.33	6919.35
1416001_a_at	811.526	204.916	184.809	191.39	148.35	611.834	746.168	1088.38	555.314	935.175
1416002_x_at	956.265	168.256	190.756	247.341	186.259	841.674	980.52	1431.7	795.411	1221.55
1416003_at	22.8533	95.1603	65.9788	21.1629	14.7997	8.05814	6.51487	5.00919	4.71183	6.66033
1416004_at	971.999	1069.48	1128.63	1081.89	952.308	1635.44	1674.01	2904.69	1426.85	2428.45
1416005_at	635.44	627.238	626.263	956.738	668.806	704.497	734.678	832.42	533.211	673.991
1416006_at	43.3331	93.3106	34.3949	100.635	32.3581	40.3547	60.7364	123.354	60.0547	106.752
1416007_at	617.278	259.75	114.462	101.17	71.8924	35.5009	49.0403	34.1029	33.6239	34.47
1416008_at	698.828	215.234	123.182	112.189	98.4513	38.4855	42.1019	44.5027	35.4661	38.3193
1416009_at	1195.41	2581.42	924.642	1524.79	1036.87	2232.45	2153.17	2367.69	1992.8	2072.88
1416010_a_at	346.941	238.46	779.524	966.572	837.253	848.446	649.16	875.821	609.7	667.243
1416011_x_at	223.173	172.073	460.64	579.641	519.446	555.857	479.987	573.372	404.273	494.642
1416012_at	57.3758	38.4394	111.432	131.219	125.058	124.046	88.246	96.3794	65.4006	73.0425
1416013_at	211.368	514.186	155.542	192.936	124.789	1069.78	1399.63	1802.61	1125.22	1457.94
1416014_at	207.843	256.882	314.728	415.346	272.525	357.071	273.323	381.378	223.244	320.892
1416015_s_at	339.11	461.386	483.378	572.919	418.16	683.476	617.405	761.771	480.798	581.802
1416016_at	145.716	272.445	202.224	289.209	198.741	224.966	217.9	222.797	171.612	185.52
1416017_at	236.419	392.308	184.553	218.822	156.161	395.574	356.243	365.77	307.88	346.864
1416018_at	375.371	382.618	416.299	667.377	395.966	765.903	685.47	996.592	620.401	820.982
1416019_at	22.5943	34.3657	24.4896	33.9322	23.3937	55.7759	59.4617	96.1131	54.5452	73.0556
1416020_a_at	1409.08	1995.56	618.125	615.128	340.34	650.89	716.835	821.243	595.609	702.749
1416021_a_at	1951.34	1177.36	4342.32	6029.85	5126.44	9225.14	8870.36	10646.1	7820.02	9407.52
1416022_at	419.218	278.567	1117.2	1599.55	1281.55	4529.38	4734.1	5829.83	3721.97	4965.59
1416023_at	181.15	91.068	32.3725	24.2936	15.7451	14.5775	38.2884	51.1839	28.0566	50.4661
1416024_x_at	923.381	1081.26	883.209	876.123	655.26	1040.47	989.428	1200.71	786.968	1147.99
1416025_at	36.3823	66.6662	754.348	1926.93	418.326	30.3168	17.873	36.6231	20.6041	137.376
1416026_a_at	3684.49	4467.03	2708.96	2788.29	1706.16	3203	2996.69	4405.98	2837.65	3852.3
1416027_at	725.614	1015.61	803.425	1043.37	705.956	976.492	979.782	1325.59	836.795	1094.96
1416028_a_at	220.149	190.592	396.33	417.438	246.056	532.818	519.57	753.514	396.754	674.485
1416029_at	401.602	282.259	571.472	670.33	550.575	571.897	606.896	917.282	614.96	691.9
1416030_a_at	105.712	124.788	130.973	112.383	91.8627	123.146	167.923	182.224	112.846	148.917
1416031_s_at	72.5739	105.185	184.125	152.237	143.314	150.305	178.313	225.961	116.004	161.821
1416032_at	588.147	226.974	361.129	579.716	475.307	900.131	941.927	975.828	855.952	776.314
1416033_at	10.8907	8.76071	6.81067	13.9203	10.5903	22.5009	11.0666	27.4152	26.0126	21.8502
1416034_at	2194.4	1239.11	299.055	259.68	105.359	52.9097	72.1963	75.3274	47.3215	49.9801
1416035_at	268.845	254.338	275.065	325.912	232.469	602.015	434.224	618.839	344.479	518.91
1416036_at	1045.13	1292.09	1152.41	1411.32	1080.69	1870.83	1772.23	2046.15	1396.17	1804.65
1416037_a_at	1076.74	1779.69	993.9	1236.54	908.117	1451.89	1400.18	1670.66	1306.11	1435.2
1416038_at	608.54	844.345	327.42	293.784	220.454	439.768	434.285	501.382	411.369	408.199
1416039_x_at	159.014	124.791	615.195	465.892	441.65	245.442	411.064	618.749	332.816	284.293
1416040_at	2.46523	18.0239	1.23463	14.5129	12.0471	104.536	207.226	191.621	229.405	245.149
1416041_at	2000.75	1201.72	3490.46	3099.41	2051.07	1085.74	954.414	1850.45	956.28	1388.61
1416042_s_at	99.3444	168.661	97.3923	119.916	78.8297	116.19	125.575	155.183	90.6838	129.411
1416043_at	0.88068	17.0191	0.292403	0.588305	0.62349	0.566798	0.553741	2.64007	0.818599	0.178558
1416044_at	536.219	456.203	529.178	721.707	520.51	750.235	768.109	959.524	776.815	816.883
1416045_a_at	245.792	298.628	244.9	286.65	236.441	251.554	291.22	333.107	232.755	267.403
1416046_a_at	319.36	924.116	203.775	230.585	126.617	409.654	445.442	580.942	333.79	477.158
1416047_at	1.15557	4.4424	4.5464	4.15697	1.06134	1.24569	2.98987	0.631396	0.964708	4.64632
1416048_at	306.327	392.343	421.935	495.716	420.271	312.221	268.803	349.533	297.952	323.75
1416049_at	862.064	567.105	172.346	129.568	30.5275	13.2195	10.4693	16.1993	12.2729	25.0359
1416050_a_at	560.715	562.818	533.221	529.984	443.671	682.983	666.807	684.283	577.136	615.853
1416051_at	312.682	127.334	360.295	819.649	624.506	285.124	262.705	250.04	255.616	198.018
1416052_at	383.043	309.716	644.924	1001.64	626.525	4182.59	3863.35	3648.25	3163.81	2916.24
1416053_at	48.544	36.8064	30.8217	21.8164	18.5449	18.8861	15.5002	16.3983	20.9423	19.8884
1416054_at	5094.21	5715.43	3950.63	4171.63	3188.79	4946.69	4898.87	6122.61	4697.4	5640.06
1416055_at	0.293073	3.02261	11.9501	6.19261	4.57371	3.23202	0.971914	3.39635	4.09279	9.38424
1416056_a_at	3740.23	4169.3	2977.73	3432.81	2547.91	2992.84	2934.18	3477.46	2629	2851.96
1416057_at	2462.22	2844.36	1579.02	2092.75	1420.3	2059.86	2242.08	2458.01	2054.1	2124.83
1416058_s_at	4168.44	3858.61	3849.93	5320.84	3829.53	4395.22	4665.55	5642.38	4271.75	4849.75
1416059_at	682.035	1263.02	481.348	483.907	317.377	566.141	490.737	642.174	534.055	568.379
1416060_at	1901.93	1033.78	1782.88	2253.77	1844.59	1194.19	1229.58	1646.89	1047.08	1294.69
1416061_at	351.025	150.63	279.236	327.355	249.489	235.325	247.138	343.637	190.986	311.616
1416062_at	15.2312	6.97718	13.5835	16.5211	9.68274	11.8157	9.16079	22.0151	14.2211	18.7246
1416063_x_at	0.107194	0.307599	0.274663	3.08701	0.139109	1.85045	4.42902	4.81811	2.88215	4.97632
1416064_a_at	3417.59	6679.07	3546.65	3759.52	3028.3	4388.98	4838.34	5277.05	4374.99	4978.52
1416065_a_at	519.612	630.067	472.303	483.821	424.767	328.331	317.051	453.577	237.365	271.762
1416066_at	1153.95	2467.69	914.954	720.375	520.509	1323.03	1697.96	3493.12	1535.46	2880.09
1416067_at	654.722	509.468	2204.01	2350.78	1917.57	1460.97	1117.25	1441.18	915.064	1158
1416068_at	417.453	420.007	294.944	395.847	263.713	442.564	432.579	544.187	358.488	443.507
1416069_at	200.362	122.148	362.73	507.08	401.644	652.745	563.316	729.707	449.835	592.437
1416070_a_at	219.401	203.453	274.929	298.673	246.498	235.6	223.824	265.669	211.325	234.512
1416071_at	309.943	307.525	335.755	450.889	350.985	394.912	328.142	464.132	327.764	354.719
1416072_at	332.257	476.125	618.087	779.818	555.888	814.267	1016.16	1143.64	830.393	1045.11
1416073_a_at	138.039	197.356	154.456	158.185	141.736	165.324	168.951	187.54	179.418	167.559
1416074_a_at	6724.7	8527.38	5419.27	5584.66	4476.34	6158.12	6383.81	7640.29	5901.16	6713.51
1416075_at	60.872	53.9868	158.981	109.905	105.426	123.626	149.121	158.809	114.878	138.687
1416076_at	5.10488	17.9227	7.02199	1.42726	6.10674	30.4863	51.2266	62.1131	25.5486	57.1214
1416077_at	66.4932	47.8299	80.7347	125.848	123.773	87.7184	147.846	133.57	88.3859	111.238
1416078_s_at	357.709	310.634	350.371	455.036	337.657	511.152	381.917	495.516	312.847	426.601
1416079_a_at	1096.17	913.546	620.646	743.414	557.413	709.396	580.587	732.305	540.341	597.471
1416080_at	96.8559	69.3292	230.391	195.102	156.104	117.961	112.771	89.1286	95.0244	78.3056
1416081_at	61.472	98.09	72.8443	86.9396	62.6124	64.5088	56.5339	81.6562	53.3874	61.896
1416082_at	3227.11	3665.19	2530.81	3088.07	2365.31	4742.2	4394.07	5631.78	4047.32	5253.89
1416083_at	1364.12	1858.16	1357.43	1576.09	1204.43	1355.49	1268.1	2026.79	1050.42	1672.17
1416084_at	84.7196	99.2794	70.133	83.2399	86.4731	106.354	122.359	202.984	117.51	139.848
1416085_s_at	640.253	791.052	669.953	859.177	685.673	1009.4	980.539	1478.54	879.249	1160
1416086_at	118.72	2381.02	520.442	397.325	260.386	435.401	382.299	506.182	317.693	340.386
1416087_at	193.585	167.431	157.117	254.274	219.998	585.437	573.649	688.478	430.663	526.312
1416088_a_at	4098.09	5318.96	3558.05	3801.05	2675.01	3384.92	3468.97	4705	2679.93	4019.92
1416089_at	3680.54	5273.41	3293.27	3574.14	2570.56	3978.49	4013.91	5187.08	3255.73	4562.35
1416090_at	1079.5	1034.65	1360.28	1730.89	1305.07	1969.62	1826.32	1939.36	1751.99	1911.97
1416091_at	608.455	276.467	486.961	635.793	514.944	660.789	560.786	613.823	469.274	531.207
1416092_a_at	615.778	212.258	520.86	684.308	498.095	886.135	788.652	893.835	652.279	721.702
1416093_a_at	458.453	449.462	425.503	583.376	438.512	939.305	857.288	982.022	679.667	758.908
1416094_at	1083.36	883.884	960.365	1537.95	1340.12	2154.6	2122.65	2683.21	1922.62	2250.23
1416095_x_at	583.721	565.527	649.996	823.399	627.669	704.24	632.515	842.634	552.284	776.016
1416096_at	185.063	252.092	119.742	137.051	128.48	216.763	271.081	450.32	274.446	384.786
1416097_at	6.14201	12.1023	5.06932	1.75404	1.70335	1.58196	2.0814	9.78609	1.43999	4.98652
1416098_at	6.53264	10.5407	15.4519	3.76669	11.0128	12.9696	10.5743	16.1921	7.06336	4.0903
1416099_at	4561.2	6171.06	3651.83	4272.28	3060.44	4542.87	4488.8	5856.72	4067.19	5024.54
1416100_at	687.661	832.404	658.615	725.566	540.459	704.568	695.518	810.018	549.014	717.21
1416101_a_at	2913.05	1715.1	2373.63	3341.87	2666.24	2522.08	3106.17	3277.2	2549.14	2815
1416102_at	962.675	1104.03	809.855	939.126	675.016	1370.37	1225.54	1653.6	1066.32	1338.37
1416103_at	285.581	428.116	239.812	227.371	159.497	299.698	316.597	446.714	329.86	371.034
1416104_at	350.078	371.068	373.572	394.266	284.389	701.839	654.943	762.807	528.943	636.667
1416105_at	289.244	419.367	231.64	290.977	189.688	254.054	212.553	283.435	159.474	252.043
1416106_at	180.193	217.857	205.137	255.94	192.171	237.218	207.682	283.381	198.734	213.581
1416107_at	68.6424	3.73597	9.72499	14.0121	12.3314	9.25359	12.171	9.90389	2.98279	9.26347
1416108_a_at	1946.56	3609.99	1216.73	1073.65	684.928	1672.89	1493.25	2121.86	1515.69	1669.22
1416109_at	1675.51	2273.34	1094.97	1624.89	1190.23	2305.4	2407.38	2808.04	2093.1	2569.25
1416110_at	166.538	221.663	163.577	223.345	148.034	244.611	218.496	305.399	260.64	224.539
1416111_at	23.3193	19.7319	65.1824	58.0301	50.5524	346.173	406.758	750.418	339.384	704.676
1416112_at	2934.43	2975.65	2315.38	3328.18	2730.92	3445.59	3490.07	3623.71	3415.83	3396.16
1416113_at	252.79	282.955	237.645	344.044	254.031	435.317	520.008	511.869	318.329	465.389
1416114_at	2567.16	597.9	960.392	1043.53	809.024	1429.75	1233.34	1604.37	1110.45	1420.59
1416115_at	138.933	127.329	213.343	292.907	193.647	227.282	184.006	247.98	184.183	179.551
1416116_at	42.8799	17.1411	31.1641	49.8578	37.0976	54.5597	48.0795	73.5857	44.2944	56.4792
1416117_at	20.0517	16.8041	24.2953	23.4187	11.91	43.3722	32.9505	53.1005	36.1835	38.5899
1416118_at	61.6312	26.3362	46.3518	38.959	40.415	74.9258	96.8593	161.442	57.4303	114.934
1416119_at	4393.72	5261.12	3112.48	4139.08	3310.7	4885.11	5069.47	6903.24	4606.49	5686.63
1416120_at	20.3936	28.8943	10.9921	9.0424	6.67098	40.9996	43.6735	49.1201	61.4333	63.5063
1416121_at	173.752	161.234	460.83	1061.35	1166.98	856.438	1399.43	1580.74	1293.84	1267.57
1416122_at	945.871	511.082	750.692	1125.6	755.067	3123.46	2697.2	2753.33	2827.8	2307.61
1416123_at	178.847	49.0059	150.28	251.24	174.57	566.704	445.083	444.859	383.505	297.227
1416124_at	17.8965	9.53431	9.55564	8.63512	10.7673	35.0749	36.6428	41.2041	36.5555	20.9263
1416125_at	988.826	2084.9	934.344	1114.58	927.938	317.541	342.041	299.535	416.638	324.295
1416126_at	100.205	74.3526	68.6497	61.9426	39.3623	61.1342	59.4016	56.5319	43.1095	58.6834
1416127_a_at	664.664	644.494	308.804	316.556	228.782	508.539	496.244	623.752	393.654	468.163
1416128_at	102.463	124.609	78.3075	46.8878	40.8308	95.7653	125.502	192.253	118.617	233.3
1416129_at	662.092	780.209	862.933	1138.3	435.6	255.255	328.48	540.598	309.508	424.745
1416130_at	359.508	550.527	472.602	842.288	531.939	1307.57	1394.03	1212.3	993.969	1085.58
1416131_s_at	683.336	646.114	755.82	1109.7	672.465	1123.59	923.586	1398.39	962.238	1075.55
1416132_at	42.0348	35.2369	44.156	55.2756	43.1319	110.166	110.923	122.473	85.9137	95.7892
1416133_at	555.754	500.483	493.79	648.211	457.928	841.5	879.066	954.026	697.183	838.047
1416134_at	4.60978	1.69889	10.4445	6.56165	7.55517	1.89706	2.53622	4.50908	1.30988	1.87943
1416135_at	423.894	631.44	278.709	222.829	172.037	603.741	511.53	496.778	371.647	460.97
1416136_at	92.9706	59.7547	91.9914	99.0058	134.296	307.256	543.003	1077.07	663.401	1047.15
1416137_at	170.553	208.018	160.199	191.396	147.733	236.32	241.029	348.753	174.817	288.702
1416138_at	888.865	887.092	970.932	1148.95	892.521	1635.4	1660.97	2076.35	1357.59	1648.62
1416139_at	12.9301	14.883	17.2263	7.55569	14.0545	17.5245	19.9428	8.93942	8.22974	19.9951
1416140_a_at	404.2	385.807	409.514	433.538	337.133	423.48	368.907	410.545	319.348	318.998
1416141_a_at	7879.96	8736.19	7574.53	7874.6	7125.48	7571.99	7601.91	8452.84	6844.74	7640.87
1416142_at	432.361	671.114	504.082	565.981	395.489	477.671	414.557	589.656	349.459	496.339
1416143_at	2952.83	2866.93	2025.59	2848.56	2112.45	3083.04	3211.12	3650.78	2922.26	3009.66
1416144_a_at	1230.8	1485.72	1420.05	1374.74	1053.06	1301.4	1234.2	2135.53	1222.34	1686.58
1416145_at	916.386	1036.75	1146.11	1302.16	950.134	1308.45	1086.87	1756.38	960.095	1292.33
1416146_at	733.586	927.904	645.504	704.614	621.169	1050.34	1095.76	1319.68	921.472	1016.67
1416147_at	146.314	191.301	113.734	160.789	104.788	317.001	252.875	378.476	192.111	320.657
1416148_at	738.569	747.292	491.495	815.556	490.276	1014.79	943.894	855.714	846.432	970.123
1416149_at	1.15616	26.3242	10.8028	8.59657	1.78314	8.68378	0.956846	9.9403	0.805432	1.85435
1416150_a_at	960.753	1162.91	1420.27	1778.06	1233.53	1421.23	1107.81	1668	976.136	1382.4
1416151_at	190.841	310.123	198.936	213.306	156.641	179.119	144.036	226.057	91.8935	174.936
1416152_a_at	254.029	309.499	252.656	310.91	197.334	287.412	213.672	313.061	143.06	246.034
1416153_at	1586.56	1548.79	1183.84	1357.28	1111.19	1768.13	1627.28	1799.22	1246.03	1601.96
1416154_at	23.6514	11.5657	15.751	7.34149	12.7378	22.751	14.2281	28.8264	12.6228	19.4529
1416155_at	728.47	1303.34	421.039	407.496	205.566	267.303	250.589	222.566	151.583	194.287
1416156_at	2260.68	1126.69	1281.41	1673.32	1320.51	1754.73	1457.68	2028.48	1513.99	1699.34
1416157_at	17.6027	6.90748	7.29775	15.9405	10.4278	25.1362	16.6996	13.7648	12.6525	22.0986
1416158_at	245.248	87.872	144.434	151.397	97.0515	65.3474	48.7102	62.1582	45.9921	54.3506
1416159_at	424.404	199.585	258.866	286.282	185.209	155.741	119.5	158.248	166.329	133.843
1416160_at	145.961	24.0766	60.8389	64.7283	29.3369	19.0323	18.0808	21.0451	18.7186	23.5447
1416161_at	1779.54	1381.26	2032.83	2057.08	1283.23	1182.01	1067.85	1645.84	1125.03	1306.01
1416162_at	51.9622	33.0095	57.6653	52.526	27.2177	65.964	59.1506	74.9219	37.1768	65.6895
1416163_at	252.558	283.515	199.902	220.768	135.732	210.947	223.495	236.322	155.767	217.318
1416164_at	293.173	176.065	816.394	1323.01	1174.85	734.292	970.109	900.726	673.313	800.64
1416165_at	112.582	103.594	130.483	267.327	271.708	562.951	757.788	1308.32	637.807	1052.89
1416166_a_at	149.106	190.908	292.152	287.934	204.394	521.746	542.969	847.494	305.396	621.223
1416167_at	312.126	410.575	235.885	426.985	263.243	695.182	900.488	1273.3	714.002	992.439
1416168_at	221.947	214.055	456.629	1036.04	716.018	3135.48	3413.18	3578.4	2864.2	3449.59
1416169_at	2.09657	0.347647	3.70793	3.03361	5.53062	5.59058	4.56884	7.06594	0.420191	5.68642
1416170_at	390.201	338.899	442.163	639.744	449.839	648.122	645.103	604.472	481.452	533.139
1416171_at	351.633	415.866	381.074	473.122	346.044	374.366	292.96	391.521	285.459	320.672
1416172_at	215.964	222.518	234.399	242.977	186.942	259.132	242.062	377.017	169.454	273.869
1416173_at	56.2569	35.2903	48.5738	47.8851	30.6069	54.2782	43.7619	61.4429	36.6281	53.7054
1416174_at	263.543	233.541	225.39	299.592	193.9	267.757	260.051	306.35	208.45	265.708
1416175_a_at	1009.43	1044.61	1051.82	1314.39	969.208	1343.1	1389.55	1542.22	991.068	1518.92
1416176_at	1074.46	1066.54	1179.19	1522.58	1102.04	1144.15	1236.31	1439.04	992.858	1185.1
1416177_at	439.688	467.614	440.096	532.639	383.921	454.356	435.544	669.37	381.333	521.868
1416178_a_at	105.541	177.114	73.8239	167.55	59.004	17.3702	32.2824	19.0524	14.2299	41.4411
1416179_a_at	1135.42	1003.46	1549.55	2148.18	1548.54	1392.41	1089.38	1825.49	1081.08	1461.31
1416180_a_at	97.5656	98.1459	90.7159	104.741	102.914	113.333	85.7266	153.864	112.615	112.104
1416181_at	961.205	1333	879.519	1080.05	851.245	1375.25	1239.18	1662.85	989.386	1348.8
1416182_at	138.363	200.28	202.401	199.781	110.085	159.002	136.573	176.258	103.051	148.343
1416183_a_at	1614.89	1317.15	480.798	548.787	335.927	401.98	347.339	293.668	298.751	249.805
1416184_s_at	84.9477	218.658	250.443	243.413	165.673	511.919	627.125	1036.41	529.696	890.492
1416185_a_at	2832.57	2520.54	1880.53	2628.54	1774.77	1948.75	1977.39	2347.47	1831.37	1874.34
1416186_at	541.098	868.55	527.344	614.992	451.967	737.314	691.52	1050.95	561.509	874.1
1416187_s_at	941.041	1228.6	1035.69	1302.53	891.161	1374.47	1072.19	1713.36	910.665	1321.01
1416188_at	76.0414	108.632	81.3829	152.927	82.3783	431.016	464.708	534.699	387.061	442.277
1416189_a_at	1316.54	1956.93	981.459	915.453	714.192	1380.22	1233.95	1874.81	1148.93	1634.22
1416190_a_at	30.7557	84.433	28.1335	36.2374	14.8255	62.0463	50.2762	90.9874	74.6297	72.4104
1416191_at	59.7865	94.2064	50.2156	51.57	38.0471	96.401	108.503	150.094	100.555	150.071
1416192_at	95.8136	128.787	66.9347	89.7187	54.4536	185.183	172.003	238.102	151.771	193.746
1416193_at	19.4871	2.52067	25.4087	35.1175	33.1402	23.3878	22.6409	14.8178	17.5301	23.2682
1416194_at	411.914	207.638	1858.62	1886.56	1647.53	1340.56	1321.99	1377.19	1161.26	1181.03
1416195_at	439.563	448.161	355.397	469.7	498.209	429.741	483.112	531.208	349.916	442.005
1416196_at	0.820491	4.56009	2.90105	7.45209	3.38748	7.21064	8.01112	1.10032	9.06391	2.98366
1416197_at	510.871	467.657	371.052	451.677	320.076	549.977	551.22	684.448	422.402	604.221
1416198_at	170.624	166.786	128.139	144.559	110.704	259.511	220.428	232.266	184.316	195.477
1416199_at	145.141	107.396	100.335	172.171	100.545	107.076	113.945	109.851	79.5249	125.771
1416200_at	143.025	252.497	136.818	98.4736	61.371	58.5603	83.2875	184.133	86.2453	123.402
1416201_at	172.734	126.832	128.348	123.977	96.7375	167.287	169.345	198.373	105.178	173.128
1416202_at	638.24	771.444	520.821	652.665	449.913	568.302	499.669	752.014	513.65	606.641
1416203_at	1036.88	794.016	3392.33	3673.74	3101.47	2621.47	2852.34	2171.33	2051.77	1840.25
1416204_at	43.0705	57.5066	44.9896	82.7153	59.8606	313.181	340.943	274.016	314.586	269.49
1416205_at	516.816	689.24	235.967	295.564	192.446	439.41	580.909	603.641	451.912	523.43
1416206_at	56.476	45.6096	94.4654	139.363	111.407	157.884	148.418	176.211	136.362	154.373
1416207_at	619.159	678.461	429.633	464.345	352.539	324.621	354.69	398.578	235.188	338.843
1416208_at	404.38	585.221	323.637	381.803	276.957	442.51	545.289	695.04	351.602	567.821
1416209_at	664.872	587.959	939.749	1134.74	807.457	1110.82	1156.36	1472.24	1027.53	1277.84
1416210_at	610.47	1022.13	639.328	733.427	508.1	566.301	580.098	630.353	413.968	576.243
1416211_a_at	15.1311	11.8762	2.45202	2.00086	1.21186	2.08138	1.07393	6.62738	0.697795	1.56636
1416212_at	1059.17	1353.55	927.133	1085.08	756.591	879.416	833.959	1201.82	718.796	914.954
1416213_x_at	314.61	568.386	273.044	352.249	223.048	600.826	591.211	528.564	433.399	456.662
1416214_at	180.941	194.848	153.506	196.255	156.286	242.39	302.796	425.645	206.684	296.206
1416215_at	396.559	416.952	494.892	505.226	462.292	538.494	529.831	648.615	400.354	525.526
1416216_at	253.848	345.699	182.406	181.04	134.371	171.448	188.938	248.594	172.689	208.582
1416217_a_at	6041.87	6659.53	5294.41	6059.64	4921.13	6248.96	6363.8	7326.65	5718.3	6721.81
1416218_x_at	102.058	232.606	63.9835	138.628	144.771	95.4384	196.583	108.262	143.243	154.712
1416219_at	6119.89	7331.77	4797.25	5121.11	3955.8	5401.81	5774.98	6999.27	4938	6190.49
1416220_at	1716.28	2389.05	1131.21	1393.41	1032.19	2309.74	2422.17	2966.96	2097.98	2560.86
1416221_at	513.103	297.192	577.339	916.01	901.14	1690.31	2317.61	4257.49	2543.3	3587
1416222_at	289.265	1314.11	370.501	270.917	175.499	718.482	705.149	738.028	693.074	549.042
1416223_at	122.604	232.792	131.538	147.738	120.147	221.196	234.624	235.811	199.397	184.579
1416224_at	78.183	91.2346	74.4715	113.92	64.776	96.896	65.3664	68.9843	55.7113	75.5555
1416225_at	3733.6	2089.62	2831.21	3870.82	2354.43	2026.44	2775.89	2583.87	2435.91	2667.37
1416226_at	1042.4	1368.38	1064.44	1396.34	1153.03	3581.15	3538.18	4610.93	3577.49	3835.29
1416227_at	63.7618	101.552	23.0838	55.4435	54.4416	154.579	127.38	144.514	105.194	101.882
1416228_at	432.838	572.167	312.015	388.569	297.05	554.949	584.453	617.231	442.56	595.972
1416229_at	146.266	259.392	128.71	131.689	94.4021	167.89	206.377	305.96	169.301	276.427
1416230_at	146.119	292.824	193.987	181.749	97.9063	188.812	225.268	238.867	172.865	216.838
1416231_at	38.2843	37.4399	45.2467	57.5537	40.7311	131.725	87.0943	103.359	82.6938	88.2679
1416232_at	1.9037	5.82527	3.683	0.597546	0.639054	0.574522	0.193306	8.24463	1.95971	0.608785
1416233_at	3069.97	3890.99	1830.31	2125.63	1345.47	1975.73	1926	2607.68	1667.23	2290.99
1416234_at	626.08	837.665	792.708	864.762	655.153	1509.88	1175.91	1512.43	906.257	1293.06
1416235_at	86.8872	180.783	119.947	167.149	89.9764	318.043	201.609	284.891	187.932	259.657
1416236_a_at	696.673	1106.51	321.474	316.594	127.982	14.2881	14.6723	29.9655	26.9957	16.3025
1416237_at	33.4809	37.4149	18.2622	8.22884	16.5031	5.57175	9.78258	1.88026	4.9582	9.547
1416238_at	68.2215	28.6742	161.999	196.554	133.306	124.252	154.648	133.211	90.4601	83.6907
1416239_at	99.6461	116.478	167.025	253.406	84.531	48.8952	19.525	38.4632	55.7946	55.3451
1416240_at	430.825	572.2	339.324	389.207	268.078	591.461	711.327	796.472	556.032	662.34
1416241_at	500.932	581.584	279.363	341.662	237.838	656.708	570.358	698.758	466.317	602.33
1416242_at	36.1978	24.7785	45.2566	71.0654	55.3296	132.767	104.239	140.261	69.101	119.383
1416243_a_at	3927.82	5175.71	3253.2	4222.1	2855.57	4809.62	4605.56	6228.89	4125.49	5241.83
1416244_a_at	2816.1	2854.23	2937.9	3401.82	2520.77	3170.94	2894.08	3765.67	2544.08	3220.29
1416245_at	790.688	887.569	639.117	810.04	612.669	892.506	912.443	1033.06	807.636	864.272
1416246_a_at	57.6632	76.4027	84.7659	78.5564	71.0886	680.87	860.37	1260.2	627.876	975.45
1416247_at	706.689	809.553	956.617	1380.95	1175.93	1318.39	1295.1	1283.32	1099.12	1189.44
1416248_at	1083.93	911.163	964.872	1264.45	875.839	1427.43	1377.51	1514.65	1186.91	1255.6
1416249_at	207.09	173.008	203.059	240.011	199.676	292.432	279.86	285.193	242.248	217.104
1416250_at	81.8959	80.9994	87.5289	76.4754	93.1593	106.528	126.082	120.346	83.8167	111.444
1416251_at	112.298	95.3807	126.155	129.328	76.0313	383.925	401.605	759.766	339.628	595.937
1416252_at	652.943	557.372	895.225	1136.86	796.72	929.789	881.853	1405.49	890.131	1016.01
1416253_at	126.928	104.507	107.075	141.502	92.671	216.753	232.895	264.373	197.226	238.268
1416254_a_at	150.538	165.995	138.809	152.622	132.758	174.703	128.971	150.905	113.393	126.482
1416255_at	57.6842	80.4862	98.6972	184.406	163.82	94.506	98.4833	92.1845	85.4787	87.5858
1416256_a_at	1006.66	1386.34	1121.25	1285.79	1090.58	1706.42	1779.89	2583.72	1716.61	2297.82
1416257_at	888.606	561.054	1515.95	2254.11	1919.26	2510.85	2240.53	2658.85	2080.73	2377.69
1416258_at	25.7418	25.4985	8.91948	21.6688	23.1809	101.922	152.505	205.558	90.1936	160.175
1416259_at	181.016	160.657	140.013	184.431	97.3364	187.363	169.589	161.669	126.074	129.097
1416260_a_at	552.997	1557.07	584.841	362.701	265.416	480.875	452.359	687.327	294.75	635.172
1416261_at	164.46	221.191	143.954	216.12	144.374	344.153	326.147	451.645	314.941	387.542
1416262_at	80.3217	88.803	72.9742	98.417	72.5558	225.242	238.385	255.917	155.131	194.545
1416263_at	43.0985	192.466	59.3563	61.6791	32.9179	83.764	54.4482	55.3033	49.5271	35.5846
1416264_at	25.8406	83.242	44.3449	28.1339	28.7285	34.069	52.0061	39.9519	39.5124	30.2448
1416265_at	66.8075	209.625	49.7561	52.8122	25.5811	38.8598	32.9389	55.241	30.8339	39.7229
1416266_at	3.29442	3.1743	3.18898	2.02111	7.99649	1.77693	2.01728	1.41212	2.87253	1.96306
1416267_at	365.959	297.827	497.757	695.753	461.999	1169.67	951.553	1186.35	878.129	938.546
1416268_at	334.619	377.482	504.459	548.51	465.599	546.719	642.739	658.6	437.519	525.653
1416269_at	3241.52	2479.48	1950.78	2944.84	2178.49	3543.76	3603.43	4249.48	2754.99	3843.73
1416270_at	556.033	1036.34	494.926	561.764	398.577	688.874	687.334	982.23	509.2	837.948
1416271_at	421.143	1133.66	316.023	202.18	72.0204	22.9153	19.2084	37.7816	20.419	35.5294
1416272_at	622.871	530.284	720.499	815.914	584.189	698.864	706.749	987.592	591.835	891.947
1416273_at	42.5741	83.9443	97.9718	92.0409	83.8374	197.426	194.166	309.731	177.063	289.009
1416274_at	122.074	90.5616	57.059	78.4261	59.2594	83.7153	68.8076	104.547	53.89	72.0123
1416275_at	38.9854	15.8053	31.2908	29.6907	37.5873	79.0673	58.2131	92.1674	76.7874	96.9521
1416276_a_at	6597.22	7301.2	5730.36	6526.19	5074.56	6438	6826.52	8645.07	6678.72	7487.95
1416277_a_at	7820.44	8336.67	6996.98	7666.67	6325.75	7631.86	7393.79	8800.76	6981.35	8273.56
1416278_a_at	1531.49	2173.76	1113	1832.44	1255.97	2400.13	2743.6	3415.81	2456.95	2822.14
1416279_at	340.078	314.945	220.209	237.616	199.188	363.884	362.007	452.324	311.498	417.385
1416280_at	676.116	989.118	748.313	803.547	693.223	787.971	781.665	1024.14	656.075	925.574
1416281_at	606.06	629.898	579.955	603.473	465.752	470.126	459.708	620.168	389.753	535.106
1416282_at	1057.06	1342.59	787.645	928.323	689.371	1205.36	1203.72	1596.98	1025.52	1194.72
1416283_at	238.571	332.924	187.678	237.364	175.052	287.627	272.907	290.38	199.008	211.244
1416284_at	293.465	314.169	213.216	310.077	220.406	354.542	430.586	504.918	310.759	355.881
1416285_at	1411.45	1629.19	944.873	1471.23	1086.21	1808.85	1989.32	2102.99	1616.28	1757.61
1416286_at	32.9584	19.4563	80.7754	109.482	98.0689	120.19	60.0236	74.9011	47.6348	69.0238
1416287_at	23.1744	17.9885	21.7017	45.5626	30.5665	36.3747	33.8801	24.2173	13.6748	35.1396
1416288_at	1626.75	2058.99	1630.7	1591.9	1224.49	1753.69	1321.15	1684.68	1431.18	1683.46
1416289_at	109.673	76.9822	199.624	351.813	310.982	487.251	517.132	608.376	467.047	545.475
1416290_a_at	1110.44	1626.79	1105.28	1935.97	1158.31	2007.6	1434.66	2436.12	1189.96	1808.97
1416291_at	464.321	639.29	400.995	438.353	309.875	681.581	627.401	712.119	523.318	663.729
1416292_at	1528.05	1124.93	1277.59	1709.75	1185.15	1567.11	1482.76	1750.27	1262.78	1418.63
1416293_at	11.8726	24.1811	5.7303	17.5328	20.4275	4.5833	18.7497	9.91062	16.9428	28.1146
1416294_at	316.4	205.381	188.681	290.463	205.509	491.688	466.145	539.379	410.589	481.202
1416295_a_at	137.017	77.8931	374.266	458.453	288.095	575.153	671.672	695.306	379.718	550.678
1416296_at	46.2375	33.9085	122.677	107.18	75.8843	178.912	211.978	246.901	126.216	188.889
1416297_s_at	8.77143	7.31935	9.01593	12.7972	14.2102	6.56044	17.5488	10.122	19.8395	14.3406
1416298_at	140.558	21.2443	38.8187	65.7021	31.343	40.8097	113.498	35.3594	28.9175	24.3093
1416299_at	12.8287	15.1859	7.10701	20.6671	18.5186	43.3597	79.2044	133.84	60.3743	122.048
1416300_a_at	3783.84	3910.25	3249.52	3961.8	3014.01	4299.6	4642.45	5060.12	4150.6	4622.34
1416301_a_at	106.318	44.0772	264.313	551.136	424.846	325.95	268.849	307.571	282.378	250.692
1416302_at	71.2394	34.2726	196.442	380.914	274.008	227.338	213.101	293.256	251.944	207.533
1416303_at	907.995	2468.8	1647.38	1640.45	1522.7	1667.2	1796.18	2749.67	1644.06	2267.22
1416304_at	225.762	816.36	476.995	423.728	340.047	521.625	563.169	684.524	409.852	574.164
1416305_at	151.91	81.6504	112.737	114.713	60.6026	47.4112	56.1063	71.0915	47.6133	68.3945
1416306_at	0.277785	0.726486	0.495101	0.963249	1.23965	0.348146	0.785965	0.511373	0.179818	0.375254
1416307_at	164.579	132.86	133.917	180.859	124.067	186.909	222.607	249.405	178.432	207.622
1416308_at	766.536	617.883	1440.95	1246.09	965.577	894.886	1070.68	1286.97	690.149	1256.4
1416309_at	26.1092	50.3129	28.2194	22.9406	34.9312	101.505	141.026	187.116	116.969	154.169
1416310_at	5.01231	0.352852	8.93032	4.03263	7.06614	4.61133	2.53675	10.7168	10.1665	15.2795
1416311_s_at	75.8393	195.518	80.9693	119.341	97.2208	323.742	153.646	181.173	118.387	138.106
1416312_at	566.238	566.231	394.891	446.807	319.611	731.902	648.26	777.177	507.88	727.906
1416313_at	69.438	156.583	72.6894	76.3535	55.7346	65.5198	64.3467	75.94	52.3909	70.252
1416314_at	1.53197	10.6287	8.24234	1.55082	5.51315	0.618703	1.53259	5.53012	2.46134	1.54988
1416315_at	411.278	605.903	408.086	496.36	338.725	554.729	588.201	613.932	452.668	474.337
1416316_at	249.822	264.713	1009.65	1993.23	570.897	36.585	13.9442	44.6533	16.234	147.307
1416317_a_at	48.6394	61.5525	39.4747	26.8117	30.3632	52.3	48.4951	50.5239	39.5512	50.8909
1416318_at	36.6946	8.8688	46.6434	51.6603	30.6517	92.6248	91.0904	183.116	91.9059	145.605
1416319_at	473.102	349.673	374.577	558.103	252.143	581.467	585.976	515.511	510.704	503.22
1416320_at	124.683	139.445	103.001	114.45	90.1232	168.018	183.33	175.975	119.604	137.752
1416321_s_at	443.225	281.621	435.548	3243.56	3087.2	6317.64	5917.32	5367.67	5591.48	4702.37
1416322_at	76.7877	31.652	107.402	455.464	422.599	817.943	801.377	704.775	716.165	546.44
1416323_at	89.177	60.612	178.831	162.815	121.333	149.463	167.96	141.558	101.312	187.088
1416324_s_at	107.614	90.8021	180.265	197.016	128.593	197.981	154.352	149.909	128.208	190.461
1416325_at	11325.9	10121.8	8730.05	5849.97	3427.93	1004.12	376.463	595.734	229.6	176.822
1416326_at	8650.32	9432.52	5859.62	4414.35	3066.74	5230.18	5154.2	7451.71	5083.35	6461.95
1416327_at	940.899	1519.98	640.845	750.702	561.87	1131.63	1205.95	1522.37	933.976	1262.5
1416328_a_at	2567.51	3307.27	1898.31	2547.2	2034.58	3759.77	3421.95	4477.41	3207.46	3689.98
1416329_at	1048.42	1261.73	1217.93	1453.27	1195.19	2367.45	2351.02	3409.56	2125.46	2899.2
1416330_at	2756.24	4004.77	3370.21	4333.96	3525.89	4454.13	4312.25	4525.37	4345	4156.74
1416331_a_at	595.203	649.437	824.783	1019.84	874.364	1469.21	1299.48	1429.86	1191.6	990.146
1416332_at	715.534	1151.91	403.486	420.121	310.147	222.891	297.039	348.613	209.952	257.911
1416333_at	22.6446	29.3592	47.8279	79.424	87.8566	358.905	419.122	439.033	238.461	354.877
1416334_at	59.8285	69.8235	50.3005	88.7216	56.8798	46.8035	57.0946	69.3153	49.4598	58.6543
1416335_at	832.848	1804.26	942.287	1175.02	724.639	999.113	1135.91	1318.51	952.311	1223.5
1416336_s_at	260.077	347.175	259.173	258.445	168.787	272.393	238.047	462.185	242.364	334.601
1416337_at	1291.52	1222.62	1576.22	2159.82	1540.55	2453.97	2464.57	2862.74	2095.33	2487.09
1416338_at	123.197	164.142	86.8887	108.86	116.401	151.748	152.82	207.316	123.117	166.92
1416339_a_at	513.666	658.67	310.712	307.413	215.579	507.344	494.352	519.705	389.313	476.165
1416340_a_at	1676.36	2192.54	869.041	1042.28	819.125	2149.04	2636.69	3346.72	2499.12	2795.1
1416341_at	342.83	334.137	365.558	434.255	320.115	314.957	343.932	386.197	239.297	299.281
1416342_at	36.0934	19.1019	58.5268	76.7962	65.6683	118.02	144.871	163.361	116.853	159.121
1416343_a_at	1118.54	1356.85	887.723	1073.59	623.66	1089.07	1077.93	1809.9	980.665	1558.39
1416344_at	2712.01	3290.13	2238.87	2354.12	1754.36	2312.96	2641.62	3687.65	2092.21	3186.02
1416345_at	152.359	276.202	255.793	360.42	223.905	521.868	483.24	698.875	413.054	577.473
1416346_at	56.702	60.9212	87.0958	73.7851	51.4518	184.5	168.859	212.364	135.428	215.366
1416347_at	126.959	165.843	94.448	100.365	91.7718	116.36	107.273	124.349	79.839	80.2963
1416348_at	18.7623	17.2664	24.2887	22.4805	13.1453	29.5193	24.5563	26.0597	16.6025	21.3463
1416349_at	399.193	414.583	251.65	314.071	225.737	566.922	544.375	671.753	470.711	609.532
1416350_at	159.936	216.147	100.839	100.316	74.4538	140.605	129.495	131.665	121.792	93.5279
1416351_at	379.284	350.736	309.277	321.366	353.804	515.741	549.444	546.308	439.727	520.624
1416352_s_at	959.951	1626.64	580.338	632.97	405.671	1325.41	1376.27	1332.92	1275.83	1156.12
1416353_at	320.39	292.176	161.474	210.485	148.759	196.364	223.757	206.644	136.959	206.287
1416354_at	110.776	150.1	137.951	164.508	92.3944	124.16	152.163	138.181	121.717	90.7771
1416355_at	11.496	10.072	27.5945	25.7363	17.7813	15.4408	8.8373	7.27825	8.28258	9.6961
1416356_at	103.57	129.427	102.234	113.967	93.2728	255.092	277.365	277.482	185.404	225.511
1416357_a_at	567.823	209.429	747.51	1439.28	1100.74	1381.8	1126.68	939.57	927.59	805.173
1416358_at	101.007	91.9385	90.437	125.177	81.5241	102.746	70.0941	126.096	104.3	138.466
1416359_at	609.869	327.374	448.072	507.089	375.932	502.632	495.71	766.399	496.23	645.851
1416360_at	68.1214	39.143	25.898	37.4442	42.2623	72.4207	71.7499	91.1347	54.1634	82.3728
1416361_a_at	39.7541	42.4009	15.5023	17.1554	2.12526	5.02132	6.27556	11.404	7.4122	12.723
1416362_a_at	425.062	582.786	161.913	111.426	57.4986	132.483	155.71	109.921	90.1026	109.517
1416363_at	30.923	35.6742	39.3833	36.1118	16.8509	23.9561	29.5293	22.8526	14.9145	18.7967
1416364_at	3259.05	3762.26	2728.82	2778.99	1579.16	2823.53	2434.33	2839.77	1925.26	2509.04
1416365_at	327.498	419.703	229.733	220.381	138.428	317.598	298.671	403.061	237.892	293.446
1416366_at	2101.77	2282.82	1688.48	2299	1650.82	2474.26	2407.79	2808.31	2247.64	2329.06
1416367_at	379.09	339.671	265.215	339.977	229.113	253.65	362.959	349.986	261.575	334.212
1416368_at	1242.05	689.316	258.936	390.177	223.12	54.893	76.1052	54.2898	59.0983	49.1812
1416369_at	333.001	421.057	365.487	448.125	372.753	708.654	630.371	975.051	574.647	772.894
1416370_at	117.73	120.681	98.4543	88.0869	78.6196	87.3673	74.9375	92.8653	66.5345	58.6192
1416371_at	263.655	2135.11	625.112	292.32	183.65	85.1998	126.962	179.746	118.142	163.979
1416372_at	799.747	489.061	417.959	532.733	383.376	663.395	612.644	723.945	527.562	620.777
1416373_at	368.86	442.891	459.57	677.119	501.617	685.199	667.811	589.735	459.245	576.954
1416374_at	67.2796	66.8793	46.1254	54.4285	42.7766	112.67	107.095	107.758	83.5666	86.9797
1416375_at	82.9644	88.0118	41.1231	62.3023	44.454	111.475	69.5254	105.501	71.0328	86.0666
1416376_at	48.7575	107.541	67.1541	46.4639	22.1027	135.736	110.383	161.25	115.923	145.887
1416377_at	102.961	86.6585	89.3152	107.684	76.5394	94.4059	98.4304	121.47	81.0157	111.69
1416378_at	67.0145	119.555	64.5307	71.7724	45.8454	119.641	103.789	114.774	73.2973	74.212
1416379_at	36.326	29.7363	26.6442	50.1163	23.8253	56.4055	49.7808	105.99	60.3028	94.8449
1416380_at	38.2138	55.3075	34.175	34.5211	33.738	47.022	43.7098	82.7268	36.9758	64.2725
1416381_a_at	1493.74	1069.12	778.087	1169.63	930.326	1767.31	1875.57	1737.83	1443.41	1557.25
1416382_at	904.278	1025.53	872.981	1432.03	1107.15	1927.38	2373.17	3252.52	2077	2856.52
1416383_a_at	1179.88	551.714	1490.72	2314.39	1518.65	3061.35	2912.78	2965.16	3121.46	2546.42
1416384_a_at	1001.54	1484.07	593.419	489.355	421.088	869.031	902.198	1057.45	785.489	797.48
1416385_a_at	693.696	968.273	760.918	1077.16	811.485	1265.14	1402.05	1722.6	1152.27	1418.89
1416386_a_at	101.091	90.151	70.5959	78.2573	89.5552	160.818	186.946	136.86	124.841	124.2
1416387_at	599.873	1377.11	494.628	409.828	290.581	378.689	383.9	418.563	313.161	372.735
1416388_at	33.4224	65.811	11.144	18.5826	20.5488	24.2461	32.1346	43.947	2.13024	26.9332
1416389_a_at	326.085	277.499	370.751	539.244	424.987	827.223	890.963	1098.91	793.114	878.933
1416390_at	103.249	111.937	125.694	221.031	138.658	324.222	293.632	299.863	201.266	262.715
1416391_at	80.9603	84.7168	68.6274	96.2023	81.1343	65.1859	73.9981	81.1075	61.5175	73.8391
1416392_a_at	3362.34	4597.35	3123.94	3553.47	2772.56	5232.61	5307.11	6487.88	5014.7	5776.78
1416393_at	471.556	664.229	538.18	560.335	415.27	535.659	570.283	620.528	480.507	613.425
1416394_at	1856.15	1676.85	1311.9	1935.28	1397.19	1552.28	1479.39	1546.24	1047.39	1462.12
1416395_at	837.983	803.328	279.314	322.982	235.195	356.319	346.939	381.751	221.941	315.38
1416396_at	10.8206	19.4095	18.2967	12.1888	16.6017	19.9028	10.9678	21.2401	18.9787	18.5919
1416397_at	44.0749	81.0698	96.3876	87.0085	60.7476	93.8872	94.8372	124.862	60.7936	69.6567
1416398_at	12.6401	6.09283	16.8116	11.5156	16.8243	15.7572	12.3932	19.3668	11.8833	17.1617
1416399_a_at	605.29	1046.17	486.425	596.396	401.575	907.705	952.076	1344.49	837.812	1115.2
1416400_at	75.4554	183.37	80.6932	73.4296	51.7971	83.6292	88.5842	93.0584	78.0777	82.7244
1416401_at	646.053	1046.34	369.102	447.243	215.955	282.274	329.079	540.975	334.743	392.055
1416402_at	109.641	236.573	95.8447	129.864	92.6529	153.447	150.6	138.31	132.201	124.58
1416403_at	13.2571	33.9532	26.4813	29.2495	13.9318	40.7624	28.7181	34.922	47.4927	26.2069
1416404_s_at	5375.79	7266.76	4507.46	4986.96	3776.84	5618.88	5918.51	7554.96	5024.74	6681.59
1416405_at	1429.11	710.612	1233.82	1576.42	1485.58	2522.98	2968.06	3899.8	2975.6	3610.77
1416406_at	326.612	412.967	516.354	585.086	448.73	1070.65	1080.23	1106.25	788.815	991.78
1416407_at	520.393	779.79	437.423	417.074	347.265	1009.72	1040.92	1148.6	814.215	903.701
1416408_at	3299.97	1771.32	3997.06	5344.61	3776.39	3870.28	4093.86	4267.68	4004.35	3832.01
1416409_at	1122.54	614.959	1494.28	1975.59	1278.57	1707.5	1935.25	1907.76	1736.42	1660.65
1416410_at	284.813	412.55	85.0457	58.6356	24.0906	83.7469	133.09	143.205	55.329	168.571
1416411_at	3129.28	4118.22	1192.6	1150.19	724.822	1238.04	1063.78	898.94	846.383	781.605
1416412_at	107.536	109.962	179.852	185.636	112.81	146.74	163.717	249.923	132.736	174.959
1416413_at	0.832068	0.550133	0.433105	0.603462	1.43636	0.136585	0.544453	0.390236	0.259456	5.25912
1416414_at	111.301	36.4207	63.5095	98.368	67.1473	117.293	121.313	192	143.531	162.164
1416415_a_at	6250.29	3320.9	1574.19	1717.95	1139.57	3324.89	3999.03	5790.62	3341.27	4700.97
1416416_x_at	4269.18	2969.15	1668.74	2748.18	2119.27	2693.33	2526.9	2177.95	1776.14	1634.58
1416417_a_at	2175.51	2626.92	1571.6	2238.09	1719.65	2247.92	2040.64	2441.32	1695.25	2005.19
1416418_at	371.226	508.178	974.086	787.63	572.696	454.366	740.952	554.741	352.676	556.863
1416419_s_at	745.567	1085.24	1900.61	1579.82	1275.81	943.221	1370.03	1038.99	664.071	983.633
1416420_a_at	6731.71	7000.26	6471.14	7205.68	5749.17	6772.35	6744.85	7762.69	5894.86	7207.75
1416421_a_at	75.7705	74.5551	68.8239	67.7416	31.9225	91.5961	80.7477	131.178	57.4517	121.644
1416422_a_at	234.68	261.705	264.663	296.251	220.743	274.072	244.377	426.743	217.234	264.012
1416423_x_at	141.481	162.409	193.04	252.207	139.337	147.122	164.581	218.89	130.966	214.946
1416424_at	332.429	389.761	145.811	227.883	168.562	366.905	394.544	772.524	527.823	589.478
1416425_at	340.914	274.731	343.768	457.888	388.733	524.271	654.025	428.141	362.631	383.959
1416426_at	1506.58	1579.63	1293.24	1569.85	1286.65	1635.9	1405.85	1986.24	1400.11	1636.17
1416427_at	3714.12	2990.78	3248.74	4242.85	3375.08	3363.67	3120.33	3578.72	2643.79	2940.39
1416428_at	295.331	306.253	170.672	206.237	159.667	239.769	233.366	337.101	240.909	305.278
1416429_a_at	3649.84	1531.16	6033.4	6254.64	4573.94	5104.23	4486.05	5652.42	4173.8	4385.68
1416430_at	3608.58	1135.83	6305.21	6654.3	6076.84	5836.47	5735.29	6102.91	5391.08	5089.21
1416431_at	243.803	66.2596	200.256	260.95	220.596	639.402	718.891	1360.37	639.114	1144.42
1416432_at	980.205	303.375	1344.41	2040.58	1410.82	2943.21	2130.07	2063.07	1575.79	1716.42
1416433_at	115.628	116.204	94.3103	109.239	67.0822	109.704	136.937	146.342	91.9763	133.626
1416434_at	34.2541	12.984	37.3871	77.9834	61.1577	97.3676	78.6803	62.5549	68.8363	55.0311
1416435_at	271.992	367.469	274.803	463.345	293.225	523.823	460.825	545.104	430.909	468.053
1416436_a_at	65.5893	55.8348	55.3688	64.2588	52.1101	95.2174	78.5714	103.02	71.884	92.7337
1416437_a_at	18.895	23.2426	24.2762	40.9939	33.0073	24.3444	36.9079	27.2747	35.3061	25.0609
1416438_at	558.172	822.539	544.157	597.632	425.812	515.819	541.59	626.105	439.563	493.707
1416439_at	110.305	177.838	109.644	110.811	86.5628	161.174	141.104	193.044	126.801	163.236
1416440_at	2939.91	3501.44	2978.69	4777.89	3979.55	4854.82	4149.66	5090.15	4113.41	4253.3
1416441_at	798.854	909.272	499.666	875.451	644.884	725.656	815.639	1016.08	645.478	872.599
1416442_at	285.663	377.885	280.387	329.428	243.802	286.462	255.362	411.871	249.131	319.158
1416443_a_at	663.579	613.846	369.069	412.721	272.09	534.502	591.494	651.035	429.334	581.967
1416444_at	156.78	608.037	321.583	545.047	123.169	10.0572	0.713437	0.256958	3.53222	21.8074
1416445_at	449.058	410.788	344.037	323.025	161.159	457.662	336.284	335.78	207.222	353.881
1416446_at	598.821	751.825	630.009	633.208	435.095	670.719	634.273	935.849	587.646	716.707
1416447_at	403.791	449.091	408.491	485.244	331.237	594.061	519.898	752.695	495.05	601.699
1416448_at	229.392	258.719	214.187	245.501	196.38	228.175	178.394	263.73	173.31	191.471
1416449_x_at	105.566	181.567	62.2456	79.0138	62.8435	114.862	106.516	163.157	112.875	103.812
1416450_at	28.0465	27.1072	40.5612	38.9379	19.9906	28.1038	20.6112	40.0145	7.15017	26.1174
1416451_s_at	93.4881	87.7037	111.477	124.996	100.471	102.533	81.5448	98.09	78.5686	86.8514
1416452_at	1254.29	1313.61	1050.61	1204.69	953.998	1405.6	1343.64	1483.42	1021.83	1403.98
1416453_x_at	4946.39	6744.79	4902.68	5784.52	4623.71	6281.09	6218.94	7886.59	5494.55	6830.96
1416454_s_at	9190.21	4702.72	4592.51	5066.04	4958.61	2838.82	3774.23	3044.57	2696.77	2533.77
1416455_a_at	145.038	82.6019	70.9333	313.772	234.103	1340.01	1221.8	1010.45	896.656	819.005
1416456_a_at	0.776164	26.3495	2.21753	1.9149	4.52578	1.18297	0.49553	1.47292	0.715699	0.484843
1416457_at	157.153	204.509	209.122	196.055	139.327	154.006	167.684	239.129	166.278	209.221
1416458_at	121.05	122.004	278.098	257.348	192.29	241.416	246.648	368.933	200.21	301.294
1416459_at	43.449	37.0376	49.0144	53.5857	34.0103	63.2848	46.7984	61.4024	48.6058	68.8972
1416460_at	5.28658	2.85369	12.5164	3.21082	4.3149	11.0146	17.8928	9.83907	6.85939	3.40222
1416461_at	1228.58	1382.59	1817.44	2236.2	1692.77	2789.44	2506.52	2855.52	2181.62	2554.6
1416462_at	711.375	777.496	950.396	1235.09	820.371	1546.88	1337.87	1566.69	1250.41	1363.69
1416463_at	38.3458	49.94	33.8189	36.2189	26.3501	41.2461	32.3712	46.7131	22.2638	39.4536
1416464_at	26.3262	11.1813	17.205	27.4273	23.7626	10.8685	13.229	16.0158	10.7909	10.8781
1416465_a_at	2373.91	2774.83	2494.2	2943.01	2459.24	2771.08	2264.45	3328.99	2144.05	2836.54
1416466_at	2032.49	2524.19	1802.12	2396.43	1761.48	2726.53	2341.79	3424.51	2204.63	2837.63
1416467_at	367.184	287.091	302.522	332.218	257.668	341.234	309.478	460.74	294.776	428.304
1416468_at	4318.43	6728.66	3207.76	3337.65	2902.72	1775.67	1621.75	1619.94	1248.04	1465.64
1416469_at	250.023	166.077	338.656	359.269	251.225	326.692	308.267	389.33	242.829	325.728
1416470_a_at	930.992	1905.7	593.811	580.613	376.181	788.702	861.101	1134.36	685.745	965.116
1416471_at	750.655	379.403	839.298	1108.73	846.935	608.21	659.996	847.728	566.327	911.873
1416472_at	934.803	1022.08	1031.45	1870.53	1313.74	2638.77	2505.04	2813.61	2041.01	2248.84
1416473_a_at	35.7672	50.9599	21.7766	26.3528	17.8874	24.0684	43.4608	109.904	46.0053	102.762
1416474_at	32.4201	24.9429	7.2659	11.0174	9.94012	14.3937	27.7567	63.9486	21.3331	52.8015
1416475_at	158.265	135.535	151.352	169.377	144.521	228.535	186.582	289.411	167.262	264.758
1416476_a_at	2564.7	1841.46	2343.71	2474.78	1565.04	2459.59	1664.82	3624.45	1893.52	2848.48
1416477_at	718.842	874.548	613.684	771.587	609.066	1035.53	944.919	1384.05	809.146	1121.43
1416478_a_at	2426.66	3049.92	2049.83	2972.29	2030.62	3866.59	3541.68	4353.41	3817.34	3975.13
1416479_a_at	567.56	714.824	494.842	584.298	387.805	995.669	931.212	1225.7	733.476	997.645
1416480_a_at	991.698	1193.61	820.51	1115.52	848.862	1976.11	1615.42	1716.45	1514.08	1441.25
1416481_s_at	133.483	275.111	108.878	121.398	64.2303	346.614	276.692	328.346	234.784	266.22
1416482_at	13.5035	16.663	16.6834	17.2315	11.0945	16.0386	3.32606	11.7412	12.0036	19.7354
1416483_at	394.584	592.556	266.226	210.981	240.176	225.952	228.027	341.569	282.049	271.887
1416484_at	86.6057	101.047	55.5981	72.3967	41.6841	82.699	67.7601	111.044	76.9479	89.486
1416485_at	1167.28	1267.42	1326.42	1875.46	1415.64	2059.36	1745.96	2128.1	1568.63	1749.94
1416486_at	510.886	584.878	317.552	309.805	268.022	317.193	360.598	496.508	242.761	364.281
1416487_a_at	57.9022	38.7094	45.6256	56.2663	47.133	38.7551	31.2768	29.9895	26.8076	23.632
1416488_at	654.958	692.202	710.665	804.268	655.575	809.886	704.677	1025.4	775.231	881.766
1416489_at	124.375	55.5647	98.7081	115.511	95.6914	196.989	203.991	283.359	150.962	259.592
1416490_at	1096.87	1884.37	325.979	99.2402	37.3135	4.57143	4.37777	12.4629	0.593488	4.80375
1416491_at	54.011	29.2045	72.3069	87.0629	68.733	104.284	116.041	107.452	93.7236	120.916
1416492_at	18.0828	26.7383	3.48057	22.6728	13.6237	57.1384	33.2257	48.56	46.0287	48.8453
1416493_at	1318.53	2575.82	864.787	896.652	587.574	983.027	1150.43	1377.85	953.593	1183.82
1416494_at	1773.8	1210.07	1160.53	2041.72	1365.85	2127.03	2051.07	2319.2	1579.59	1823.64
1416495_s_at	1868.26	1077.53	1269.75	2117.23	1658.97	2418.94	2298.88	2594.95	1905.21	2027.55
1416496_at	2453.26	2450.83	2067.44	2528.49	1794.34	2867.36	2859.09	3434.29	2607.48	2861.78
1416497_at	352.593	1612.7	586.97	508.977	420.287	371.359	463.738	533.077	447.09	574.858
1416498_at	331.744	232.154	509.867	998.085	748.183	1678.88	1542.82	1798.13	1268.1	1588.3
1416499_a_at	1609.73	1368.34	1114.67	1610.16	1579.44	1529.31	1535.52	1844.07	1186.63	1509.88
1416500_at	1053.71	1159.85	997.47	1244	936.461	1366.15	1140.06	1441.3	893.573	1239.89
1416501_at	311.287	246.401	340.799	418.905	326.75	368.565	298.536	372.253	251.761	307.815
1416502_a_at	292.845	393.029	275.978	298.407	205.207	304.961	295.13	234.007	240.927	244.745
1416503_at	266.935	260.376	240.963	384.442	277.811	773.804	706.754	894.688	511.467	679.877
1416504_at	13.7181	5.79618	14.91	17.8218	15.8249	19.0791	12.0086	16.9224	31.655	9.70408
1416505_at	118.595	280.123	335.425	199.512	155.627	63.1395	89.8362	106.295	62.6828	92.3849
1416506_at	1376.16	1325.48	1282.35	1440.08	939.75	2005.62	1894.15	2593.71	1448.8	2077.34
1416507_at	23.6276	28.1054	16.4144	25.3553	24.4477	23.1085	28.3254	23.404	19.005	19.3837
1416508_at	1345.71	2071.48	1003.24	1322.83	979.673	1110.3	1015.75	1122.67	727.019	974.537
1416509_at	1179.83	1080.77	1289.81	1531.5	1235.95	1740.34	1616.37	2131.62	1521.2	1770.48
1416510_at	397.11	436.067	353.301	459.151	323.025	631.484	625.262	693.832	546.993	600.863
1416511_a_at	250.038	340.873	265.861	267.136	223.628	362.454	317.057	325.848	316.082	287.425
1416512_at	150.049	246.684	134.322	194.388	106.641	227.302	240.22	313.971	201.217	278.753
1416513_at	243.69	245.306	264.592	333.699	294.819	229.774	184.865	221.471	161.128	191.481
1416514_a_at	563.396	273.162	1854.3	2786.52	2150.26	2663.51	2108.68	2429.02	1902.41	2016.66
1416515_at	0.613067	3.75225	9.50349	16.4946	11.3367	19.6799	9.58669	19.0547	15.4723	13.1869
1416516_at	0.36154	0.679238	0.641359	1.23835	2.48381	7.65395	4.21634	10.9535	3.58783	4.21989
1416517_at	149.821	225.488	155.968	198.613	155.691	169.842	154.416	155.837	122.069	125.013
1416518_at	0.477315	2.17529	0.866203	0.461235	2.2155	1.35261	8.69847	0.606722	1.07705	1.05982
1416519_at	6226.06	7587.61	5786.8	6377.47	4998.24	6174.03	6198.11	7583.24	4873.42	6617.82
1416520_x_at	2729.86	3759.34	2834.47	3046.49	2402.04	2761.84	2826.78	3525.04	2111.11	3046.49
1416521_at	137.671	62.7943	218.948	354.168	280.301	393.258	377.537	363.571	313.449	301.263
1416522_a_at	1470.55	2035.25	760.317	982.979	614.576	873.481	994.012	1335.43	809.27	1024.39
1416523_at	202.445	34.4326	19.6344	10.1223	5.51305	12.7201	9.55399	17.2307	16.5237	19.9507
1416524_at	805.959	857.593	990.774	1191.49	1008.59	1426.13	1315.1	1539.44	963.747	1307.57
1416525_at	154.419	148.261	198.696	195.136	151.67	415.29	341.217	312.724	202.719	362.921
1416526_a_at	1773.02	1833	1185.52	1752.05	1206.92	1673.32	1854.87	1718.52	1424.76	1488.35
1416527_at	76.2175	58.9346	154.55	266.322	181.27	493.826	332.438	528.739	320.06	458.106
1416528_at	4763.3	4003.45	1441.26	1025.89	829.213	3692.44	4329.05	5775.32	3964.59	5311.36
1416529_at	385.067	575.116	1742.69	3497.46	3393.29	3364.2	3150.63	4142.29	2462.05	3574.35
1416530_a_at	1010.79	1454.47	978.153	1372.64	991.006	1594.87	1651.2	2008.88	1311.5	1641.08
1416531_at	415.73	200.273	561.61	986.721	745.733	1240.29	1683.89	1753.69	1356.32	1502.56
1416532_at	306.562	385.792	276.465	339.308	244.32	268.85	245.937	307.392	216.64	236.006
1416533_at	382.935	568.804	345.636	360.11	281.872	326.466	277.432	365.58	262.322	313.884
1416534_at	242.629	282.762	303.031	331.062	230.703	308.675	280.404	374.398	259.594	326.105
1416535_at	197.978	328.054	144.808	143.51	102.506	143.291	112.512	175.195	154.102	130.435
1416536_at	202.5	340.492	357.115	403.464	306.286	417.942	278.926	293.802	239.84	268.705
1416537_at	249.062	275.773	329.508	358.436	304.396	572.28	696.81	646.715	590.864	566.803
1416538_at	92.3184	73.0981	40.1285	74.1682	29.5252	74.9051	63.1741	118.112	62.1741	104.756
1416539_at	63.2563	57.2814	30.3057	49.1518	35.7609	69.3271	70.6839	102.715	79.3064	104.823
1416540_at	335.485	324.428	385.342	399.526	370.724	303.13	286.444	286.271	243.691	265.644
1416541_at	286.827	310.628	273.842	369.11	271.801	295.197	305.238	272.549	249.592	274.1
1416542_at	190.002	191.496	201.25	245.874	186.322	139.704	138.537	123.347	101.396	86.1467
1416543_at	734.13	555.946	781.578	856.119	644.509	888.514	763.833	1449.58	825.423	1250.38
1416544_at	121.384	113.216	107.854	112.048	94.966	156.187	178.32	267.486	146.25	214.811
1416545_at	238.758	174.273	185.807	287.405	226.615	211.152	225.496	325.317	243.971	267.22
1416546_a_at	4332.69	6133.7	3903.13	4133.66	2829.54	4499.26	4623.53	5967.65	4240.24	5188.37
1416547_at	1404.53	1136.44	982.47	1553.13	1148.72	2851.17	2583.25	2737.6	2045.59	2350.56
1416548_at	288.341	272.585	132.716	153.925	110.656	271.858	217.012	242.246	199.035	224.458
1416549_at	198.422	208.368	119.872	107.912	72.4455	165.469	155.743	179.791	111.883	164.887
1416550_at	67.5798	106.248	49.7406	61.0515	34.7497	106.575	72.8166	88.9888	49.4638	85.6518
1416551_at	4187.75	996.549	706.647	648.474	457.45	486.472	441.218	428.309	328.016	423.036
1416552_at	13.8497	17.3876	19.3191	17.761	14.7269	13.4643	20.8954	21.143	11.2988	18.1996
1416553_at	204.165	479.2	176.508	196.607	143.198	355.251	360.773	427.823	265.673	348.782
1416554_at	867.505	1402.92	787.184	642.984	411.603	505.738	348.302	552.065	375.243	452.17
1416555_at	979.466	1067.01	843.878	1094.35	734.322	1382.45	1257	1381.26	1166.49	1165.66
1416556_at	939.953	1793.84	1378.16	1939.58	1148.77	2227.54	2126.14	2620.62	1732.15	2125.18
1416557_a_at	226.6	334.45	213.846	262.859	182.474	255.482	234.753	351.746	214.577	255.857
1416558_at	14.3269	13.2936	6.85981	18.6091	10.7302	39.8236	54.7526	68.5336	30.7737	86.8633
1416559_at	147.068	155.288	92.6326	97.1992	80.4362	134.319	136.781	194.215	121.911	137.133
1416560_at	1.37491	3.46352	1.70051	7.49375	2.85866	36.3025	21.4737	38.636	32.9808	40.8685
1416561_at	4.07736	30.42	7.0329	12.7645	2.80948	2.84599	7.02978	0.0818024	2.61931	3.41597
1416562_at	11.7152	10.1312	0.937157	1.11036	2.27139	2.86868	3.20235	5.14985	0.585346	8.8698
1416563_at	168.456	236.629	252.395	241.144	235.655	243.208	223.72	323.557	178.761	216.797
1416564_at	129.419	129.402	460.105	624.366	612.673	255.98	228.567	219.139	240.712	187.772
1416565_at	2819.56	2747.13	2157.66	2968.35	2489.74	3457.68	3731.73	3920.33	3035.4	3447.62
1416566_at	494.143	567.69	485.967	532.836	402.594	661.274	594.986	818.154	490.702	691.919
1416567_s_at	2137.42	2022.16	1424.15	2133.93	1500.44	2271.95	2341.75	3020.41	1903.87	2501.97
1416568_a_at	139.102	145.878	152.016	157.33	103.735	111.385	93.2081	101.42	68.9598	102.816
1416569_at	428.877	433.401	298.823	338.874	216.472	321.529	277.801	427.19	196.388	316.832
1416570_s_at	164.85	142.396	140.831	197.611	105.751	268.556	279.762	270.077	182.232	241.742
1416571_at	8.27261	25.6625	12.9744	9.69184	14.5048	8.02045	9.85382	24.5587	2.08356	4.35236
1416572_at	23.9891	49.6547	35.7416	30.6131	24.1374	52.8748	47.7177	110.447	86.5331	107.921
1416573_at	26.9257	39.3846	20.5303	26.125	5.70001	46.6162	44.3759	73.0356	38.493	59.5712
1416574_at	198.81	194.895	222.282	251.758	192.361	247.799	216.445	267.156	135.236	202.443
1416575_at	15.3924	30.9581	22.2891	31.4801	8.78873	52.393	47.4884	40.3273	38.6772	59.6343
1416576_at	17.6471	4.34782	37.4845	65.3655	23.5615	32.4678	24.1555	49.6351	25.0378	51.3457
1416577_a_at	1974.62	1675.53	1765.34	1981.26	1744.02	1850.91	1749.82	2230.03	1531	2077.14
1416578_at	338.961	356.104	194.095	262.129	147.154	285.6	274.697	287.21	232.775	260.446
1416579_a_at	1689.5	2776.73	615.834	298.089	97.7567	18.5098	13.147	4.28837	5.20291	2.16957
1416580_a_at	1302.3	1725.11	1159.32	1241.78	761.466	1002.01	1065.44	1213.15	776.883	944.249
1416581_at	279.791	301.998	289.16	316.952	245.692	207.586	243.362	267.822	159.798	223.89
1416582_a_at	229.909	214.145	118.405	259.377	110.091	304.448	248.309	343.191	118.817	292.535
1416583_at	218.931	183.953	99.3089	159.496	106.553	242.387	226.274	297.822	179.643	254.407
1416584_at	39.2383	48.6732	29.9134	66.8297	55.3292	127.774	147.446	157.158	112.121	140.761
1416585_at	150.146	157.802	110.4	141.257	120.757	155.091	138.56	193.365	139.342	169.457
1416586_at	36.3946	27.0524	25.5169	25.6333	28.5175	22.9928	18.5326	34.2081	22.784	34.2713
1416587_a_at	121.31	154.811	110.935	113.899	59.4278	129.289	115.067	150.701	110.575	102.484
1416588_at	6.04375	3.52772	17.5668	14.5543	2.22671	7.63666	7.74895	13.83	3.4025	6.95396
1416589_at	4766.26	2793.34	6682.82	10133.1	9452.41	12175.7	11212.3	12322.5	11320.7	11257.9
1416590_a_at	487.558	461.829	477.174	764.163	676.91	910.347	734.869	779.692	777.399	697.979
1416591_at	526.559	476.472	457.248	851.202	595.176	988.66	872.731	930.266	886.411	782.785
1416592_at	308.486	475.429	209.253	334.602	184.868	299.424	324.616	498.689	237.009	386.214
1416593_at	98.9119	147.803	62.5519	99.3811	40.6182	106.889	139.363	154.99	82.0448	148.362
1416594_at	15.7591	22.0075	3.45383	3.41895	2.98248	3.16402	4.51575	35.2649	38.2077	3.00002
1416595_at	144.852	169.451	106.846	150.045	116.009	273.047	272.768	380.096	222.86	306.585
1416596_at	161.353	501.094	92.7651	59.5464	48.4276	4.3002	2.11181	21.054	12.6127	14.6262
1416597_at	52.6304	67.0662	38.9982	32.7697	19.4546	26.971	37.0968	45.0579	30.2974	30.207
1416598_at	91.8067	76.0231	76.8399	129.04	77.7612	55.7804	67.3031	127.767	84.3879	119.569
1416599_at	39.9979	32.1857	43.2116	47.0877	45.3579	34.9453	41.9308	46.7115	37.132	45.2872
1416600_a_at	358.777	283.438	277.499	318.31	239.869	408.522	435.752	578.935	393.327	460.834
1416601_a_at	19.4081	5.99043	20.024	2.94088	11.2917	20.3723	24.3605	30.5554	15.9529	21.7971
1416602_a_at	37.9329	26.199	37.9683	44.5447	29.1856	30.0368	50.282	25.4775	27.3215	40.9294
1416603_at	2951.23	3440.47	2479.55	2801.05	2037.39	3089.34	3295.6	4296.09	2551.17	3586.43
1416604_at	1180.01	1061.24	1023.1	1351.78	1023.04	1452.69	1718.76	1493.09	1281.29	1563.07
1416605_at	227.046	356.97	187.931	213.072	113.873	387.18	402.356	569.147	301.994	467.803
1416606_s_at	545.402	840.69	394.803	407.518	309.717	854.517	797.362	1093.36	712.976	852.726
1416607_at	964.924	628.602	1164.89	1862.09	1104.04	3316.69	3241.52	2924.07	2898.48	2620.34
1416608_a_at	1572.25	1121.35	1318.82	1927.67	1403.09	2052.65	2031.69	2168.04	1715.43	1845.36
1416609_at	783.872	928.294	549.023	705.979	529.507	974.734	1085.62	1045.56	844.612	885.201
1416610_a_at	115.036	155.003	72.9013	108.084	83.4875	66.2215	65.1844	83.7006	104.586	96.6843
1416611_at	342.178	485.654	267.793	291.676	239.922	433.361	484.81	764.71	468.026	611.257
1416612_at	690.926	687.131	1185.36	795	756.161	311.801	357.634	831.224	472.006	693.415
1416613_at	189.874	116.683	375.71	248.615	218.412	60.9137	78.9284	151.617	85.8162	127.619
1416614_at	586.479	1019.6	735.37	928.573	765.482	1419.89	1387.68	2110.72	1221.75	1709.54
1416615_at	319.437	373.47	332.423	289.833	204.497	243.057	240.341	250.999	202.606	220.657
1416616_s_at	516.881	520.206	534.309	607.426	407.561	313.51	286.83	343.73	253.136	302.344
1416617_at	120.108	252.662	97.4571	84.9711	73.1366	185.928	175.616	215.079	136.182	199.212
1416618_at	144.493	125.833	114.397	149.339	107.267	133.285	114.742	123.957	97.8001	102.326
1416619_at	284.851	191.613	873.552	1293.19	1131.69	1514.84	1535.66	2019.53	1266.68	1689.43
1416620_at	177.667	109.435	122.267	148.277	101.358	156.315	144.936	208.607	139.558	163.886
1416621_at	262.425	481.532	349.61	403.919	294.496	350.831	284.095	379.579	274.762	332.29
1416622_at	115.469	163.715	94.8924	105.789	65.1022	89.8905	97.4247	105.287	87.0589	91.5854
1416623_at	33.9601	21.7373	39.196	67.8829	58.113	56.7607	65.2411	105.794	100.273	116.226
1416624_a_at	8446.91	8687.78	7278.06	8292.9	7059.97	7752.42	8098.17	9091.78	7500.71	8266.4
1416625_at	1317.61	1224.69	1631.36	2679.38	1976.47	3925.88	4024.91	4710.97	3974.16	4535.43
1416626_at	0.378197	10.9187	2.11891	0.46959	1.22612	0.601905	1.3958	0.771609	0.668409	0.990407
1416627_at	380.204	655.877	104.082	61.2617	37.8128	23.0862	9.08479	8.46326	15.65	9.15214
1416628_at	537.437	716.737	355.2	539.392	442.061	555.408	617.056	587.589	447.577	557.108
1416629_at	807.933	607.994	1247.2	2635.68	1970.07	3062.25	2449.44	2142.53	2129.87	1865.93
1416630_at	899.218	225.646	951.033	1422.34	1438.92	1222.54	852.461	967.106	834.963	904.818
1416631_at	233.526	280.53	173.925	231.714	193.835	213.374	268.051	294.069	192.182	228.234
1416632_at	378.474	197.312	559.79	1146.09	749.296	2446.4	2473.91	2756.17	2461.34	2206.48
1416633_a_at	1438.89	1439.07	1153.06	1504.24	1087.22	2307.22	2108.06	3215.19	1861.8	2642.3
1416634_at	442.602	595.486	338.096	434.623	326.632	933.352	912.577	1444.73	733.588	1102.26
1416635_at	628.861	685.832	692.702	1080.8	971.795	1321.1	1626.85	2244.5	1297.84	1978.25
1416636_at	2496.6	2307.96	2817.63	3236.46	2718.9	2842.15	2324.64	2942.01	2294.16	2570.05
1416637_at	167.042	177.886	225.888	264.154	226.025	272.49	284.294	367.253	243.819	333.336
1416638_at	44.477	86.0393	41.6087	62.6807	39.627	33.2001	23.1133	46.0993	31.2574	32.7735
1416639_at	43.8145	121.546	29.7491	13.0222	15.4766	12.1581	12.6001	10.5304	5.22122	3.83435
1416640_at	0.779238	2.33358	0.907289	5.33251	9.46768	15.1387	38.5194	29.9259	27.013	19.7892
1416641_at	88.5524	170.3	76.4271	89.6765	59.2284	87.6991	135.297	198.071	90.691	165.564
1416642_a_at	9331.31	9565.83	9259.2	9949.26	9112.06	9129.93	9602.52	10082.3	8823.16	9405.57
1416643_at	1.34145	8.31594	6.18777	5.69227	3.53117	4.20382	0.870007	3.73602	3.98228	0.929444
1416644_a_at	15.8014	52.7587	5.06197	20.8189	5.06875	2.69154	1.91583	5.21146	2.72723	1.64608
1416645_a_at	9.3289	8.87551	2.62744	0.23812	4.44395	10.7378	19.6836	100.073	20.2144	54.2041
1416646_at	1.45803	9.35003	0.948781	2.34528	1.04503	5.34315	12.2864	32.1272	8.92999	21.2953
1416647_at	412.16	310.417	567.763	773.438	469.38	555.956	610.847	516.88	514.014	432.105
1416648_at	1164.18	1283.73	1775.57	2144.43	1935.41	1499.68	1433.34	1883.02	1348.57	1486.52
1416649_at	61.7172	53.1977	720.609	1735.32	378.346	32.8529	15.4459	34.4971	12.2375	112.397
1416650_at	0.704736	3.92829	0.216845	0.576497	0.533631	3.64738	3.24756	0.171688	1.73409	0.171205
1416651_at	250.971	406.485	149.538	204.383	113.767	197.399	185.835	200.096	167.607	178.074
1416652_at	42.9303	26.0539	97.3938	206.233	169.593	242.104	212.389	487.226	222.943	417.434
1416653_at	372.726	504.872	388.128	503.627	408.907	813.027	902.804	1241.88	678.768	1194.83
1416654_at	322.375	305.564	135.17	157.877	72.3603	138.418	116.667	162.53	114.653	168.115
1416655_at	697.618	635	426.733	558.838	416.952	927.635	741.105	1030.77	695.949	826.426
1416656_at	1147.85	1025.6	720.357	684.999	501.76	1358.86	1572.87	2994	1417.27	2325
1416657_at	344.792	361.304	426.286	490.475	453.166	444.725	461.419	660.437	417.661	544.284
1416658_at	2.35985	2.43876	7.73874	1.12247	0.706032	0.438106	8.59993	15.9205	2.97318	6.66279
1416659_at	1085.73	1041.28	1275.78	1276.8	922.946	1111.76	1007.25	1597.43	767.536	1239.82
1416660_at	105.08	115.999	64.6761	69.8711	38.3165	105.572	123.728	139.164	61.9283	109.127
1416661_at	18.7625	3.23941	12.0362	14.63	6.46234	9.91422	9.23344	11.7475	14.9725	14.8722
1416662_at	56.2473	130.258	109.218	151.813	85.5734	163.496	134.034	93.8132	133.011	124.68
1416663_at	1298.37	1120.09	969.221	1383.92	1056.24	1789.23	1733.76	1859.41	1526.18	1624.53
1416664_at	56.9587	115.338	61.3304	36.5588	46.5843	76.6619	140.426	125.77	82.497	126.717
1416665_at	383.288	363.654	205.504	304.317	175.773	461.649	473.292	495.692	339.163	473.702
1416666_at	916.351	275.777	419.266	751.324	709.976	610.799	879.681	903.79	789.128	885.974
1416667_at	338.529	711	380.386	510.545	376.708	864.385	941.369	1235.48	851.003	913.99
1416668_at	1325.59	872.501	1502.14	2472.29	1957.85	2847.57	2407.43	2677.16	2108.55	2094.44
1416669_s_at	4567.83	4372.36	4150.82	4671.58	3034.86	3667.67	3362.29	5298.59	2825.97	4187.4
1416670_at	3.86151	14.8295	0.45703	1.6131	0.296897	0.428837	1.25343	11.8007	1.17681	1.07528
1416671_a_at	141.815	238.214	105.83	156.635	103.469	202.09	200.416	255.322	200.351	243.649
1416672_s_at	201.906	393.698	219.098	281.877	207.576	268.146	247.053	369.876	239.682	256.283
1416673_at	74.2994	31.796	46.9527	42.0279	41.9543	45.2878	35.0005	60.4683	37.8726	54.4473
1416674_at	84.4497	90.7365	119.512	101.028	89.7386	45.2139	45.9638	41.755	40.8113	29.1836
1416675_s_at	143.375	70.4171	103.152	140.641	107.668	110.962	85.2873	98.9886	71.9675	105.654
1416676_at	39.3524	36.5587	672.82	1071.71	342.58	19.0159	18.0542	36.5115	12.6004	100.788
1416677_at	73.3835	65.1118	1015.58	1816.23	469.442	57.1907	35.4238	80.9638	52.4489	204
1416678_at	607.22	661.616	519.97	599.262	485.306	873.529	769.502	1073.1	606.64	841.908
1416679_at	1605.64	1696.79	1104.91	1508.73	848.034	1346.04	1304.94	1513.15	1288.87	1374.07
1416680_at	761.578	906.135	906.705	1048.8	810.407	1079.52	1027.49	1445.08	1045.02	1058.09
1416681_at	92.2392	111.99	90.359	79.815	66.6898	119.633	106.893	164.511	82.7682	192.193
1416682_at	27.5694	53.9616	65.0877	74.29	50.0035	58.6274	51.1415	98.8016	52.8214	95.4396
1416683_at	294.318	419.25	182.803	179.228	138.644	422.915	471.017	725.717	411.052	599.927
1416684_at	234.527	318.36	257.482	268.553	197.397	344.154	342.099	417.522	254.539	345.402
1416685_s_at	375.569	446.857	369.911	395.174	216.119	384.099	384.417	548.131	311.763	455.047
1416686_at	36.4795	30.6592	64.675	62.6553	43.2112	67.2564	56.8983	62.1441	54.7281	72.5272
1416687_at	26.0295	19.0015	42.5063	74.9084	38.7504	43.2223	37.8498	68.9595	57.1682	61.3176
1416688_at	14.3221	12.8787	0.478432	0.737939	9.91163	2.82337	9.92624	7.82913	13.0075	6.56345
1416689_at	59.8646	147.672	61.3812	38.912	32.6186	30.868	36.259	50.2088	32.7094	38.3648
1416690_at	358.942	299.033	262.145	263.678	211.954	336.132	294.647	284.924	211.077	257.624
1416691_at	83.5021	53.9125	61.4086	53.0378	47.1213	78.9618	60.553	58.4223	57.6071	75.4104
1416692_at	129.329	142.214	103.539	125.138	107.442	116.25	121.429	165.985	94.6886	140.991
1416693_at	24.4824	10.6419	50.1635	32.2441	44.0724	38.5029	29.2982	50.1837	31.322	40.4289
1416694_at	9.46192	128.411	31.8796	4.25966	5.21445	3.3297	0.361193	0.915827	6.98894	3.49311
1416695_at	927.678	740.682	1896.39	3195.98	2690.8	2614.88	2607.09	2646.4	2046.45	2282.13
1416696_at	233.005	392.574	163.697	186.372	123.846	276.933	304.978	330.868	253.27	301.39
1416697_at	367.384	330.073	133.138	144.702	68.33	65.5336	108.629	129.227	80.6368	93.3557
1416698_a_at	727.237	1344.68	710.457	818.881	694.096	1331.88	1167.57	1576.45	978.572	1320.3
1416699_at	1038.28	898.473	1384.02	2038.31	1602.86	2015.46	2128.82	2813.42	2010.45	2268.04
1416700_at	115.207	132.81	167.842	235	270.354	294.605	221.659	350.847	127.223	298.698
1416701_at	39.6282	46.7331	40.5912	42.6566	61.2958	93.0389	72.5951	110.161	49.9051	101.251
1416702_at	10.3041	36.7114	7.67759	15.8864	13.6673	2.26912	10.223	15.6784	18.7899	1.68384
1416703_at	438.579	365.418	356.569	535.731	305.809	679.643	759.576	1011.85	604.17	818.875
1416704_at	13.0654	16.2293	13.9521	15.1842	18.012	29.3478	20.9634	33.6412	31.5677	40.4119
1416705_at	248.991	277.696	324.804	572.156	315.761	824.75	627.959	813.369	570.125	659.181
1416706_at	186.094	174.537	252.913	374.316	285.345	596.656	547.508	568.386	434.005	534.256
1416707_a_at	1.96741	2.99477	11.7193	3.14469	2.22395	5.27291	2.89166	3.92492	3.53419	6.71533
1416708_a_at	125.926	93.786	154.077	213.846	142.899	243.924	221.88	240.707	151.128	157.896
1416709_a_at	261.65	308.622	282.992	304.484	231.253	158.318	186.108	191.746	130.207	173.949
1416710_at	9.51304	14.578	9.25367	19.2696	4.24239	26.1134	15.6432	20.548	11.4697	21.2725
1416711_at	0.193272	4.14243	0.61122	2.03455	0.704011	2.42542	5.47394	1.04753	1.44413	1.10439
1416712_at	294.16	418.304	236.651	217.124	220.056	446.063	446.323	589.42	434.238	553.708
1416713_at	85.4277	91.3074	188.522	247.394	124.673	238.934	195.853	422.293	179.027	396.167
1416714_at	41.494	85.7713	71.8673	100.544	73.0784	435.718	447.041	627.378	345.339	568.735
1416715_at	52.1794	295.51	66.6204	33.3579	15.8998	0.677597	0.926514	1.74916	1.42501	1.3318
1416716_at	73.4598	77.0025	55.1872	95.1351	49.3705	76.1035	68.3037	77.1114	60.519	64.1421
1416717_at	80.7135	268.638	40.8719	11.4694	3.87777	12.0379	4.33654	10.7724	14.8921	13.288
1416718_at	13.7505	9.99276	7.17062	17.0711	10.9319	8.76797	7.62692	12.6009	8.89701	4.27224
1416719_a_at	3826.13	5141.16	3209.27	3583	2708.63	3932.39	4194.91	5544.56	3589.6	4791.46
1416720_at	455.957	646.774	300.481	366.865	251.316	353.266	329.903	460.637	257.683	366.444
1416721_s_at	1214.8	1555.52	875.077	952.766	667.303	738.452	782.539	992.147	635.988	763.44
1416722_at	226.317	283.065	183.993	206.609	159.6	190.604	228.227	228.622	150.077	194.679
1416723_at	528.829	345.79	1387.83	1811.62	1097.11	1260.91	1084.94	1629.84	1106.86	1287.7
1416724_x_at	92.3573	63.0507	221.085	335.234	281.558	241.242	193.971	317.553	279.395	245.775
1416725_at	5.40243	16.5033	4.78557	6.63752	20.3408	23.3654	12.256	10.6488	7.53404	15.9488
1416726_s_at	782.452	811.802	547.759	693.034	448.928	991.04	875.14	1181.78	730.072	988.77
1416727_a_at	4829.78	3438.59	5918.51	7249.06	6127.63	5980.59	5438.18	5883.56	4464.12	5360.15
1416728_at	819.576	2165.75	877.448	812.697	560.253	869.84	901.451	1101.53	799.362	872.85
1416729_at	55.2622	28.8149	594.963	979.687	297.769	34.1005	17.699	32.5748	26.1325	127.664
1416730_at	174.172	158.426	227.942	276.44	187.753	158.494	173.603	180.281	155.667	155.188
1416731_at	621.534	609.475	573.472	697.918	623.685	757.056	657.597	922.182	518.078	743.735
1416732_at	25.493	34.1833	26.1626	23.1217	19.4475	33.2519	36.7415	30.5493	26.3653	38.9636
1416733_at	377.479	331.577	488.637	500.095	357.292	367.32	348.306	395.976	297.303	330.752
1416734_at	4.98848	1.92849	3.24225	5.4322	10.8874	8.009	10.8783	2.51765	2.3756	1.23919
1416735_at	1209.19	1525.81	1092.57	1302.87	1073.09	2065.79	2400.71	3592.49	2200.57	3127.54
1416736_at	242.135	223.376	234.521	274.234	170.704	179.34	180.866	213.925	152.874	168.753
1416737_at	239.996	94.0986	277.391	337.428	238.84	276.52	141.877	135.859	154.923	119.897
1416738_at	132.664	249.117	172.201	217.359	114.089	195.872	192.684	181.189	171.227	180.977
1416739_a_at	10.3068	15.972	7.20086	23.1581	9.09588	15.5122	10.8346	14.0544	8.87028	7.63195
1416740_at	191.728	76.8928	282.233	547.09	506.931	1459.84	1122.7	1296.87	946.088	1148.42
1416741_at	18.1509	5.01386	23.8415	13.2954	35.3833	116.449	131.062	133.931	69.8537	146.995
1416742_at	541.882	660.238	498.538	611.809	424.167	651.922	569.458	773.381	449.507	612.743
1416743_at	731.708	683.664	2245.16	1810.82	1346.39	724.651	630.271	738.921	505.414	641.686
1416744_at	6.16465	1.64041	14.6651	26.6488	17.7498	12.2425	5.98943	7.46246	3.94061	10.6617
1416745_x_at	25.1577	22.2693	59.5287	63.3592	22.0979	29.9484	24.9699	28.5982	23.8004	13.2906
1416746_at	222.794	281.349	171.824	237.662	202.79	252.792	194.688	288.508	255.285	286.12
1416747_at	215.432	215.904	283.767	376.35	255.01	512.638	451.746	546.604	410.413	415.909
1416748_a_at	58.8238	39.8104	47.0465	41.2507	29.6174	81.4109	72.5582	99.3645	54.5491	75.7382
1416749_at	481.022	416.289	372.461	899.648	714.63	2217.79	2026.08	1993.39	1813.7	1785.36
1416750_at	216.933	166.91	309.958	429.755	287.423	823.296	699.357	663.146	612.34	542.008
1416751_a_at	101.785	191.068	128.879	170.39	118.018	132.168	112.673	161.192	107.973	105.917
1416752_at	13.9451	8.38017	0.543898	1.97673	2.32757	24.2393	23.6366	20.9828	11.0122	14.0661
1416753_at	23.6255	5.59446	73.6229	52.2745	36.1057	51.1216	55.789	35.8947	40.1686	32.7971
1416754_at	3.44989	2.97374	1.06387	1.56852	3.37894	3.88222	7.82789	4.04227	5.21049	2.76529
1416755_at	430.562	675.848	493.765	447.079	293.908	411.133	344.738	460.402	343.24	421.327
1416756_at	171.447	281.161	103.713	136.647	94.0562	135.936	146.656	123.093	111.144	121.392
1416757_at	62.6128	62.9843	21.7883	19.6717	34.1082	81.2305	83.8478	124.023	61.1047	109.16
1416758_at	90.6938	74.7656	90.1949	110.236	70.9728	67.1631	74.6264	42.6599	40.847	45.6612
1416759_at	104.93	29.5135	59.8058	67.5422	52.3943	73.8102	85.3127	133.064	65.6189	111.604
1416760_at	41.3462	12.1194	40.641	32.1746	30.7527	54.8418	63.3613	51.4451	58.9071	60.8584
1416761_at	23.3252	42.086	20.5566	36.0527	22.9017	13.5826	49.2572	26.2114	26.8609	32.6772
1416762_at	2215.81	1195.15	1536.84	3147.02	2571.63	3785.05	3786.7	5062.2	3661.97	4398.69
1416763_at	967.763	832.499	651.424	940.047	652.021	888.853	803.624	980.769	734.492	794.201
1416764_at	607.693	1031.8	591.054	768.228	534.097	1000.04	1093.28	1228.51	871.631	993.503
1416765_s_at	972.712	1118.8	1023.9	1179.99	897.799	1203.54	1007.3	1191.51	803.878	1003.83
1416766_at	1691.12	2048.51	1347.27	2081.91	1715.24	1847.05	1986.02	1678.23	1704.03	1375.21
1416767_a_at	2110.69	1972.5	1879.49	2295.98	1651.63	2206.79	1831.9	2894.56	1649.12	2255.99
1416768_at	1655.93	2043.16	1233.19	1538.35	1105.4	1541.36	1575.74	1965.96	1240.01	1536.36
1416769_s_at	210.103	171.191	132.883	172.046	123.389	334.218	370.846	534.711	308.436	453.481
1416770_at	571.992	686.943	502.365	604.798	458.704	609.523	551.401	664.364	524.031	587.602
1416771_at	381.086	684.748	360.671	544.714	384.373	620.83	673.949	721.669	492.623	590.595
1416772_at	440.035	209.594	682.257	876.305	552.448	934.374	964.251	923.658	871.255	657.754
1416773_at	264.638	280.332	110.032	114.665	68.3385	104.79	108.536	188.51	105.857	122.453
1416774_at	41.0823	30.4982	15.0119	9.9733	4.8765	16.0498	25.1665	19.8382	15.6406	20.8075
1416775_at	93.798	61.3433	55.9265	62.3752	32.1415	67.8382	50.3975	73.9039	43.0192	52.8832
1416776_at	17.6112	13.2129	16.2925	22.6368	14.9578	9.55667	2.48723	13.9311	5.42725	16.9514
1416777_at	1.2644	7.11234	0.600416	0.243148	1.12002	3.83336	2.23136	2.65178	5.43985	6.59869
1416778_at	3259.29	1262	5352.35	6342.54	5121.47	5797.46	5045.84	5449.88	4720.65	4784.82
1416779_at	811.425	265.908	1631	2085.49	1449.74	2051.23	1802.86	1946.78	1562.91	1783.44
1416780_at	289.62	141.646	149.667	172.068	142.302	173.834	135.615	161.813	146.137	152.728
1416781_at	90.8189	52.6015	10.0201	32.2554	26.6981	39.0232	43.6426	96.7906	33.7232	70.3297
1416782_s_at	163.163	65.7129	82.3373	114.598	76.2045	100.737	60.2126	129.887	103.42	116.147
1416783_at	10.2209	39.7821	16.0574	8.36621	7.29379	8.68288	3.26486	9.37319	3.60099	1.28486
1416784_at	63.8034	168.758	44.3136	15.021	13.823	2.93259	7.30469	1.33469	9.95012	4.39083
1416785_at	56.3605	19.3216	21.1426	20.518	22.2537	14.8876	22.9103	24.2942	19.9956	7.32204
1416786_at	31.4338	68.5887	51.7805	73.6527	42.0697	75.6296	106.78	89.342	70.7936	72.6263
1416787_at	13.4345	14.3161	25.3622	2.81005	1.85051	8.52201	12.82	8.35179	11.0257	17.3702
1416788_a_at	1541.25	1246.46	1591.38	2116.79	1803.53	2010.14	2175.13	2393.94	2012.15	2081.06
1416789_at	1228.05	1168.76	1126.78	1491.39	1181.54	1695.72	1885.8	1950.8	1700.26	1670.03
1416790_a_at	338.93	404.255	300.376	262.956	231.945	290.008	241.911	335.613	215.706	274.033
1416791_a_at	544.412	592.455	575.039	522.541	430.282	324.445	273.961	358.558	201.144	274.295
1416792_at	380.88	522.136	301.209	333.321	235.943	313.851	337.816	391.375	295.215	329.312
1416793_at	652.109	381.668	602.12	745.311	493.093	622.425	414.058	451.553	329.806	440.229
1416794_at	73.0552	53.2649	58.3732	71.3895	46.8885	92.4862	71.5999	52.7185	46.8168	63.1242
1416795_at	193.307	204.291	86.8729	107.229	66.886	111.38	143.779	197.466	105.846	145.314
1416796_at	448.681	668.064	280.015	293.246	226.569	284.736	271.958	338.529	235.267	280.971
1416797_at	18.5931	40.4898	24.2202	18.0069	8.7259	10.7216	12.9087	25.0711	9.6386	17.4966
1416798_a_at	7.35355	27.6151	3.8926	1.42693	7.87906	37.108	28.6613	51.5955	35.5558	47.584
1416799_at	839.944	651.192	947.288	1106.21	837.013	807.373	708.258	1293.43	811.589	1071.97
1416800_at	138.638	154.984	135.285	187.166	157.647	175.039	181.295	257.34	153.459	203.695
1416801_at	74.4248	60.0738	94.7808	107.519	84.1907	90.4737	75.4156	83.7543	50.8198	71.4252
1416802_a_at	22.9872	27.4452	10.9596	18.7804	10.8363	59.1324	93.8955	147.431	70.9955	130.002
1416803_at	281.285	207.27	380.859	648.616	481.322	1037.83	944.797	980.927	937.94	921.309
1416804_at	174.269	34.9047	94.869	112.345	76.1937	252.253	228.711	242.795	140.647	205.136
1416805_at	167.348	137.156	279.183	552.121	443.516	1654.12	1625.34	2312.29	1258.76	1958.15
1416806_at	28.6035	22.7321	37.7173	38.5822	33.0581	44.7088	47.3395	44.0335	45.5052	54.6563
1416807_at	5348.08	6451.93	4314.06	4851.21	3527.02	5213.79	5215.86	6814.67	4675.38	5830.4
1416808_at	1998.05	966.995	3554.43	5436.51	4872.72	5734.03	5293.75	5798.79	4961.3	5225.6
1416809_at	75.4946	109.15	1170.63	2048.3	1108.53	51.0563	26.9734	17.6172	8.06145	155.712
1416810_at	414.98	344.248	248.119	303.005	206.273	316.515	372.722	438.404	272.398	345.434
1416811_s_at	608.448	257.578	1461.22	1240.77	1033.27	834.573	653.725	747.261	552.139	639.753
1416812_at	220.125	288.603	198.534	201.094	141.72	161.843	138.258	210.61	153.399	152.777
1416813_at	115.058	130.048	101.272	148.319	86.2215	94.8517	80.0345	91.7417	66.6155	90.9834
1416814_at	183.932	229.84	178.909	206.166	135.42	136.918	116.423	179.661	105.945	129.109
1416815_s_at	698.067	647.281	669.239	873.575	597.561	902.596	875.223	1103.06	799.541	953.377
1416816_at	1674.76	1106.97	1498.85	2105.22	1882.22	1961.56	1928.26	2298.55	1809.25	1971
1416817_at	73.9638	75.0075	58.2236	84.7975	69.1883	61.7049	59.8346	119.679	49.5479	70.2435
1416818_at	43.6275	31.542	110.602	147.913	107.965	154.277	100.718	116.211	111.128	81.7408
1416819_at	661.661	695.446	442.902	479.405	359.318	814.676	894.162	933.963	746.022	831.348
1416820_at	36.7147	44.3946	25.1544	20.7717	19.2979	28.3062	29.5495	60.6782	13.0232	21.359
1416821_at	43.0436	50.2515	35.137	40.2132	50.4127	46.2485	44.0447	20.9975	24.4675	22.9629
1416822_at	27.3005	4.89471	10.3837	11.8143	9.6954	25.0507	17.6168	22.383	19.7268	4.50936
1416823_a_at	246.137	143.981	159.216	281.746	235.379	156.342	148.564	198.73	142.708	155.713
1416824_at	474.422	545.864	261.42	417.154	289.021	534.887	527.908	595.121	367.093	493.079
1416825_at	116.217	67.1799	139.206	281.726	238.381	228.211	162.661	136.516	148.926	125.02
1416826_a_at	426.843	495.297	474.043	552.911	390.54	440.951	404.161	518.77	316.196	455.037
1416827_at	35.4925	41.1754	34.6512	33.0008	34.8614	292.483	380.995	596.828	241.646	511.674
1416828_at	8.30371	0.353935	4.28186	5.01809	5.17557	6.14873	10.3856	5.96658	4.23459	0.191622
1416829_at	3791.86	2945.38	3605.7	4837.1	3571.03	5151.72	5067.63	5228.71	4618.06	4811.46
1416830_at	900.418	1146.48	481.147	536.406	414.603	1010.82	1208.39	1580.32	1130.23	1210.4
1416831_at	328.114	673.488	264.167	242.536	152.273	209.521	232.753	247.629	178.705	215.61
1416832_at	2878.63	607.461	398.619	323.7	171.755	120.163	172.893	179.727	156.124	123.798
1416833_at	14.6737	18.4091	43.152	61.7702	18.0599	12.2	4.73121	7.02563	6.89371	8.95074
1416834_x_at	1231.87	1146.61	612.597	920.164	661.254	1253.67	1351.39	1524.82	1174.63	1310.38
1416835_s_at	247.028	224.625	122.224	155.719	70.9488	114.342	87.2298	169.4	115.796	99.2267
1416836_at	584.376	949.613	512.157	475.683	450.828	660.973	616.564	787.439	623.76	644.053
1416837_at	328.989	346.683	229.874	286.188	212.013	517.177	549.445	819.197	445.815	613.682
1416838_at	457.048	312.969	711.882	983.875	552.619	947.825	865.26	838.911	749.638	693.073
1416839_at	0.470398	0.598442	1.60367	8.04519	2.0946	0.851878	8.39511	1.12773	0.374874	5.12585
1416840_at	1992.51	4438.81	1126.09	660.894	376.349	533.351	505.256	745.122	434.392	629.629
1416841_at	370.515	290.029	232.536	331.883	230.534	294.983	288.265	392.654	215.717	312.762
1416842_at	1497.97	3508.65	979.387	1857.66	793.73	440.5	452.426	548.799	439.02	381.77
1416843_at	178.001	141.374	76.666	84.4972	65.0638	139.054	179.172	202.208	141.613	175.932
1416844_at	196.912	285.486	189.803	207.028	167.849	211.521	316.543	253.516	260.585	319.307
1416845_at	279.426	141.958	94.5348	88.7745	59.3859	236.942	168.924	201.808	208.727	138.779
1416846_a_at	579.642	196.827	644.817	1011.58	896.787	689.09	752.835	753.034	589.744	552.463
1416847_s_at	13.6471	4.93717	1.35266	25.568	9.31445	18.2705	9.2309	7.58836	14.0308	11.844
1416848_at	197.817	246.147	126.368	153.593	106.478	177.651	178.68	238.682	144.757	195.216
1416849_at	982.109	763.381	1059.45	1111.53	703.191	1206.09	1344.96	973.005	1177.05	691.878
1416850_s_at	2547.14	2017.04	3081.04	3285.26	2356.78	2827.23	3086.1	2734.85	2802.99	2237.08
1416851_at	17.4308	0.691151	2.9341	18.8859	8.83272	23.5222	12.0218	33.5062	13.3004	4.43528
1416852_a_at	262.673	190.042	135.465	159.426	125.575	135.929	153.73	233.098	126.673	148.738
1416853_at	64.9046	69.8835	39.3477	48.4039	40.9479	42.278	40.5408	52.7046	40.4952	48.4703
1416854_at	108.842	347.64	63.2891	57.2833	30.012	19.4541	7.17744	15.7567	11.2825	15.3676
1416855_at	1257.32	550.878	846.992	1078.58	593.613	430.788	655.591	1189.16	1040.28	1095.16
1416856_at	472.604	655.738	608.314	705.439	499.424	560.488	626.307	756.708	419.271	624.182
1416857_at	969.856	1596.73	746.003	781.054	562.328	972.571	926.598	976.96	681.164	856.182
1416858_a_at	900.222	1085.29	807.562	1106.07	764.702	923.081	800.094	1125.58	618.992	903.91
1416859_at	257.699	439.951	281.13	357.151	267.454	361.148	352.182	485.07	298.086	363.928
1416860_s_at	287.82	400.15	329.82	325.85	264.302	302.068	259.332	318.9	206.015	312.4
1416861_at	207.146	190.69	297.172	363.544	285.526	286.429	301.322	362.937	257.393	331.374
1416862_at	98.3403	81.564	143.134	153.58	142.554	115.281	142.76	160.921	124.723	149.288
1416863_at	53.8229	72.0089	16.4835	20.5407	18.1394	20.8189	13.066	40.3709	21.0678	25.4014
1416864_at	112.859	128.186	97.2911	97.5355	72.1975	107.696	105.587	123.89	83.4365	91.2884
1416865_at	52.5541	21.0859	21.3988	34.169	30.6151	30.5918	41.7255	47.6413	33.9179	52.0777
1416866_at	189.812	331.201	157.071	206.334	123.886	307.29	278.293	431.776	234.369	361.126
1416867_at	103.534	118.511	95.5719	113.853	92.4832	170.126	128.385	210.12	131.874	153.145
1416868_at	497.249	298.045	574.009	928.798	651.075	1795.16	1219.51	1381.38	1109	1267.1
1416869_x_at	45.5769	46.5389	68.5804	72.0781	62.5676	47.8962	36.082	30.6597	3.21975	23.3187
1416870_at	73.6708	96.205	56.9463	63.9255	47.9809	53.3747	76.9902	90.0187	60.2382	84.6799
1416871_at	18.03	25.7142	28.6266	35.0604	34.2187	1070.29	1514.99	2296.31	1332.21	2035.36
1416872_at	98.2779	472.912	221.749	268.852	196.473	282.4	260.779	298.164	222.101	274.36
1416873_a_at	152.57	136.637	230.617	274.057	223.443	299.559	225.269	271.351	145.681	208.86
1416874_a_at	112.587	188.791	131.469	135.067	102.455	147.764	131.642	150.315	99.499	119.274
1416875_at	11.6461	6.16991	16.1926	12.5363	23.9346	22.0602	18.53	24.5327	21.1897	5.13338
1416876_at	8.46657	19.158	13.07	12.426	8.91503	11.1289	13.7721	16.3354	12.6165	13.7889
1416877_a_at	2026.53	2112.89	1954.15	2224.89	1737.26	1938.5	1648.67	2271.07	1469.27	1822.71
1416878_at	48.4216	79.2533	79.1745	62.3394	40.5382	78.6393	63.4391	70.0222	53.3448	76.1393
1416879_at	9.12074	10.0955	8.93349	17.7836	5.00787	6.0853	6.12645	8.93712	0.184371	0.654743
1416880_at	595.76	667.442	1075.29	1035.18	747.395	1552.93	1604.42	1989.35	1329.66	1701.51
1416881_at	158.354	140.732	269.625	336.928	323.839	518.89	528.949	735.622	450.626	560.914
1416882_at	63.8195	61.7381	54.5159	75.9231	58.8398	371.086	539.925	993.515	472.652	902.384
1416883_at	293.768	355.04	317.865	343.873	307.197	369.776	454.111	540.655	425.343	491.898
1416884_at	2022.08	2378.12	1625.61	2163.95	1592.69	1817.58	1694.46	2590.47	1855.91	2007.87
1416885_at	181.608	199.384	151.146	194.919	126.297	181.748	160.068	209.31	135.738	180.879
1416886_at	30.4883	40.007	27.9187	32.851	26.6503	29.7506	26.4506	35.3183	24.5048	30.4368
1416887_at	2.54489	2.35979	4.83739	3.78656	8.08987	4.31965	7.27221	15.8896	7.27543	10.2844
1416888_at	49.61	95.0536	81.7596	91.7736	74.9929	162.367	137.022	140.081	116.318	131.014
1416889_at	10.5237	15.0519	1.31866	9.5466	5.3856	2.24312	8.37029	15.0098	10.5515	13.5582
1416890_at	174.114	181.519	135.105	133.221	125.866	124.684	122.359	142.663	98.0931	126.176
1416891_at	379.97	485.056	468.411	482.055	359.816	476.942	482.649	745.051	409.168	584.407
1416892_s_at	188.457	263.96	308.742	526.746	298.069	591.265	671.282	853.172	574.477	685.168
1416893_at	18.1976	26.4985	8.06266	27.3477	18.2827	76.1388	56.237	76.8336	55.3554	63.6471
1416894_at	178.996	170.984	125.603	153.768	93.9049	161.32	161.004	198.113	137.062	163.717
1416895_at	138.131	153.494	113.85	148.181	93.5881	153.276	150.633	142.911	121.024	139.392
1416896_at	75.0304	79.6973	75.2737	91.3249	71.8652	185.698	221.558	345.859	198.563	263.283
1416897_at	215.17	157.34	215.59	379.609	274.315	545.344	580.655	610.779	416.746	517.8
1416898_a_at	90.9748	87.6237	81.1367	109.433	73.4996	86.2225	112.284	135.8	95.5189	97.8439
1416899_at	5.29936	5.86731	4.53276	19.1017	15.0224	6.023	2.87397	6.31493	26.7825	3.42068
1416900_s_at	6.7033	4.33873	2.24187	0.690054	2.03003	2.68687	2.70142	1.89412	1.55893	1.19063
1416901_at	6310.74	8320.81	4668.7	4764.81	3941.95	7260.18	7483.99	8156.2	6742.41	7296.99
1416902_a_at	2178.58	2152.68	1437.55	2026.51	1486.48	2421.7	2290.72	2663.29	1856.08	2262.46
1416903_at	1500.86	2054.47	804.486	776.555	572.85	688.916	850.747	820.836	690.624	721.51
1416904_at	1899.42	1281.92	2022.63	2874.61	2182.41	3586.27	3333.35	4983.22	3341.2	4136.03
1416905_at	2.68045	2.22368	2.03955	0.465434	0.620351	0.537776	2.92338	1.76514	7.28705	3.28852
1416906_at	816.565	803.55	748.668	965.3	790.832	1233.42	1190.04	1244.56	987.361	982.792
1416907_at	316.515	323.712	260.4	344.735	245.131	497.77	429.451	515.67	357.815	449.919
1416908_s_at	450.317	530.91	403.983	524.17	404.821	664.524	615.154	852.656	514.347	723.651
1416909_at	513.104	408.758	204.594	241.685	159.036	278.128	254.854	226.767	175.254	229.822
1416910_at	791.909	852.968	954.414	1488.92	999.906	1917.48	1893.1	2228.21	1622.75	1831.08
1416911_a_at	343.417	351.614	398.803	458.081	427.312	966.396	704.384	992.245	504.904	727.446
1416912_at	915.063	1023.06	698.615	977.791	648.974	1756.68	1641.89	2089.75	1378.43	1675.64
1416913_at	17.2975	22.0425	460.499	568.691	164.767	12.6925	8.71307	21.1282	12.0251	93.3035
1416914_s_at	195.751	213.309	187.344	261.98	199.889	319.887	329.911	426.785	300.615	349.427
1416915_at	133.763	144.827	129.979	178.842	96.3456	201.727	160.373	230.089	135.306	164.339
1416916_at	182.976	503.485	120.54	105.537	64.7911	32.8937	25.7323	30.6223	20.2893	22.2023
1416917_at	392.432	421.654	327.444	409.637	281.979	538.154	481.79	532.264	410.981	502.401
1416918_at	169.112	110.128	53.3391	74.8529	52.7795	96.3262	116.241	275.791	120.08	228.394
1416919_a_at	72.3658	82.2043	88.3147	106.713	70.3703	84.0981	73.4429	71.8912	52.8024	40.8014
1416920_at	110.494	105.706	94.3992	90.0257	64.8696	78.0667	81.0564	95.7584	37.703	67.5026
1416921_x_at	3317.71	3822.47	3275	4671.05	3373.5	6459.28	6416.53	6835.86	6270.5	6247.3
1416922_a_at	1340.61	1287.35	1779.54	2357.94	1923.76	1917.14	1867.8	2503.56	1833.13	2149.78
1416923_a_at	678.526	904.664	800.314	903.127	644.185	1171.95	1369.16	1524.35	986.416	1275.35
1416924_at	955.428	1013.45	928.504	1202.91	1172.66	1026.28	1247.25	1703.96	1060.77	1404.26
1416925_at	242.737	271.581	304.631	396.571	286.376	518.668	445.467	496.061	358.842	424.521
1416926_at	1160.03	756.921	1433.74	1247.04	791.458	764.5	782.559	826.627	755.946	946.502
1416927_at	1.12517	1.58264	6.70427	5.60265	1.42697	6.90303	7.78831	1.83286	11.3662	6.49783
1416928_at	163.275	228.803	192.047	215.495	160.274	188.547	188.919	282.9	161.586	236.881
1416929_at	9.54427	14.972	16.2388	16.8812	14.4296	11.5235	13.9806	28.4771	15.5711	21.2229
1416930_at	418.578	50.1927	27.0673	20.3157	10.4122	12.8122	10.3923	13.396	13.5874	7.65431
1416931_at	112.62	141.877	76.4611	105.293	81.3695	185.303	143.039	197.001	127.116	161.417
1416932_at	188.253	164.752	189.777	228.249	193.146	326.946	319.718	311.365	233.058	261.836
1416933_at	368.521	317.283	655.279	1013.04	739.472	500.018	569.093	512.58	400.032	420.389
1416934_at	136.836	99.3821	148.063	258.711	178.752	272.955	269.472	431.642	248.972	351.451
1416935_at	124.51	88.0533	473.879	622.327	768.128	258.974	285.438	451.15	257.971	370.926
1416936_at	64.6674	23.2751	56.1575	135.107	82.3094	179.932	92.1336	97.2369	133.456	102.231
1416937_at	3100.07	3295.67	2278.97	2928.03	2207.09	3297.49	3531.8	4373.43	3254.8	3835.56
1416938_at	817.222	888.824	609.582	698.452	496.58	909.314	890.253	1224.19	611.786	1012.31
1416939_at	978.632	825.427	1285.17	1316.22	808.038	1151.3	1166.57	943.94	1007.17	923.946
1416940_at	70.9213	107.899	68.6163	98.4744	66.0729	89.9666	74.5113	76.5367	70.0265	81.4469
1416941_s_at	2073.15	1869.72	2534.78	2709.58	1957.01	2036.98	1941.96	2460.77	1491.59	1994.08
1416942_at	135.91	166.914	173.679	212.671	165.161	254.569	229.962	249.487	193.821	228.984
1416943_at	1112.01	1235.51	811.931	1085.29	733.176	1294.09	1277.08	1869.1	1011.04	1405.21
1416944_a_at	211.985	161.81	173.383	207.563	164.929	196.595	175.876	153.031	124.525	163.007
1416945_at	161.651	202.153	107.8	116.742	113.752	130.314	147.601	175.38	141.224	101.497
1416946_a_at	629.813	702.583	894.655	1786.49	853.076	1466.59	1772.55	1663.85	1667.01	1508.83
1416947_s_at	1215.52	1330.78	2055.97	3598.29	2148.68	2934.79	3154.9	3223.77	3084	2668.08
1416948_at	591.366	665.142	480.107	661.156	451.337	621.716	647.61	804.641	562.632	703.992
1416949_s_at	914.023	1008.89	634.349	596.061	507.488	755.256	626.198	743.716	536.064	667.109
1416950_at	328.883	180.255	336.963	518.389	353.999	805.577	693.928	1096.5	604.396	1004.42
1416951_a_at	1190.89	1560.49	934.541	944.837	688.657	958.348	833.528	1439.52	689.004	1098.03
1416952_at	762.045	1262.97	593.34	620.256	451.934	781.065	764.287	967.768	581.655	947.78
1416953_at	384.635	613.238	990.275	646.583	528.434	222.674	153.035	417.912	281.29	327.309
1416954_at	397.43	594.505	251.473	337.476	202.486	1649.74	1343.32	1264.53	1392.16	1110.57
1416955_at	106.017	146.479	31.2697	70.411	42.7752	397.078	331.069	296.522	407.327	258.194
1416956_at	20.3352	16.785	13.8213	24.5338	17.4792	123.929	162.883	209.696	117.421	212.47
1416957_at	9.15988	21.6781	13.0684	11.9324	6.66662	3.8212	15.0894	14.0404	7.61771	4.97601
1416958_at	1312.33	913.718	560.911	650.166	536.181	996.954	972.637	1228.07	834.253	1007.48
1416959_at	5.42511	9.92726	6.56544	1.16807	4.14518	5.84523	7.14476	11.7977	1.80217	8.70867
1416960_at	150.243	222.59	146.02	160.108	108.585	162.13	164.413	187.536	122.57	155.834
1416961_at	24.6384	28.6207	18.9182	23.7087	1.4189	52.3658	67.8519	79.9358	54.1589	88.0715
1416962_at	40.8072	75.9416	40.3595	91.99	56.7069	74.5432	93.2685	105.196	70.0827	100.067
1416963_at	312.966	276.848	295.915	337.131	281.09	428.199	396.798	501.171	347.991	434.229
1416964_at	93.4307	101.838	71.8424	67.2158	44.7691	70.0728	120.658	101.549	78.8009	83.6842
1416965_at	7.89351	14.532	5.31164	3.61789	2.04596	4.26961	2.33271	7.25734	4.80076	2.5317
1416966_at	0.393535	2.81569	1.06138	4.57105	2.08868	1.44284	2.65443	1.45114	1.62474	5.5155
1416967_at	4.97873	0.144855	2.60628	0.252603	1.38638	0.618218	1.62857	0.123301	1.80191	0.314061
1416968_a_at	660.525	701.768	976.846	1346.24	1005.3	920.719	921.878	1083.95	734.247	904.355
1416969_at	16.0294	6.55442	5.14395	3.01683	11.3652	48.6099	43.9949	34.0048	45.7689	45.2647
1416970_a_at	6703.13	5979.74	5224.92	6912.52	5454.22	6418.86	6398.48	7424.06	5980.82	6458.25
1416971_at	3288.14	3490.37	2381.69	3515.41	2328.36	3274.27	3341.58	4073.81	2977.06	3275.18
1416972_at	728.936	1040.79	731.049	774.137	547.498	676.414	669.621	819.556	479.276	730.587
1416973_at	776.584	1306.91	680.011	721.686	602.992	737.774	701.569	909.093	603.543	816.286
1416974_at	228.048	214.246	171.494	224.836	187.308	286.85	286.37	423.4	257.55	361.292
1416975_at	21.5375	21.5415	15.9293	14.0601	23.7982	47.2018	50.2782	59.5097	49.3157	52.4462
1416976_at	188.27	171.486	129.661	160.96	103.806	257.003	190.581	303.732	181.723	292.261
1416977_at	23.8082	25.8219	20.452	20.2644	19.8196	24.2113	27.7035	37.9936	25.6653	26.3801
1416978_at	640.03	425.72	1301.72	1597.35	1212.2	1407.16	1791.68	1840.48	1336.73	1738.46
1416979_at	1368.97	1558.27	964.012	1386.85	995.973	2150.55	2014.35	2666.88	1742.86	2144.73
1416980_at	22.457	31.6416	202.538	416.009	141.102	152.698	97.1732	88.757	124.59	73.5022
1416981_at	246.565	178.491	427.92	595.456	439.935	528.396	442.46	485.511	495.807	398.644
1416982_at	127.754	86.317	168.35	221.225	178.847	212.169	177.954	142.359	180.315	177.489
1416983_s_at	567.423	306.215	755.805	1063.83	733.522	680.323	643.937	559.446	540.766	487.313
1416984_at	453.336	341.087	282.525	282.184	228.023	435.982	481.168	452.01	333.431	398.997
1416985_at	77.3404	82.7192	139.921	229.268	190.853	1194.41	1583.37	2536.73	1448.87	2119.27
1416986_a_at	7.60388	3.59653	3.16683	8.02538	14.3379	54.9096	68.7268	80.0816	51.8409	100.008
1416987_at	42.736	20.5818	35.5051	49.9095	35.1556	33.0146	25.892	45.31	14.7911	24.8644
1416988_at	140.267	185.922	103.653	121.661	78.8878	121.794	108.634	140.596	120.659	109.554
1416989_at	294.525	306.286	189.972	268.198	226.222	308.417	288.405	293.291	242.462	247.05
1416990_at	332.405	279.916	364.013	379.247	389.941	261.623	257.147	289.003	332.788	218.59
1416991_at	103.976	88.4714	87.334	110.855	76.9055	133.799	98.7711	160.48	74.285	135.392
1416992_at	139.511	61.9867	250.118	438.929	294.734	595.31	623.857	541.344	479.31	453.979
1416993_at	273.624	361.576	314.077	417.468	265.432	481.433	570.339	531.472	456.932	449.054
1416994_at	65.4351	56.0012	35.9152	57.538	30.4109	61.1798	63.4217	73.7138	31.3555	57.1469
1416995_at	74.7935	69.6609	54.8544	77.062	50.6915	32.2466	22.9318	8.80267	10.1687	3.57331
1416996_at	129.676	988.738	163.067	56.9976	53.6979	56.065	76.6405	116.343	62.3452	84.4105
1416997_a_at	35.7321	153.858	43.5802	40.045	18.9111	12.6043	21.949	9.87469	9.1344	18.1301
1416998_at	427.798	446.937	674.743	848.592	574.266	443.535	405.881	455.951	311.704	440.993
1416999_at	230.039	329.041	159.144	195.136	128.926	156.795	188.797	105.551	122.464	149.608
1417000_at	121.26	86.4897	65.1441	93.7958	63.2629	70.7319	62.2766	92.4042	58.4315	63.5725
1417001_a_at	1783	1688.97	2477.3	2307.22	1978.66	1285.28	937.553	1483.76	808.608	1051.44
1417002_at	481.897	827.944	463.382	501.1	536.609	777.921	775.328	1088.39	645.714	895.604
1417003_at	21.2113	12.0686	15.0584	22.8612	13.314	33.8472	22.9129	32.7135	20.5851	31.5901
1417004_at	383.516	463.603	349.371	456.761	387.7	655.703	819.184	707.185	649.403	722.06
1417005_at	103.933	117.169	79.6884	88.3625	59.1863	61.9518	45.7306	64.7843	50.9655	57.8045
1417006_at	256.681	522.016	215.61	293.767	186.375	383.802	372.407	564.323	335.951	423.526
1417007_a_at	1691.85	1505.13	1511.7	1779.03	1496.28	2052.99	2058.05	2881.15	1767.42	2704.89
1417008_at	308.015	124.114	535.845	693.95	390.155	557.459	528.952	553.837	452.392	475.36
1417009_at	223.309	155.568	309.939	455.333	295.987	294.477	379.419	523.039	375.694	553.935
1417010_at	1358.54	1617.52	844.361	988.726	672.496	1127.11	924.401	1287.85	875.469	1090.49
1417011_at	164.389	102.061	146.059	225.975	145.75	374.061	396.678	457.087	273.502	384.202
1417012_at	50.0048	46.6469	55.4087	64.9544	60.4689	93.9429	146.854	144.276	93.0645	114.262
1417013_at	890.586	173.462	610.504	921.269	616.746	539.003	438.195	359.942	320.373	334.357
1417014_at	206.592	34.421	94.8862	110.484	86.2979	119.946	93.4346	74.3794	75.4158	68.9287
1417015_at	7.1558	2.63596	4.91417	0.996539	10.6675	10.1257	12.4545	10.8916	5.2246	8.71729
1417016_at	201.944	124.22	204.225	300.692	241.7	275.936	276.476	294.672	182.094	263.649
1417017_at	265.21	338.823	92.0932	40.95	8.04953	1.42578	2.7179	0.998924	13.4323	1.93894
1417018_at	106.446	202.094	116.301	125.475	102.009	234.668	319.844	450.764	294.393	415.201
1417019_a_at	22.8643	15.0384	20.0581	26.2584	13.5526	27.2748	40.8646	52.7012	29.8709	35.3594
1417020_at	33.7335	508.13	67.8494	17.9274	10.8881	0.642006	13.4699	3.82707	10.513	8.62292
1417021_a_at	4.05511	79.16	22.9847	17.365	5.54762	8.25524	15.9249	0.77404	10.9025	13.7447
1417022_at	19.661	20.6665	23.5421	26.7342	23.8472	11.9175	14.5132	17.6539	11.8581	12.7562
1417023_a_at	12242.9	10855.1	12108.6	13649.7	12727.6	12722.8	12207.7	13162.4	12169.7	12441.6
1417024_at	151.357	169.751	169.321	224.75	139.954	252.34	232.269	278.116	200.667	255.537
1417025_at	363.694	547.541	848.323	1043.29	817.767	4051.52	4461.35	4886.72	3101.36	4588.49
1417026_at	315.94	309.614	198.183	258.35	179.9	356.118	379.085	454.435	253.008	339.033
1417027_at	314.692	692.651	234.044	236.701	133.095	97.5818	97.354	169.798	103.836	131.423
1417028_a_at	76.0838	180.83	74.8528	74.0326	57.771	33.5425	29.9836	53.0178	62.4379	58.1708
1417029_a_at	4.56661	14.2043	0.684789	7.02561	1.97383	6.00587	6.87053	6.1286	0.488304	4.02096
1417030_at	22.3229	30.2125	23.436	21.4793	16.2167	75.0818	82.2462	206.615	60.2251	162.352
1417031_at	7.29328	17.0272	9.2832	11.414	3.2516	28.7838	32.9311	78.1568	28.5517	56.2427
1417032_at	265.605	198.241	349.742	399.824	350.138	387.335	372.03	433.739	351.036	400.981
1417033_at	16.8423	16.8735	16.4179	19.4385	17.6533	24.3787	27.9434	40.1276	25.0175	36.7364
1417034_at	343.448	430.243	169.256	179.476	140.687	236.127	230.666	288.154	182.077	257.84
1417035_at	107.442	116.172	71.6554	89.6633	63.1736	138.687	137.155	152.733	109.98	145.011
1417036_at	2.29249	6.01007	4.493	0.443699	1.14589	1.99228	7.57899	4.22023	0.377289	1.93461
1417037_at	113.033	93.343	139.016	220.233	187.593	183.338	164.098	233.602	135.775	168.074
1417038_at	285.268	397.473	203.074	372.105	326.522	1394.98	1250.97	1582.96	1104.12	1242.86
1417039_a_at	208.636	332.061	186.584	350.8	163.07	194.784	201.504	270.669	217.007	225.902
1417040_a_at	355.321	163.295	146.306	238.258	221.366	251.204	245.684	204.79	232.31	218.186
1417041_at	203.568	276.909	228.407	210.308	138.459	207.625	178.058	196.822	141.681	210.604
1417042_at	247.726	614.661	236.836	282.408	156.465	180.347	156.585	147.187	105.216	117.604
1417043_at	34.7615	26.4143	84.0633	173.535	43.0113	16.8831	12.8368	16.1043	6.39179	7.54372
1417044_at	436.976	493.834	204.538	198.58	121.967	224.497	211.611	247.352	160.242	203.929
1417045_at	56.9337	103.282	170.727	253.787	205.675	201.24	182.511	240.348	181.07	181.025
1417046_at	154.39	129.328	117.935	145.703	95.1173	138.692	138.643	140.943	91.7844	102.85
1417047_at	1130.86	2442.18	504.362	117.791	55.4876	13.5093	9.01891	12.8018	2.31077	2.17331
1417048_at	19.4062	51.7249	0.868095	2.29762	2.30806	2.1152	12.822	3.52691	8.43836	3.05943
1417049_at	12.0341	9.29501	14.2383	10.8891	15.0834	15.476	16.4882	15.3651	21.9996	21.9044
1417050_at	79.1612	235.494	50.4754	32.5457	12.6188	9.24202	3.28695	2.25248	4.12038	2.9105
1417051_at	5.55655	24.2432	6.84287	7.02197	4.32572	10.219	7.30426	0.835598	2.48019	0.944682
1417052_at	671.713	946.572	432.849	449.255	296.214	652.953	691.982	670.84	485.87	689.359
1417053_at	302.047	434.512	244.385	411.625	276.672	653.268	653.331	638.461	503.366	533.887
1417054_a_at	1091.32	1066.77	708.42	826.108	644.815	798.291	772.231	1058.01	626.102	866.339
1417055_at	662.95	902.221	466.005	611.259	321.23	581.567	602.993	906.26	514.043	748.931
1417056_at	757.893	714.141	668.56	859.236	608.097	1073.54	1085.43	1375.63	879.676	1173.51
1417057_a_at	176.635	168.191	303.806	302.179	201.806	252.912	208.258	315.89	148.867	228.416
1417058_a_at	658.879	980.459	471.573	515.483	410.013	601.577	562.331	828.17	492.058	606.136
1417059_at	800.173	1725.15	452.482	458.12	325.592	623.668	721.902	884.593	531.064	734.672
1417060_at	136.509	97.6034	220.499	187.628	122.106	148.893	115.948	143.843	89.9722	123.058
1417061_at	106.087	132.918	200.905	413.563	309.913	159.968	157.566	248.802	171.143	255.308
1417062_at	215.777	301.467	193.711	231.915	144.645	174.15	188.339	248.623	162.038	214.338
1417063_at	169.174	335.075	256.339	314.673	327.608	3130.57	3597.61	5199.56	3306.14	4686.22
1417064_at	380.374	451.973	265.51	329.718	256.164	571.496	530.021	623.854	468.301	554.566
1417065_at	483.822	480.359	421.374	814.978	542.895	710.056	773.233	1209.62	576.486	861.037
1417066_at	193.075	179.463	201.919	242.543	157.887	171.953	188.743	197.199	168.704	154.192
1417067_s_at	64.8797	82.3097	69.5539	81.4484	52.6261	42.8012	46.2311	59.6986	42.7902	39.881
1417068_a_at	334.321	466.523	399.931	471.753	388.761	496.835	485.136	687.357	411.821	538.15
1417069_a_at	28.9888	25.2064	52.752	67.3846	76.2411	134.991	92.3313	139.031	102.577	100.685
1417070_at	77.4207	82.2869	163.747	648.309	451.539	796.705	911.32	917.926	607.002	781.569
1417071_s_at	171.683	170.515	432.805	1352.41	1163.39	1458.61	1706.19	1752.72	1270.67	1425.79
1417072_at	6.64103	9.27081	5.77605	12.8641	9.65191	2.50735	14.4521	1.58606	14.034	2.8409
1417073_a_at	411.889	267.191	1396.14	1911.07	1419.16	2359.74	1833.86	2982.01	2165	2548.66
1417074_at	3184.35	4657.18	1373.99	340.594	132.198	29.0432	13.7607	34.7996	4.77939	4.03468
1417075_at	411.889	495.043	282.191	351.569	240.508	396.293	371.366	496.569	317.191	382.477
1417076_at	29.7665	223.625	49.7249	9.7556	0.892607	7.15605	6.87058	10.3543	10.3665	5.5776
1417077_at	258.094	270.301	286.346	378.879	298.217	431.653	436.312	733.453	330.86	549.357
1417078_at	3.28685	2.891	16.5353	15.247	10.6496	1.19057	2.72623	12.6069	11.3113	5.49626
1417079_s_at	37.2951	17.677	26.1267	42.6679	32.4816	23.5458	25.3003	44.31	30.3221	34.1684
1417080_a_at	127.349	135.856	82.6936	128.587	84.2397	139.809	132.526	108.446	103.685	91.0217
1417081_a_at	1008.17	833.82	819.156	1133.76	821.85	1396.54	1068.51	1777.79	1149.12	1336.46
1417082_at	1037.9	887.65	1105.27	1119.74	875.429	1221.53	1215.71	1753.16	1044.23	1367.05
1417083_at	2141.27	3332.75	1498.14	1448.45	1085.46	2271.07	2166.07	2857.93	1910.36	2299.44
1417084_at	80.0743	92.5128	81.1747	97.9702	104.957	73.9899	71.6142	87.2198	74.8164	115.468
1417085_at	20.6076	14.8971	373.323	216.978	131.264	2.12046	7.59329	21.6194	2.55487	110.414
1417086_at	182.017	194.119	169.766	199.248	162.387	237.916	158.529	222.145	162.915	183.488
1417087_at	489.341	460.803	450.57	576.371	511.24	686.932	669.436	969.48	668.82	791.711
1417088_at	183.088	185.94	157.442	155.178	134.784	134.993	162.585	208.801	89.5248	161.74
1417089_a_at	28.4991	20.3759	13.4999	5.04116	5.28813	0.79554	1.24061	7.82307	1.13831	2.79477
1417090_at	2675.64	3129.56	973.636	597.836	338.496	513.41	391.353	658.549	371.781	580.831
1417091_at	274.151	391.089	430.983	437.482	295.764	351.519	285.715	394.991	219.032	313.516
1417092_at	139.45	40.3713	114.524	163.693	112.852	105.089	74.4565	108.015	74.1954	82.1364
1417093_a_at	60.8831	66.0076	57.1005	81.8706	54.0447	91.7136	76.5543	116.943	71.4734	92.4269
1417094_at	178.969	333.72	419.947	561.614	417.243	572.601	584.765	643.973	504.669	485.316
1417095_a_at	125.758	63.3902	183.718	144.297	97.4967	234.995	148.802	165.55	71.156	152.769
1417096_at	92.8576	82.2766	113.41	150.656	111.992	165.697	162.547	156.758	111.706	135.001
1417097_at	103.307	60.2816	104.098	204.26	138.623	313.517	264.339	270.231	255.349	197.146
1417098_s_at	121.654	86.941	121.042	227.58	173.473	331.923	280.292	265.361	245.482	223.207
1417099_at	130.111	237.824	215.665	186.775	136.69	270.08	165.614	288.422	193.665	224.943
1417100_at	202.714	353.107	310.072	349.937	309.412	641.668	520.342	466.168	416.249	407.851
1417101_at	537.572	535.213	225.54	233.481	149.973	141.429	113.866	140.843	129.745	122.07
1417102_a_at	1689.38	1885.98	1206.3	1684.73	1163.28	1792.83	1774.67	1999.08	1497.32	1734.58
1417103_at	507.459	736.944	891.184	1317.32	925.574	728.88	749.042	776.912	579.114	779.502
1417104_at	240.579	114.672	166.648	150.582	173.777	1271.41	1747.57	2740.11	1382.61	2453.82
1417105_at	733.71	800.588	576.683	728.411	513.849	930.974	950.523	1254.43	702.698	1095.61
1417106_at	294.235	217.878	346.213	479.253	329.353	397.995	396.884	495.07	365.827	472.759
1417107_at	136.518	119.511	120.335	112.805	98.0418	153.169	115.134	162.796	119.99	158.588
1417108_at	184.753	256.018	110.836	130.342	104.592	196.025	299.956	352.663	197.374	314.041
1417109_at	436.721	321.142	1454.73	1167	900.458	418.382	423.362	302.941	313.675	260.322
1417110_at	99.6708	3804.17	1093.5	585.334	399.658	460.36	490.027	614.632	385.807	508.41
1417111_at	371.843	6048.91	1851.61	1200.34	938.098	1140.31	1082	1533.27	1083.54	1335.75
1417112_at	452.143	382.414	458.542	526.46	425.04	548.618	431.384	474.747	364.601	426.304
1417113_at	560.18	614.55	251.521	268.671	144.151	261.859	223.94	265.668	184.608	275.193
1417114_at	161.96	201.241	67.3212	84.7444	44.5622	101.941	93.7498	97.8491	75.5486	114.645
1417115_at	157.67	125.324	124.766	152.603	106.828	134.502	109.623	129.818	81.2996	112.503
1417116_at	326.235	180.798	216.994	366.518	359.119	432.391	489.267	929.505	514.509	781.47
1417117_at	9.21204	1.89906	11.8768	2.36823	0.88022	4.15212	1.09384	6.35663	2.18263	0.568549
1417118_a_at	186.438	215.956	116.621	128.029	87.388	178.119	190.592	207.421	132.687	161.822
1417119_at	89.7591	112.295	67.4077	88.8534	41.5531	75.287	74.4797	79.1063	56.6387	69.1387
1417120_at	89.7472	118.28	102.64	112.726	69.8657	105.996	107.434	78.2426	82.375	81.9816
1417121_at	3.20098	7.41313	7.12503	1.07132	11.861	5.21521	5.67607	7.88406	7.30604	12.8192
1417122_at	75.1645	79.8098	88.3309	85.8544	53.1901	235.67	215.536	410.732	203.4	299.73
1417123_at	17.2128	17.3261	8.36048	15.2022	11.5781	29.8741	37.5192	38.2884	45.8162	37.8765
1417124_at	5418.15	3327.59	2530.84	3268.38	2608.12	2620.73	2694.03	3056.16	2285	2787.91
1417125_at	711.596	787.494	1151.18	1569.52	659.234	342.926	344.878	464.097	310.674	428.507
1417126_a_at	2043.69	2701.45	2063.28	2429.6	1698.7	3155.36	3026.29	3565.48	2218.88	3237.28
1417127_at	18.878	34.0474	17.4536	19.7944	14.0875	12.5809	8.91739	16.4087	3.65481	22.8654
1417128_at	190.981	35.2993	106.665	127.937	97.8477	282.913	310.56	564.767	279.742	455.054
1417129_a_at	376.006	42.2319	81.016	90.7802	69.5388	43.1254	51.4806	79.3699	44.2942	45.3717
1417130_s_at	1550.34	694.998	3847.53	4955.49	4330.49	4935.32	4494.55	5333.28	4459.04	4586.23
1417131_at	71.4374	65.1082	63.962	55.654	49.8854	52.9419	39.7475	57.801	35.6185	48.806
1417132_at	93.8404	91.5705	52.2402	70.5101	64.1722	48.7592	55.6173	47.6941	49.0646	55.7915
1417133_at	471.616	463.099	468.816	752.336	745.55	1998.34	1992.06	3114.09	1821.95	2692.33
1417134_at	417.212	204.034	291.189	443.455	311.538	285.592	234.073	330.481	187.036	247.423
1417135_at	199.032	104.576	90.9589	174.478	134.596	122.96	110.684	163.412	129.655	126.381
1417136_s_at	136.833	72.7514	62.6841	105.521	85.774	107.363	100.801	112.97	108.549	98.8293
1417137_at	0.645621	3.26667	0.650816	0.640164	0.451571	0.396307	1.0713	0.48143	0.764395	0.39874
1417138_s_at	328.03	371.164	239.381	228.954	210.855	368.21	412.488	461.757	284.836	369.724
1417139_at	32.0719	32.3205	35.4334	49.0014	42.8363	64.2724	69.1962	70.9564	50.1776	64.1542
1417140_a_at	296.309	352.596	437.879	391.779	263.266	257.194	195.807	301.376	181.541	295.345
1417141_at	179.834	595.302	335.812	479.344	258.285	226.546	312.727	295.031	288.264	298.459
1417142_at	146.333	112.311	194.842	191.127	128.898	142.886	130.294	103.863	97.6222	117.314
1417143_at	112.745	82.1028	42.3179	81.2389	42.7799	75.5099	78.9693	106.107	90.7462	105.138
1417144_at	126.42	129.912	90.9477	119.918	74.9352	288.057	212.942	241.219	174.418	192.672
1417145_at	110.257	160.005	111.422	118.169	90.2547	86.7701	93.8925	135.251	73.0547	118.93
1417146_at	207.734	273.095	146.025	176.646	132.31	212.606	184.807	228.699	168.692	157.656
1417147_at	44.8595	119.493	40.873	33.3954	29.5938	87.0576	65.9898	62.226	56.6341	62.2158
1417148_at	49.935	34.3113	122.676	234.693	183.799	157.671	140.549	216.603	170.795	187.675
1417149_at	204.809	1474.85	329.768	185.066	153.789	128.124	121.551	126.311	108.994	111.554
1417150_at	5.4604	1.07184	12.4975	11.2825	3.51235	1.58934	0.805053	11.881	2.99757	12.2821
1417151_a_at	20.3062	3391.65	691.777	156.958	80.7173	119.524	119.976	79.2424	89.6343	80.3317
1417152_at	193.053	125.695	124.711	126.363	127.334	268.895	218.532	258.269	227.438	241.478
1417153_at	42.0352	28.9874	11.0355	16.3257	9.79613	44.248	55.0923	63.5367	67.7178	59.3906
1417154_at	54.0142	35.5349	47.9686	57.5621	37.4538	63.3766	60.2583	62.0891	53.6782	52.9747
1417155_at	16.6769	107.328	32.5684	40.8109	11.994	7.74411	23.4558	20.4469	13.6798	21.8603
1417156_at	2924.56	878.341	265.923	246.639	76.9641	20.7055	31.0528	49.0907	70.5885	42.5863
1417157_at	824.101	1094.32	690.307	785.783	686.003	1039.13	981.077	1019.61	922.45	932.347
1417158_at	36.1936	43.6476	46.9079	44.5885	36.6984	52.6838	31.6854	65.9409	40.4065	70.4064
1417159_at	2.55325	8.69678	10.9092	4.81936	12.1837	3.99756	16.8364	2.58933	2.87416	8.75112
1417160_s_at	19.9899	49.2042	16.8786	6.17838	14.4044	16.0098	12.0744	19.0192	24.7446	16.4999
1417161_at	292.376	496.951	376.957	375.482	317.768	617.487	656.67	806.31	550.709	680.467
1417162_at	1281.66	763.65	3243.08	4146.04	3309.2	2001.01	1973.15	2214.34	1656.51	1729.34
1417163_at	0.364057	8.89817	10.0994	2.93826	1.70723	9.75851	12.5863	10.9147	8.38689	3.15809
1417164_at	85.4645	32.3043	96.4827	168.501	331.5	326.655	198.715	245.184	219.749	247.392
1417165_at	741.197	680.629	671.124	817.831	701.986	716.395	748.934	959.459	585.432	805.275
1417166_at	196.751	286.135	162.538	148.838	93.4927	98.0559	136.332	153.513	94.5765	131.018
1417167_at	144.767	265.414	182.748	177.325	122.411	183.679	226.814	225.858	151.302	184.383
1417168_a_at	244.895	489.165	170.211	210.175	118.617	63.5472	53.9273	68.0559	84.2996	45.5349
1417169_at	169.77	367.571	160.995	134.164	90.8047	71.2127	73.5542	48.0004	65.4756	65.1828
1417170_at	335.32	286.364	239.629	331.714	225.385	357.278	288.143	435.225	278.822	349.929
1417171_at	0.380043	2.21723	6.11203	0.731277	4.17105	1.09566	8.61374	0.968809	3.23307	2.08498
1417172_at	34.8181	13.4564	33.6382	53.9256	27.2834	44.0902	45.6867	59.6284	43.8915	74.2292
1417173_at	100.849	187.348	106.871	111.88	79.3981	121.821	113.39	152.144	118.826	142.814
1417174_at	183.138	176.607	97.0785	155.054	79.6171	142.898	158.26	193.077	124.039	153.848
1417175_at	190.295	206.794	320.139	341.033	250.016	214.219	196.079	243.272	198.221	197.911
1417176_at	153.455	209.576	225.12	250.63	192.717	206.487	182.719	225.295	166.203	204.943
1417177_at	135.106	293.411	125.305	190.075	128.721	163.205	166.73	202.759	132.469	195.607
1417178_at	63.3788	148.3	32.36	138.369	42.9145	16.4457	20.0241	36.5816	21.1668	26.903
1417179_at	97.5949	122.033	122.622	134.024	172.474	205.077	171.789	243.037	152.876	202.266
1417180_at	166.292	189.304	184.266	186.687	165.439	161.287	144.547	160.099	136.893	117.439
1417181_a_at	60.1155	59.381	57.6165	80.8708	53.1601	59.0728	67.4149	70.113	58.5309	94.3282
1417182_at	240.696	289.066	106.41	149.433	101.055	172.702	189.571	235.942	162.332	187.155
1417183_at	267.755	254.66	216.748	271.628	195.244	305.314	272.582	353.319	226.981	332.49
1417184_s_at	5122.02	2165.1	6370.15	6229.81	5136.26	3922.44	5677.5	5747.71	4230.46	5430.97
1417185_at	2379.67	2746.71	4639.85	5392.14	3710.54	2952.2	3888.31	4114.64	3131.67	4054.46
1417186_at	877.634	740.885	874.681	1104.98	836.817	1238.2	1239.26	1237.42	968.081	1087.11
1417187_at	0.826561	1.65237	2.22298	1.06467	10.1833	6.25584	6.05875	20.4576	0.579603	13.2606
1417188_s_at	44.6299	44.3701	45.2493	71.5867	53.4062	74.7324	63.2719	95.4575	91.3932	58.359
1417189_at	847.147	855.229	659.481	977.73	654.334	1627.92	1463.61	1812.59	1261.32	1403.63
1417190_at	438.983	279.305	382.73	492.086	356.333	577.76	636.792	863.789	591.262	772.044
1417191_at	1375.36	2391.12	2049.74	1776.33	1288.77	1812.42	1558.07	1925.49	1467.87	1716.15
1417192_at	242.769	344.352	249.004	292.335	223.883	410.049	329.98	526.789	336.339	396.447
1417193_at	1924.59	1565.19	726.526	1392.44	978.443	3654.63	3790.74	3281.4	2934.06	2685.21
1417194_at	23.7948	25.1084	12.5422	17.1717	14.3809	32.3309	17.721	22.6077	18.3599	24.4595
1417195_at	83.3569	74.1573	169.817	220.575	165.459	138.414	145.089	170.94	122.936	84.5496
1417196_s_at	186.55	197.654	389.887	445.745	351.721	347.301	301.627	353.517	261.578	285.545
1417197_at	26.777	29.7069	30.5778	48.5227	41.3849	43.1111	43.4952	54.9165	50.9901	44.5676
1417198_at	8.20438	1.57151	0.897133	6.31464	7.97976	3.81133	0.897103	1.33145	3.86712	1.39987
1417199_at	266.223	279.299	205.083	213.317	144.18	242.061	185.57	274.974	154.489	208.782
1417200_at	162.264	190.187	151.059	132.307	88.0583	185.18	170.639	207.213	122.504	145.423
1417201_at	30.6082	65.3304	47.8329	51.7979	50.617	66.3167	70.6707	107.86	60.6757	79.4924
1417202_s_at	433.58	393.053	332.008	445.032	337.078	587.242	478.549	715.546	465.496	635.876
1417203_at	175.144	98.995	87.0689	111.762	57.5607	100.31	109.625	160.906	133.41	143.105
1417204_at	1296.36	2019.01	1107.56	1270.04	852.539	1413.63	1298.19	2100.59	1505.99	1666.53
1417205_at	260.963	358.382	165.093	151.981	101.969	223.857	229.694	305.569	236.171	267.983
1417206_at	171.961	469.062	150.532	156.402	73.5921	207.093	241.478	171.818	153.276	165.134
1417207_at	65.9521	101.966	50.2913	72.1281	60.0767	76.6159	64.6012	80.7803	55.9365	76.3858
1417208_at	169.267	239.041	216.289	368.876	187.079	251.263	193.548	198.735	164.885	177.372
1417209_at	77.3968	136.813	87.6327	107.667	61.6344	119.647	101.145	158.228	100.36	138.763
1417210_at	699.147	567.814	547.901	839.708	577.752	818.46	691.01	840.102	571.206	751.158
1417211_a_at	885.074	789.389	474.956	868.779	622.538	1092.73	951.727	967.764	817.085	750.112
1417212_at	170.423	202.008	321.794	419.818	273.906	300.626	283.613	278.272	229.298	283.024
1417213_a_at	35.6667	38.8213	38.755	23.6301	27.373	42.161	54.1935	37.7863	27.2878	39.6703
1417214_at	114.982	34.1051	15.8812	14.9021	12.0512	54.2014	34.2695	42.0088	34.6758	36.3841
1417215_at	27.5971	4.97421	0.659174	1.38973	0.640839	12.6839	1.41441	3.93912	6.09319	3.94155
1417216_at	47.5683	101.976	46.927	44.531	31.0601	37.6945	30.4389	43.0558	36.4134	35.8425
1417217_at	3.79189	10.8609	16.3892	13.09	8.62204	5.95143	8.83952	5.68229	13.0874	14.4384
1417218_at	52.9413	32.9276	69.7757	56.9865	43.3407	89.1702	92.254	167.37	105.198	150.445
1417219_s_at	256.988	211.594	430.317	611.361	418.811	900.807	974.193	1794.87	948.926	1243.52
1417220_at	392.79	405.388	750.448	1575.96	1015.27	1352.03	1124.53	1046.13	1215.5	840.662
1417221_at	9.15114	7.84866	8.94538	20.6377	9.04866	18.5546	12.1238	19.271	8.63817	11.8499
1417222_a_at	845.199	569.876	1060.55	1423.46	919.269	1160.09	830.767	1340.68	734.916	1024.55
1417223_at	283.301	343.938	220.805	262.464	163.46	253.015	234.953	314.804	211.81	216.114
1417224_a_at	45.2356	54.4847	63.4842	57.6859	55.4996	52.1027	49.1838	65.2771	43.6094	49.7674
1417225_at	1117.45	555.594	901.202	1281.98	922.026	1714.95	1491.56	2203.8	1459.3	1837.29
1417226_at	216.648	245.939	250.792	269.326	186.301	199.812	222.225	284.627	205.848	252.827
1417227_at	416.072	391.027	523.094	858.376	649.004	942.883	935.996	799.916	771.038	665.882
1417228_at	166.793	293.377	137.766	98.735	87.1633	181.447	175.154	242.824	182.014	177.817
1417229_at	57.3014	117.804	51.91	40.7031	23.0945	61.3016	60.9177	62.8314	65.6307	56.4607
1417230_at	50.7811	34.0134	12.9178	10.3926	7.2422	9.9422	9.10653	13.5168	15.6106	16.3876
1417231_at	59.2525	2917.54	534.621	327.474	110.532	25.4571	10.4942	17.508	2.15723	17.8921
1417232_at	5.43887	127.898	42.7598	26.4979	11.4227	1.9025	8.99766	1.38162	12.6723	10.1746
1417233_at	241.583	309.732	224.432	276.416	198.182	354.967	315.788	395.316	258.835	367.416
1417234_at	27.6218	26.458	87.4005	128.629	114.918	85.2585	166.075	164.419	83.5868	185.898
1417235_at	69.1481	338.703	143.331	231.885	215.162	312.89	346.418	281.402	204.39	237.789
1417236_at	14.8845	98.5884	46.0047	75.3132	69.9019	90.5884	113.496	88.6602	70.5899	76.9036
1417237_at	56.9106	73.639	101.541	110.232	93.4346	129.823	127.952	177.792	113.539	131.649
1417238_at	332.374	365.58	328.712	303.918	242.811	247.671	268.172	241.082	151.16	262.385
1417239_at	596.317	630.269	484.645	634.016	474.159	826.537	806.641	1141.9	655.216	905.026
1417240_at	374.517	279.248	317.09	340.083	267.513	359.164	386.026	561.383	384.157	448.543
1417241_at	308.929	338.026	281.002	393.369	331.177	371.882	346.536	328.149	262.105	293.472
1417242_at	810.029	949.856	686.311	773.491	553.711	706.32	581.048	894.276	546.157	745.079
1417243_at	220.066	229.941	196.519	233.84	189.777	249.988	203.961	254.642	178.655	262.205
1417244_a_at	81.3171	152.047	88.7631	96.7515	81.2945	119.472	89.2156	104.717	107.677	101.122
1417245_at	301.001	333.587	166.554	320.773	238.561	458.965	343.744	424.131	309.517	402.723
1417246_at	34.2455	119.517	636.414	1388.33	275.597	34.9002	22.5255	45.8463	20.4039	123.466
1417247_at	136.522	112.361	121.272	137.446	102.888	190.56	148.115	206.864	120.876	161.117
1417248_at	170.295	191.417	121.274	172.339	130.432	215.886	177.684	272.133	185.432	227.005
1417249_at	33.0165	50.4818	51.5625	56.0003	37.8423	52.4109	48.175	55.4644	41.0833	44.9064
1417250_at	388.991	469.402	402.335	368.021	318.413	345.701	379.773	483.542	296.508	396.099
1417251_at	253.558	265.146	874.498	1513.39	1386.34	1533.67	1335.85	1151.88	1053.54	1028.19
1417252_at	266.249	201.217	226.09	334.07	267.364	454.275	424.379	490.026	321.723	434.642
1417253_at	259.234	230.541	180.728	218.059	141.722	190.867	198.778	260.402	154.591	264.945
1417254_at	61.666	116.359	65.1373	54.4845	53.4806	87.8145	54.5844	101.198	52.568	55.7289
1417255_at	203.544	294.724	166.753	197.647	132.37	192.101	181.926	223.479	156.351	196.072
1417256_at	3.88258	1.64345	0.273987	8.01412	0.668393	47.1045	57.2398	110.007	41.5107	89.2545
1417257_at	11.3599	10.1412	3.92164	11.3795	12.3249	8.91748	7.08684	1.70734	7.35732	5.6719
1417258_at	1199.65	1376.49	1229	1341.99	1083.72	1406.1	1413.26	1902.28	1150.51	1613.74
1417259_a_at	582.721	755.791	454.238	556.35	403.271	1052.84	1176.28	1311.64	915.325	1217.4
1417260_at	267.889	387.069	265.718	281.299	225.903	289.487	216.301	282.95	212.376	296.007
1417261_at	110.173	130.351	99.0603	92.1887	78.707	74.1816	77.844	100.891	74.5107	82.7644
1417262_at	7895.44	1313.44	932.396	402.033	236.598	54.822	22.7889	34.7065	14.4299	16.8761
1417263_at	915.064	53.4246	30.343	15.3335	12.1752	1.60786	6.02748	4.94888	0.644912	5.49462
1417264_at	163.921	160.699	198.679	201.759	178.893	202.332	195.575	206.345	166.188	166.899
1417265_s_at	77.1205	90.0509	81.1307	70.9497	56.0333	92.7954	98.4303	88.4454	70.0414	73.4162
1417266_at	262.328	207.302	818.934	1135.57	1046.17	3291.03	3534.91	5058.96	3016.98	4456.86
1417267_s_at	32.1378	326.884	47.8143	43.007	21.7668	35.8475	30.8679	59.5097	24.2386	51.7315
1417268_at	88.9921	93.3021	136.907	166.93	150.174	337.137	449.698	792.378	406.752	826.259
1417269_at	608.639	763.31	791.573	1083.24	969.2	1073.83	1194.58	1446	903.117	1313.31
1417270_at	9.09904	12.3232	13.2219	10.8743	7.39319	25.7164	24.3854	25.5809	13.1799	13.4623
1417271_a_at	245.112	189.518	1020.5	942.681	820.64	459.963	394.703	506.433	342.223	413.942
1417272_at	220.271	251.475	171.3	221.243	177.373	431.9	407.805	445.454	290.872	370.818
1417273_at	1145.06	698.742	2218.48	2848.6	3809.51	1605.81	3640.05	3865.68	3117.31	2944.61
1417274_at	279.617	419.293	379.233	425.704	264.098	298.331	300.837	352.817	265.3	289.038
1417275_at	976.623	1879.22	355.957	98.566	43.8699	17.2616	10.3663	7.00637	3.90789	4.18417
1417276_at	24.7138	49.4155	9.46937	6.71295	11.6105	10.3773	1.96484	1.57459	7.73483	2.24618
1417277_at	70.619	110.48	114.074	103.413	82.3859	130.607	113.236	139.495	91.0548	96.8477
1417278_a_at	54.1207	69.1452	28.2242	55.6966	30.3095	95.0737	63.3082	54.5785	58.7102	55.4725
1417279_at	356.999	139.751	134.872	140.793	112.899	229.351	211.803	221.437	189.401	186.249
1417280_at	1.17712	9.75105	2.10731	21.2321	9.91243	8.62094	7.47669	3.9411	11.5164	2.05839
1417281_a_at	122.145	51.2416	168.246	181.489	186.053	145.086	231.763	283.472	165.711	252.796
1417282_at	47.4284	46.4339	83.6645	93.9254	68.3343	71.0406	118.726	186.281	124.443	166.001
1417283_at	67.7581	40.2555	35.9252	53.9164	37.3808	94.609	101.666	87.7567	71.9135	86.2966
1417284_at	288.179	419.799	243.727	277.615	212.626	459.674	398.461	483.36	312.454	457.573
1417285_a_at	1339.46	1148.27	993.654	1326.7	954.733	957.594	897.831	1048.9	741.201	870.488
1417286_at	1127.55	891.029	714.542	960.212	700.184	661.527	774.372	847.79	676.022	593.755
1417287_at	480.982	770.514	468.729	520.529	380.971	732.435	709.382	697.76	640.027	627.142
1417288_at	353.963	362.99	423.702	747.829	690.845	845.147	1070.29	1395.75	920.8	1148.23
1417289_at	39.0349	33.6695	38.9609	62.8643	43.2624	103.111	115.511	144.634	86.2155	109.401
1417290_at	655.401	644.989	1139.46	2155.64	2037.58	5429.53	5473.77	4880.6	5336.63	4514.88
1417291_at	614.504	518.861	797.98	1164.99	989.739	1121.2	1121.12	1286.9	1005.27	1099.82
1417292_at	79.3233	136.485	79.7784	170.67	128.271	116.403	199.325	214.494	149.053	221.687
1417293_at	67.6637	134.037	89.1814	144.554	53.9543	105.372	126.036	197.107	122.35	173.041
1417294_at	531.949	1468.38	439.451	403.865	204.295	260.302	268.11	271.576	240.891	244.258
1417295_at	193.902	234.123	275.632	317.254	255.158	194.571	178.225	227.692	135.141	160.886
1417296_at	423.239	394.898	471.789	642.513	474.382	610.621	636.644	994.123	553.067	750.423
1417297_at	183.332	117.978	78.3067	114.795	55.4757	43.5283	52.8725	67.0745	42.3551	69.0454
1417298_at	226.631	167.066	289.165	469.687	252.712	624.423	614.816	735.184	517.239	565.186
1417299_at	14.5774	36.6024	28.0527	24.6567	25.1078	32.1537	51.7329	56.0576	25.6856	52.3153
1417300_at	127.533	236.688	67.9586	42.7779	27.9106	31.0265	46.6311	67.9712	47.025	51.0818
1417301_at	274.007	603.116	388.632	377.052	284.114	137.955	174.187	165.57	131.482	141.383
1417302_at	15.8299	25.9495	4.24069	36.7418	24.9345	32.2807	37.1581	21.396	18.8218	35.384
1417303_at	46.4278	107.559	24.1235	36.0266	26.5262	83.2439	53.7394	81.5845	50.0033	61.8573
1417304_at	45.5952	49.4072	57.4652	57.0055	61.0335	32.9014	45.0504	14.7119	44.4564	43.583
1417305_at	81.0821	9.93079	0.528856	14.2213	15.5176	23.4199	32.395	57.1691	39.2709	47.7596
1417306_at	123.592	163.328	128.185	122.682	123.573	181.162	181.399	203.561	140.046	152.808
1417307_at	305.177	129.989	111.251	112.965	84.4392	98.667	94.5867	162.128	89.8167	121.436
1417308_at	602.794	788.809	384.377	480.907	298.126	983.935	1156.45	1489.55	1019.02	1112.79
1417309_at	99.2013	114.344	158.041	139.087	133.097	100.961	98.4661	100.818	88.2119	80.1395
1417310_at	48.6549	54.2397	62.8837	46.3282	43.6124	38.1468	54.089	77.5325	64.2149	85.3072
1417311_at	633.77	987.228	1235.5	1479.18	1186.28	1214.44	976.098	854.047	719.349	750.991
1417312_at	29.1038	28.5472	17.9817	22.1301	13.0988	5.44404	17.118	18.9278	4.02182	36.4014
1417313_at	172.721	204.044	365.666	232.781	160.546	272.66	99.6944	97.7396	133.105	143.748
1417314_at	126.155	72.688	213.17	509.642	385.357	1269.86	1332.29	926.113	1006.24	860.151
1417315_at	152.798	215.323	274.828	264.946	216.785	214.824	227.79	240.993	152.414	202.269
1417316_at	470.833	618.805	371.023	468.239	376.91	367.293	478.166	591.054	388.441	525.77
1417317_s_at	5194.03	6143.18	4856.4	5390.12	4253.51	5604.17	5702.05	7473.43	4949.08	6494.82
1417318_at	0.979486	3.20711	0.566518	7.45272	3.44261	12.2109	2.72047	8.04532	8.97492	6.05223
1417319_at	18.1377	16.5941	25.3572	35.8118	13.4407	30.3854	20.439	37.8671	23.47	46.5947
1417320_at	652.628	668.632	569.802	725.237	543.646	1054.67	1026.49	1210.47	845.48	1029.26
1417321_at	642.475	480.362	557.731	620.134	489.578	379.363	275.813	302.195	177.081	250.997
1417322_at	323.315	406.812	235.945	286.717	182.999	276.996	234.294	317.51	216.96	223.071
1417323_at	17.08	33.6579	24.549	11.8999	14.1564	48.281	51.7503	63.1135	30.2342	75.4975
1417324_at	184.02	193.402	185.934	258.637	198.269	269.882	257.94	324.605	251.951	222.58
1417325_at	7.65019	14.0187	11.9602	12.9863	9.86913	6.29607	15.8353	12.2486	4.97415	10.6725
1417326_a_at	161.524	220.543	120.527	185.883	119.379	218.5	259.948	416.89	229.598	297.803
1417327_at	3039.06	1800.9	3316.26	6028.71	5081.1	7724.33	7203.09	7889.2	6988.47	7228.96
1417328_at	181.367	171.467	563.272	566.025	314.008	298.84	216.079	246.889	196.009	221.829
1417329_at	151.355	144.746	191.509	192.649	169.746	303.02	303.789	440.942	285.068	400.75
1417330_at	7.0468	15.5414	12.9397	7.3238	2.10088	12.4242	16.0513	18.3838	15.2923	17.0893
1417331_a_at	309.155	372.246	194.887	259.014	191.044	206.848	167.757	250.8	137.713	203.479
1417332_at	17.9455	34.4062	20.9343	22.9947	14.7896	4.87928	20.6782	16.9049	8.06891	7.35857
1417333_at	27.9921	18.8305	44.1187	58.5877	64.6889	66.949	113.11	155.88	95.3967	133.818
1417334_at	95.5193	125.639	96.3849	102.382	74.8266	120.296	118.915	105.943	105.381	112.476
1417335_at	107.394	115.035	29.5314	2.5618	1.78529	2.15293	1.21913	2.86216	1.49827	1.87887
1417336_a_at	78.1485	2324.77	417.406	155.563	78.0788	82.3529	52.479	60.6427	40.3832	53.5244
1417337_at	4.28469	0.167344	3.88581	5.75554	1.61342	3.59898	5.81187	3.90073	2.72437	5.89913
1417338_at	2.39405	2.27901	2.51443	0.4832	2.41518	1.52399	2.64671	1.3974	11.6734	1.6432
1417339_a_at	4132.49	4056.74	2956.8	3525.85	2534.31	4149.17	3583.81	5031.69	3239.59	4264.12
1417340_at	468.293	563.184	671.185	873.414	520.545	647.484	550.292	599.586	386.851	603.399
1417341_a_at	313.476	315.709	333.626	295.004	229.96	274.295	251.56	350.812	183.418	297.867
1417342_at	82.5205	69.8298	123.536	117.451	86.5459	72.6747	55.353	61.7826	54.0336	67.994
1417343_at	24.5654	68.7881	34.014	22.2107	24.1033	12.3748	10.7236	19.1757	28.5165	29.3448
1417344_at	1349.07	2165.11	1104.85	1401.77	1051.56	1902.31	2028.92	2024.52	1496.35	1769.77
1417345_at	1.28985	1.70915	0.380564	1.30907	6.49699	10.7123	2.13948	13.2448	2.41235	13.0732
1417346_at	190.891	447.357	124.995	97.8113	58.1539	402.969	537.434	958.54	408.763	736.551
1417347_at	7.01919	10.7015	7.19077	7.45536	10.0605	20.964	15.1752	24.7707	8.29485	22.3139
1417348_at	841.85	1094.46	741.505	896.887	638.621	512.704	499.462	555.219	365.792	451.663
1417349_at	435.763	470.159	393.432	558.683	402.491	635.024	575.853	806.045	473.838	673.395
1417350_at	16.6049	16.3434	8.76194	16.1697	19.2812	26.5946	29.1474	49.6325	26.386	32.6254
1417351_a_at	339.203	321.665	571.018	726.349	461.054	616.1	551.252	782.127	415.062	612.673
1417352_s_at	165.492	119.81	183.828	353.348	203.424	302.616	244.556	399.055	209.611	282.168
1417353_x_at	153.579	132.557	183.051	280.943	164.078	234.252	216.241	312.592	163.514	226.277
1417354_at	302.664	725.292	377.372	386.041	277.803	399.531	471.062	449.568	351.985	378.864
1417355_at	277.377	131.764	982.499	1351.96	1247.42	501.791	566.375	494.581	433.525	348.941
1417356_at	72.9136	36.2876	319.64	595.068	425.924	167.301	212.451	161.946	178.796	115.415
1417357_at	216.026	222.172	197.316	232.113	128.526	137.063	178.061	275.905	186.867	145.792
1417358_s_at	23.7595	13.5307	22.8828	29.4839	23.4975	49.6919	71.1804	39.7358	50.7787	54.9131
1417359_at	24.2296	49.3514	64.32	61.8071	41.3456	131.734	175.1	282.37	193.459	265.127
1417360_at	173.019	132.065	87.9557	152.582	106.151	139.361	119.236	181.297	110.533	130.01
1417361_at	126.828	158.061	112.013	149.963	91.7313	169.031	171.812	201.474	122.709	193.044
1417362_at	1.88938	970.676	152.838	30.3589	9.99671	2.75299	1.0604	1.10055	1.76285	3.00645
1417363_at	35.0801	50.079	16.5716	17.6966	17.0886	27.9435	27.8417	26.0632	14.8708	23.8359
1417364_at	2786.96	4163.97	2254.42	2397.19	1594.45	3436.13	3137.56	3711.17	2785.6	3341.17
1417365_a_at	1752.99	1791.97	883.526	1050.7	940.777	2316.52	2285.1	3190.59	1933.89	2870.64
1417366_s_at	1319.22	1346.05	777.519	1052.55	675.999	1535.29	1385.27	2378.79	1277.06	1826.94
1417367_at	2403.55	2264.21	2617.89	2951.34	2275.62	3180.38	2657.81	3042.49	2161.19	2849.8
1417368_s_at	2193.5	2311.14	1929.4	2855.26	2149.61	2634.59	2632.27	3196.01	2019.14	2620.18
1417369_at	640.274	603.804	819.602	1653.48	1210.01	2709.34	2522.65	2459.49	2306.02	2193.76
1417370_at	2.07637	25.6098	3.87299	2.92945	3.22698	2.50405	4.1512	7.47844	5.47612	5.4398
1417371_at	293.092	522.548	286.951	275.194	206.943	242.015	229.309	309.697	216.217	247.062
1417372_a_at	309.768	576.976	374.736	425.594	305.472	372.744	306.71	520.669	302.242	358.736
1417373_a_at	986.494	1734.21	1064.21	1104.27	682.343	335.877	230.826	457.125	272.241	347.23
1417374_at	382.671	569.692	372.102	388.422	221.793	170.776	119.315	170.707	120.059	145.751
1417375_at	23.6807	4.13525	8.29253	14.6145	3.6825	4.75346	8.35275	6.31136	10.0517	2.6495
1417376_a_at	309.2	349.454	84.9644	187.612	81.2107	292.468	547.264	1248.7	571.541	961.879
1417377_at	202.087	183.263	67.3039	117.924	51.2895	154.92	292.325	561.116	251.934	476.976
1417378_at	348.47	337.293	127.808	249.516	85.0376	313.769	589.025	1279.45	577.232	1045.28
1417379_at	433.746	373.063	342.76	448.824	366.626	1411.78	1543.9	2574.95	1503.87	2127.48
1417380_at	695.322	437.801	562.221	584.542	436.634	1466.61	1594.89	2435.18	1484.21	2197.31
1417381_at	269.137	337.332	310.477	387.022	351.168	1765.22	2325.66	3450.5	1883.73	3391.28
1417382_at	170.492	226.942	264.639	296.272	197.218	267.828	288.828	293.628	296.855	261.297
1417383_at	41.9295	50.626	42.5547	42.1814	22.1151	40.5844	56.8139	63.3174	39.5857	38.8172
1417384_at	188.583	187.189	194.369	192.692	143.285	205.597	197.532	188.107	161.463	194.167
1417385_at	213.187	205.527	220.135	294.389	257.942	299.222	292.075	381.286	345.29	309.365
1417386_at	269.706	269.866	355.523	394.361	362.967	378.519	413.647	437.445	357.98	335.831
1417387_at	239.326	313.862	212.907	244.244	208.511	195.479	161.705	246.335	129.517	172.095
1417388_at	68	649.511	115.877	71.3056	18.1418	6.34385	5.50318	5.664	7.43227	8.73941
1417389_at	75.259	432.792	121.121	161.743	133.84	416.635	388.545	390.992	360.602	301.053
1417390_at	292.006	314.083	372.62	450.421	321.074	393.949	329.482	423.085	269.496	366.067
1417391_a_at	35.9594	24.3047	48.5256	60.0899	57.5545	130.833	157.176	172.955	136.133	167.808
1417392_a_at	30.712	53.526	42.7726	53.5775	41.9332	88.9816	74.4423	75.9339	79.9912	77.7008
1417393_a_at	3400.91	2336.66	1253.58	1532.94	1097.21	1577.18	1259.05	1152.13	1267.21	1005.41
1417394_at	590.896	528.39	3177.3	2197.41	1825.37	1027.02	1018.41	1522.15	1010.93	1204.36
1417395_at	149.5	143.117	972.834	642.23	563.509	259.264	205.522	324.943	235.367	297.589
1417396_at	2.56707	3.79746	17.8056	18.6867	16.6581	9.02333	12.5251	12.7645	8.81418	19.3175
1417397_at	153.242	249.061	184.781	182.695	164.356	162.299	167.651	222.464	159.961	172.29
1417398_at	305.218	192.751	206.214	422.156	355.303	501.976	483.566	701.185	376.775	564.086
1417399_at	649.853	460.847	461.083	792.773	664.377	562.669	619.1	721.567	733.084	742.249
1417400_at	215.28	240.533	482.864	473.033	308.819	295.41	330.819	452.505	270.594	300.788
1417401_at	11.6639	32.464	22.0446	16.8077	14.4126	18.9245	19.7975	9.36593	11.1454	11.2255
1417402_at	365.587	244.024	305.671	399.361	290.32	404.16	429.068	413.402	336.066	384.249
1417403_at	255.339	665.526	137.294	64.7944	38.3298	120.888	94.0877	157.748	110.291	113.667
1417404_at	543.178	1696.47	372.455	200.346	95.1789	246.624	190.592	316.956	252.61	266.811
1417405_at	211.307	320.47	205.2	145.7	123.794	334.129	367.958	462.307	239.735	481.808
1417406_at	147.483	119.749	234.293	238.731	206.598	158.8	187.486	256.651	162.626	215.909
1417407_at	128.138	195.782	130.678	146.977	105.516	140.871	109.68	143.56	135.125	157.907
1417408_at	150.771	165.385	225.971	436.866	459.244	308.278	320.424	502.285	320.205	403.194
1417409_at	378.24	420.737	742.222	671.826	522.072	657.96	578.367	931.265	547.156	743.163
1417410_s_at	784.04	819.48	654.785	873.523	416.284	778.002	775.001	853.398	608.475	654.232
1417411_at	80.9188	3.10055	38.0514	20.783	14.6427	63.3548	48.227	48.6114	54.9058	68.6038
1417412_at	53.3637	93.2034	44.8841	57.2835	33.5783	50.0738	46.2893	60.6521	65.5217	67.695
1417413_at	8218.96	9072.07	5684.39	2142.14	875.141	198.453	93.8715	138.357	63.9093	40.8333
1417414_at	20.5745	17.9109	16.0243	40.6313	12.2266	25.3661	19.809	18.1136	25.6987	28.1829
1417415_at	6.61111	4.27356	8.67096	4.17274	16.18	6.95231	11.5797	10.6454	10.979	1.04307
1417416_at	112.452	122.694	61.2016	51.9474	41.3272	17.0677	15.0499	23.755	21.3703	17.5923
1417417_a_at	7900.15	7442.22	7185.93	8670.45	7399.8	8265.61	7976.77	8286.61	7682.81	8291.44
1417418_s_at	4015.95	3161.97	2798.73	3651.3	2905	4194.41	4182.6	4709.93	3865.33	4070.97
1417419_at	260.714	172.16	127.005	117.618	78.9653	84.56	90.9249	158.544	67.2363	148.706
1417420_at	832.937	590.595	353.517	441.637	295.303	282.583	355.414	462.375	222.405	414.561
1417421_at	300.754	475.131	439.081	665.153	431.852	328.79	306.194	550.802	244.664	389.581
1417422_at	79.0873	89.7365	574.692	1309.16	242.808	16.7345	4.32593	1.4358	2.87938	62.4177
1417423_at	1086.79	1096.07	2334.22	3050.2	2307.22	2287.07	2513.43	2309.64	2428.08	1928.61
1417424_at	427.11	733.162	402.586	438.622	255.197	396.938	373.477	681.209	299.447	512.013
1417425_at	130.657	146.535	121.573	128.127	103.959	119.522	134.242	156.55	87.386	123.59
1417426_at	1781.08	2686.52	2416.96	2272.82	1996.83	2519.89	2931.65	3622.69	2911.9	3225.65
1417427_at	247.698	487.491	183.054	177.045	127.562	277.824	313.882	366.802	281.882	340.574
1417428_at	16.8496	10.2219	23.3812	25.4472	14.8821	23.5737	21.9126	29.9275	26.421	21.7934
1417429_at	747.017	205	1205.22	1379.67	1127.43	546.795	567.938	445.868	440.436	402.479
1417430_at	180.452	154.176	185.528	327.779	280.389	866.021	668.363	604.973	509.877	557.569
1417431_a_at	161.189	136.784	154.147	159.012	118.994	149.138	180.568	231.998	133.962	163.06
1417432_a_at	924.358	736.291	973.853	1318.86	952.246	1378.37	1321.06	1946.29	1246.05	1570.86
1417433_at	331.872	442.27	393.254	460.553	359.029	442.349	437.473	567.409	349.838	443.773
1417434_at	338.469	243.855	261.158	331.04	223.825	278.613	223.045	252.634	241.887	234.27
1417435_at	153.816	92.1331	134.072	201.211	186.386	569.752	490.424	694.603	521.429	563.885
1417436_at	0.756807	2.83024	2.78085	0.629755	0.876594	9.65762	5.1098	2.83362	1.26999	1.51354
1417437_at	107.51	135.355	51.5724	72.4503	45.4585	86.9301	92.1582	111.796	77.2371	85.2305
1417438_at	309.466	271.937	234.475	378.376	259.887	461.286	498.115	645.398	464.211	526.342
1417439_at	87.9605	69.3154	24.2485	85.7564	101.104	121.705	179.2	430.516	216.854	433.039
1417440_at	71.3605	110.226	61.1428	72.0491	56.4902	80.9481	95.4783	123.435	52.8419	86.1899
1417441_at	215.774	139.697	98.9395	129.38	77.8822	176.451	173.761	292.661	176.137	207.906
1417442_a_at	328.751	167.548	268.529	360.016	214.565	275.128	278.657	262.531	253.311	238.693
1417443_at	12.6395	2.38726	12.1791	14.4841	12.2185	14.7406	12.8432	12.8166	7.03758	19.6632
1417444_at	296.89	310.432	158.913	182.612	114.517	132.447	121.036	172.404	95.1912	140.782
1417445_at	5.19448	7.06938	13.1795	1.25029	0.765613	28.3458	46.3246	81.8638	19.9218	57.6356
1417446_at	122.454	82.8116	248.989	398.603	291.172	323.062	309.872	345.561	224.509	278.42
1417447_at	138.231	190.467	94.0736	85.9327	62.6401	77.219	80.4244	130.64	100.849	143.983
1417448_at	76.7009	104.565	47.9727	66.4103	29.987	75.8706	74.4382	74.9204	68.8184	75.1311
1417449_at	167.636	214.726	130.6	185.45	86.4828	188.846	184.404	248.615	170.288	201.656
1417450_a_at	35.3341	36.6698	20.5684	17.4275	11.7539	54.5396	55.2112	82.0162	37.5485	77.7211
1417451_a_at	6391.6	7176.61	6214.09	7757.72	6401.77	7713.04	7768.29	8562.7	6869.55	8014.87
1417452_a_at	5919.61	7165.48	4456.42	4585.7	3356.3	4946.64	5153.45	6399.62	4369.96	5774.06
1417453_at	213.065	120.572	224.174	267.851	210.813	200.88	242.806	277.517	203.519	228.796
1417454_at	369.693	287.734	374.58	454.269	374.702	377.612	391.56	504.45	273.344	395.24
1417455_at	76.9869	73.9125	151.662	235.68	206.165	147.997	186.541	207.226	146.342	151.602
1417456_at	239.275	163.796	248.979	418.189	349.382	1076.56	878.99	674.392	588.192	542.709
1417457_at	184.284	317.289	102.251	150.01	99.0172	312.121	413.086	567.311	343.867	515.733
1417458_s_at	121.128	211.337	78.2976	125.66	72.422	332.38	393.619	554.95	323.846	471.991
1417459_at	0.362463	0.979114	0.597634	0.560275	6.26113	0.387335	0.340083	0.864037	0.539128	0.872917
1417460_at	966.921	1632.34	1618.24	1967.68	1560.45	2302.12	2402.11	2992.23	2212.27	2584.37
1417461_at	599.461	588.628	520.431	590.025	443.234	898.137	1018.27	1490.65	833.004	1264.9
1417462_at	178.804	176.326	120.586	144.569	93.2803	304.079	331.471	517.001	318.378	492.526
1417463_a_at	2284.55	2749.21	1970.95	2465.26	2007.44	3823.64	3646.58	4855.44	3197.5	4008.61
1417464_at	2433.89	161.156	103.289	73.4102	29.3676	39.1578	13.7803	8.67884	9.06754	1.13705
1417465_at	811.147	876.77	833.918	978.831	754.107	1146.37	1036.54	1216.98	811.396	1180.41
1417466_at	1262.56	820.778	2839.6	4646.88	4101.44	4507.61	3163.4	3002.81	2562.24	2706.54
1417467_a_at	174.532	186.662	91.334	105.761	73.5942	114.076	142.374	183.347	125.89	125.221
1417468_at	617.995	963.242	453.365	578.735	407.617	482.242	479.652	506.987	410.151	419.572
1417469_at	44.6947	65.8971	50.05	46.6838	53.61	40.9855	37.5401	43.8666	43.1401	41.3839
1417470_at	94.8113	161.723	61.4011	30.2088	27.9452	57.5493	51.329	68.0654	56.095	57.7266
1417471_s_at	185.223	218.975	144.078	152.861	128.407	235.098	205.137	312.218	184.995	261.755
1417472_at	500.548	536.304	800.599	840.658	688.466	870.295	843.581	890.665	806.305	798.022
1417473_a_at	47.724	48.9671	37.1215	63.9945	31.0177	52.98	50.2544	53.3676	41.8337	52.5262
1417474_at	248.701	263.775	165.455	247.536	158.877	270.001	352.692	334.41	266.091	303.874
1417475_at	324.273	313.411	326.686	344.666	286.396	339.683	365.682	440.134	337.814	351.237
1417476_at	73.3334	75.4532	51.6279	84.7881	56.0507	83.7784	80.7691	107.894	73.7445	82.9777
1417477_at	269.144	340.88	245.429	282.977	219.016	482.45	489.804	545.825	384.117	445.199
1417478_a_at	189.445	200.823	173.394	248.544	204.841	323.274	368.448	495.384	266.523	413.214
1417479_at	50.1708	69.9357	41.5679	59.8751	42.6064	66.9537	59.7852	71.8482	45.7621	71.7516
1417480_at	683.288	432.946	486.452	684.012	386.928	558.697	458.269	456.695	352.529	436.128
1417481_at	2591.73	1796.71	344.899	179.083	72.0807	133.884	217.267	329.22	151.66	242.469
1417482_at	9.92409	13.01	18.9953	12.6209	12.1059	6.7741	1.60755	2.74827	7.07873	9.68079
1417483_at	233.767	191.872	414.342	389.96	221.862	154.405	134.577	247.084	127.981	200.072
1417484_at	0.647248	0.468452	1.8672	1.98314	0.205635	0.126154	2.40298	0.321928	1.34005	2.67613
1417485_at	0.953003	1.84507	3.30533	0.428942	3.14422	7.20727	4.54395	8.2272	0.963176	11.9975
1417486_at	14.3686	37.8449	7.42216	1.44419	7.85518	2.53312	3.37198	1.88652	1.56223	5.61862
1417487_at	9.52501	13.8005	26.2865	6.39777	10.3452	29.2183	25.904	35.4334	20.0273	25.3619
1417488_at	0.464057	4.27893	1.55651	0.390277	0.897152	0.748124	4.27715	1.89925	1.31497	1.19784
1417489_at	67.2753	53.1311	8.38384	7.27887	9.31855	0.606708	0.562931	2.95476	0.335317	1.32127
1417490_at	2775.25	2777.45	2831.32	5287.85	4237.95	8069.13	7984.96	9086.6	7768.32	8633.17
1417491_at	148.861	130.621	123.836	223.032	182.662	1511.64	1711.03	2702.68	1559.48	2462.98
1417492_at	190.58	151.547	146.963	347.176	232.023	2393.8	2857.33	3639.83	2385.74	3620.17
1417493_at	427.778	486.251	549.59	621.469	437.735	561.427	454.678	699.444	365.725	571.069
1417494_a_at	1036.7	2101.82	1589.75	2489.3	1737.52	605.498	654.408	786.582	692.092	706.398
1417495_x_at	572.327	1152.1	860.519	1498.81	860.309	409.623	478.001	565.966	508.389	463.238
1417496_at	33.1469	54.4731	52.1501	76.1732	60.3553	20.9476	15.422	38.8867	25.4491	30.8081
1417497_at	92.1618	131.811	160.573	134.264	112.968	50.5158	48.8337	66.3481	48.087	72.5647
1417498_at	21.921	499.508	210.323	226.704	90.2215	20.8013	3.33895	11.8972	16.7605	17.7034
1417499_at	341.013	385.5	364.49	459.045	322.706	684.242	551.757	660.54	497.741	600.645
1417500_a_at	874.82	919.19	1357.87	1476.42	1260.68	2266.1	2823.58	2907.08	2586.37	2368.11
1417501_at	189.665	199.17	160.144	192.766	163.69	150.834	187.514	247.646	145.935	190.912
1417502_at	36.3086	36.8436	60.9881	106.886	67.4532	128.303	100.876	80.4876	75.5584	81.2243
1417503_at	147.282	208.896	117.807	121.307	73.7161	213.002	211.781	253.204	179.564	222.384
1417504_at	0.838128	5.27585	6.95603	7.18338	3.9021	5.75276	2.39195	4.49389	4.81646	2.16885
1417505_s_at	371.31	249.875	422.536	485.53	385.408	520.409	489.589	668.885	428.289	588.25
1417506_at	94.3449	112.111	61.7512	95.678	65.7485	212.393	286.979	468.408	216.445	387.214
1417507_at	2334.68	4465.98	1192.28	417.986	210.996	215.807	169.884	179.306	180.386	161.88
1417508_at	266.408	258.742	334.473	452.892	329.314	389.315	359.258	424.258	307.514	354.851
1417509_at	28.4092	64.9578	45.7369	38.9588	35.7291	44.9251	40.7198	45.77	39.0415	51.3227
1417510_at	356.232	309.748	366.854	406.885	306.626	487.509	450.546	483.122	337.41	512.49
1417511_at	275.554	383.858	316.319	344.044	287.443	289.66	264.512	334.893	237.002	282.278
1417512_at	320.249	303.951	299.62	413.819	280.458	326.578	278.15	399.284	224.787	291.305
1417513_at	195.867	163.098	187.39	262.968	194.39	221.165	217.128	271.983	244.067	228.516
1417514_at	40.7452	100.12	17.3305	1.7317	2.55679	23.8647	4.47994	2.48588	2.40268	5.19616
1417515_at	206.329	188.769	130.217	176.062	119.845	281.286	256.94	316.691	182.513	261.604
1417516_at	139.231	165.853	140.106	173.337	134.228	323.015	251.545	299.97	196.02	300.213
1417517_at	42.7332	59.0554	56.0038	56.4339	51.5933	56.1955	61.7208	111.712	68.4513	93.1241
1417518_at	9.47882	15.6433	5.23481	7.42809	10.5113	3.12259	5.40702	0.467091	3.62281	7.58651
1417519_at	12.8496	30.1948	13.4903	9.9318	6.76502	14.7615	18.7878	41.9028	19.6654	28.134
1417520_at	111.063	395.202	93.4014	53.6681	30.7224	5.13275	20.4208	17.2614	12.7865	15.3167
1417521_at	14.1354	14.1421	16.0063	15.631	6.22418	13.5897	14.3417	6.83888	12.7711	21.1411
1417522_at	102.852	54.204	44.9117	36.8651	39.8318	50.7154	87.5252	97.7758	60.3639	89.6538
1417523_at	1.99168	2.84294	28.0664	1.88535	5.86724	38.2466	64.8921	77.0069	42.6802	67.609
1417524_at	24.3826	28.592	19.8534	11.4738	19.2982	18.0485	14.8677	21.3342	14.335	20.9529
1417525_at	9.9293	24.7675	16.4836	12.568	11.2359	14.1415	2.13416	2.80372	9.24901	3.28651
1417526_at	377.166	585.794	243.324	221.128	177.438	227.625	195.886	227.13	236.987	171.293
1417527_at	105.585	188.315	77.6468	122.416	70.9623	189.96	192.048	213.034	147.767	168.045
1417528_at	6.56798	61.0614	0.985387	23.4686	5.47013	9.21409	1.41976	2.94062	1.75948	1.03692
1417529_at	7.98553	12.919	8.37989	15.1106	8.21249	1.03382	9.50857	16.0272	10.6218	11.383
1417530_a_at	1322.86	1827.18	989.034	1262.94	972.883	1576.65	1654.16	1935.94	1388.29	1592.73
1417531_at	2.05678	2.72617	118.06	247.263	50.8929	1.05565	0.49412	1.51031	1.00851	20.2665
1417532_at	4.67435	4.00585	22.3769	41.1118	9.82604	4.03861	0.274071	2.3917	0.979383	13.7052
1417533_a_at	443.341	359.155	382.686	722.966	761.724	1353.87	1527.7	1824.04	1484.17	1668.37
1417534_at	172.144	136.27	179.844	342.158	275.324	669.12	735.487	824.058	678.196	790.503
1417535_at	132.843	214.128	88.9784	95.5081	92.4934	175.453	163.761	202.257	157.146	182.48
1417536_at	481.782	402.943	603.431	771.929	398.341	521.669	513.71	751.414	447.961	571.868
1417537_at	22.1786	28.231	22.7221	25.6554	23.7296	35.3222	41.9326	48.3218	24.0027	40.0303
1417538_at	274.826	305.794	239.166	334.648	279.688	321.456	313.027	303.346	203.161	261.879
1417539_at	104.181	107.15	81.0267	85.7458	61.5416	126.193	109.785	136.788	71.1175	116.097
1417540_at	361.955	346.766	411.213	439.708	398.495	523.9	515.846	810.867	538.019	687.689
1417541_at	19.3677	34.4013	16.0603	24.3416	20.6314	58.3832	83.0395	130.604	47.3854	104.441
1417542_at	139.242	280.868	122.639	128.713	91.1086	186.252	194.247	352.292	186.056	249.614
1417543_at	22.6857	19.3118	16.3646	5.38908	1.73194	14.4744	11.7815	13.7341	2.04367	11.5804
1417544_a_at	242.07	204.604	183.164	319.684	253.117	353.393	350.774	373.143	312.707	331
1417545_at	60.3202	55.8036	87.2615	94.0491	88.6461	43.4269	52.3457	56.2675	41.7734	50.3414
1417546_at	14.5563	2.9406	19.4085	5.30286	1.51778	2.33328	12.1067	4.29908	6.60286	15.4914
1417547_at	99.6704	99.1918	79.6108	87.3965	70.7326	75.815	64.5636	82.3743	58.18	77.771
1417548_at	18.2222	7.28456	6.48228	3.1225	1.26351	6.10228	7.74688	0.711354	1.28437	2.51814
1417549_at	56.6133	73.5283	46.6436	79.5909	41.2889	68.8584	55.927	63.2203	33.8793	60.8467
1417550_a_at	81.1026	291.843	50.0487	24.0457	6.8003	6.75031	4.02993	8.26454	9.78492	25.1181
1417551_at	67.4425	170.512	78.0187	79.8863	57.1645	130.559	157.573	200.55	147.456	173.727
1417552_at	35.5608	17.4451	110.389	163.735	137.368	294.191	323.019	414.76	276.884	344.867
1417553_at	10.8237	10.6705	7.99563	6.90541	11.5651	14.0105	11.7366	11.5447	13.1605	17.412
1417554_at	4.46247	4.02016	5.16832	4.75042	2.87182	4.81144	1.22746	11.1773	0.458858	0.330154
1417555_at	34.5986	47.508	26.0454	36.6286	24.6997	30.6635	47.4357	45.3224	24.6354	37.1173
1417556_at	124.034	98.3989	2504.44	4932.05	1327.13	94.6646	22.5818	101.5	45.9134	335.459
1417557_at	400.956	724.589	327.588	428.989	307.723	424.32	439.798	477.874	401.48	474.591
1417558_at	101.256	96.4959	193.639	212.956	156.461	180.073	187.806	228.114	149.978	178.35
1417559_at	760.067	517.592	1822.69	2255.23	1729.02	767.514	770.273	823.305	679.984	620.04
1417560_at	1101.34	777.746	2227.72	2926.17	2218.01	1027.05	895.615	1051.14	905.822	844.078
1417561_at	1361.49	1374.35	3266.61	3763.41	1775.9	1626.37	1448.48	1297.91	1202.64	1180.3
1417562_at	774.697	376.678	1338.13	2459.81	2071.68	2143.89	1955.64	1936.56	1765.62	1574.19
1417563_at	48.0222	38.2732	132.529	202.071	165.899	154.416	109.336	100.729	103.061	81.3063
1417564_at	221.163	339.78	228.966	338.507	213.553	314.388	289.905	363.895	228.142	286.438
1417565_at	273.584	242.131	452.691	785.963	755.403	967.343	815.686	797.843	668.79	727.418
1417566_at	335.248	218.129	743.678	1003.67	931.991	726.696	722.928	802.528	651.789	661.695
1417567_at	44.863	211.892	184.131	189.634	182.795	217.328	198.099	207.77	208.567	166.371
1417568_at	197.104	118.568	49.4764	62.6396	40.0991	46.4107	36.5815	37.5661	36.8818	40.7821
1417569_at	126.515	76.2354	55.1124	43.8173	37.5918	42.7192	48.1221	45.5646	26.8152	35.4371
1417570_at	14.3603	24.145	20.5715	21.7182	13.8951	36.5814	28.3972	41.1822	27.5917	48.597
1417571_at	156.145	286.244	126.456	135.774	76.0791	94.8592	88.1372	134.838	61.6901	88.7307
1417572_at	67.4612	78.6101	51.3737	53.8885	55.5228	58.7253	58.75	44.5978	48.8355	31.7715
1417573_at	742.28	705.039	631.667	759.43	574.149	859.413	782.718	924.738	662.033	780.4
1417574_at	452.271	320.505	1871.52	1751.61	1294.15	678.467	576.703	544.463	417.933	418.228
1417575_at	31.7862	34.6305	33.0624	48.3017	29.2968	51.7484	44.7012	51.443	29.7825	24.9926
1417576_a_at	16.2972	57.8209	18.0912	7.72197	0.998328	4.19324	12.1417	16.771	6.71353	16.0998
1417577_at	52.611	15.727	7.78338	45.2195	40.4453	45.366	22.3685	44.4605	17.2777	33.7483
1417578_a_at	222.463	264.623	115.482	124.204	84.2536	197.016	209.107	226.448	152.256	205.022
1417579_x_at	186.222	198.46	89.5967	123.524	72.3854	125.775	153.149	164.592	132.856	156.351
1417580_s_at	451.05	303.54	760.637	1428.22	928.735	1192.75	1282.52	1211.47	1222.49	1034.8
1417581_at	108.128	123.661	94.9545	93.4218	39.8815	96.5717	87.2707	101.124	83.4493	120.961
1417582_s_at	134.754	120.549	69.1541	89.1071	53.6848	102.073	110.874	110.471	64.6936	97.9385
1417583_a_at	419.129	434.63	475.522	481.251	341.861	414.934	390.932	618.187	374.521	515.749
1417584_at	60.7334	65.5672	43.9695	62.2417	51.8721	98.5804	93.2565	111.951	74.6625	101.915
1417585_at	187.114	381.269	108.039	85.344	84.0971	166.585	221.296	143.606	90.4369	104.927
1417586_at	19.0677	16.8912	67.4292	101.758	47.2457	108.821	107.484	121.122	65.9977	109.927
1417587_at	3.40654	1.29666	2.91171	6.45994	1.32572	1.47948	8.24207	11.4824	4.83046	10.6534
1417588_at	436.389	429.317	88.6176	69.843	36.5255	8.79342	10.5587	18.2352	10.6817	17.5791
1417589_at	27.8998	33.3923	10.1831	2.16115	3.19996	6.15215	0.671606	0.47896	0.62	0.291844
1417590_at	179.339	205.307	437.882	639.983	471.179	431.243	503.515	507.224	344.439	490.043
1417591_at	123.393	138.599	88.0892	103.89	67.16	139.944	127.84	143.796	157.226	133.787
1417592_at	346.284	493.265	382.166	557.277	471.062	490.027	548.613	587.115	533.599	480.466
1417593_at	192.126	230.943	209.24	216.716	159.675	183.792	174.195	198.666	147.517	175.432
1417594_at	601.892	1155.49	645.507	841.187	551.496	552.161	520.782	630.569	381.191	527.384
1417595_at	26.6953	28.2104	159.95	187.136	177.326	122.155	115.229	145.812	106.396	123.14
1417596_at	71.7517	142.135	38.2945	59.1714	23.1139	38.0285	16.3187	30.1685	8.10638	35.0356
1417597_at	11.5451	12.5569	10.0407	7.65013	4.97801	22.1433	20.2568	33.0742	23.0279	31.6179
1417598_a_at	521.881	685.462	470.407	485.802	387.01	557.643	672.383	684.838	498.216	526.047
1417599_at	15.2356	26.3881	12.9372	21.9365	15.4886	31.0822	29.7207	57.1593	32.6049	49.1975
1417600_at	167.888	238.673	159.568	89.4189	92.4537	22.5455	76.6643	104.063	42.9749	28.3673
1417601_at	14.7132	12.6386	19.8897	16.847	16.9546	681.071	638.457	1745.87	625.979	1393.36
1417602_at	60.219	59.4633	73.751	110.255	68.4977	79.0037	58.0111	71.5146	70.0612	59.79
1417603_at	9.16374	0.658485	12.2667	4.07503	9.85134	14.1639	5.01649	5.80888	3.52736	1.41886
1417604_at	136.223	124.137	119.417	219.19	190.003	401.444	395.662	654.065	373.114	506.747
1417605_s_at	148.7	106.173	172.179	294.941	235.662	406.955	398.33	598.422	359.152	478.499
1417606_a_at	2695.55	5506.61	3158.3	2732.27	1972.49	3155.41	3785.3	4142.81	3356.54	3837.04
[truncated: 43,165 more rows]
