# Supplementary material for: Identification of major hub genes involved in high-fat diet-induced obese visceral adipose tissue based on bioinformatics approach
Source: Adipocyte. 2023 Feb 1;12(1):2169227. doi: 10.1080/21623945.2023.2169227 (PMC9897782; doi:10.1080/21623945.2023.2169227)
Supplement: Supplemental Material [file KADI_A_2169227_SM7536.zip › Supplementary-File3.xls]

## Sheet: Supplementary-File3
!Series_title	The impact of dietary fatty acids composition on the transcriptomes of six tissues reveals specific regulation of immune related genes
!Series_geo_accession	GSE79434
!Series_status	Public on May 12 2016
!Series_submission_date	Mar 21 2016
!Series_last_update_date	Mar 04 2019
!Series_pubmed_id	27166587
!Series_summary	Dietary polyunsaturated fatty acids (PUFA) are suggested to modulate immune function, but the effects of dietary fatty acids composition on gene expression patterns in immune organs have not been fully characterized. In the current study we investigated how dietary fatty acids composition affects the total transcriptome profile, and especially, immune related genes, in bone marrow cells (BMC) and…
!Series_overall_design	Mice were fed three different diets (low fat diet, high fat diet rich in saturated fatty acids and high fat diet rich in polyunsaturated fatty acids) for height weeks. Six tissues (skeletal muscle, bone marrow cells, white adipose tissue, brown adipose tissue, spleen and liver) were harvasted and analysed using microarray with 4 biological replicates per tissue and diet except for LIV/LFD and LIV…
!Series_type	Expression profiling by array
!Series_contributor	Sara,L,Svahn
!Series_contributor	Leif,,V盲remo
!Series_contributor	Britt,G,Gabrielsson
!Series_contributor	Eduard,,Peris
!Series_contributor	Intawat,,Nookaew
!Series_contributor	Louise,,Grahnemo
!Series_contributor	Ann-Sofie,,Sandberg
!Series_contributor	Ingrid,,Wernstedt Asterholm
!Series_contributor	John-Olov,,Jansson
!Series_contributor	Jens,,Nielsen
!Series_contributor	Maria,E,Johansson
!Series_sample_id	GSM2095226 GSM2095227 GSM2095228 GSM2095229 GSM2095230 GSM2095231 GSM2095232 GSM2095233 GSM2095234 GSM2095235 GSM2095236 GSM2095237 GSM2095238 GSM2095239 GSM2095240 GSM2095241 GSM2095242 GSM2095243 GSM2095244 GSM2095245 GSM2095246 GSM2095247 GSM2095248 GSM2095249 GSM2095250 GSM2095251 GSM2095252 GSM2095253 GSM2095254 GSM2095255 GSM2095256 GSM2095257 GSM2095258 GSM2095259 GSM2095260 GSM2095261 GSM…
!Series_contact_name	Leif,,V盲remo
!Series_contact_department	Biology and Biological Engineering
!Series_contact_institute	Chalmers University of Technology
!Series_contact_address	Kemiv盲gen 10
!Series_contact_city	Gothenburg
!Series_contact_zip/postal_code	41296
!Series_contact_country	Sweden
!Series_supplementary_file	ftp://ftp.ncbi.nlm.nih.gov/geo/series/GSE79nnn/GSE79434/suppl/GSE79434_RAW.tar
!Series_platform_id	GPL6246
!Series_platform_taxid	10090
!Series_sample_taxid	10090
!Series_relation	BioProject: https://www.ncbi.nlm.nih.gov/bioproject/PRJNA315834
!Sample_title	BAT_LFD_1	BAT_LFD_2	BAT_LFD_3	BAT_LFD_4	BAT_HFD-P_1	BAT_HFD-P_2	BAT_HFD-P_3	BAT_HFD-P_4	BAT_HFD-S_1	BAT_HFD-S_2	BAT_HFD-S_3	BAT_HFD-S_4	BMC_LFD_1	BMC_LFD_2	BMC_LFD_3	BMC_LFD_4	BMC_HFD-P_1	BMC_HFD-P_2	BMC_HFD-P_3	BMC_HFD-P_4	BMC_HFD-S_1	BMC_HFD-S_2	BMC_HFD-S_3	BMC_HFD-S_4	LIV_LFD_1	LIV_LFD_3	LIV_LFD_4	LIV_LFD_5	LIV_LFD_6	LIV_HFD-P_1	LIV_HFD-P_2	LIV_HFD-P_3	LIV_HFD-P_4	LIV_HFD-S_3	LIV_HFD-S_4	LIV_HFD-S_5	LIV_HFD-S_6	LIV_HFD-S_7	MUS_LFD_1	MUS_LFD_2	MUS_LFD_3	MUS_LFD_4	MUS_HFD-P_1	MUS_HFD-P_2	MUS_HFD-P_3	MUS_HFD-P_4	MUS_HFD-S_1	MUS_HFD-S_2	MUS_HFD-S_3
!Sample_geo_accession	GSM2095226	GSM2095227	GSM2095228	GSM2095229	GSM2095230	GSM2095231	GSM2095232	GSM2095233	GSM2095234	GSM2095235	GSM2095236	GSM2095237	GSM2095238	GSM2095239	GSM2095240	GSM2095241	GSM2095242	GSM2095243	GSM2095244	GSM2095245	GSM2095246	GSM2095247	GSM2095248	GSM2095249	GSM2095250	GSM2095251	GSM2095252	GSM2095253	GSM2095254	GSM2095255	GSM2095256	GSM2095257	GSM2095258	GSM2095259	GSM2095260	GSM2095261	GSM2095262	GSM2095263	GSM2095264	GSM2095265	GSM2095266	GSM2095267	GSM2095268	GSM2095269	GSM2095270	GSM2095271	GSM2095272	GSM2095273	GSM2095274
!Sample_status	Public on May 12 2016	Public on May 12 2016	Public on May 12 2016	Public on May 12 2016	Public on May 12 2016	Public on May 12 2016	Public on May 12 2016	Public on May 12 2016	Public on May 12 2016	Public on May 12 2016	Public on May 12 2016	Public on May 12 2016	Public on May 12 2016	Public on May 12 2016	Public on May 12 2016	Public on May 12 2016	Public on May 12 2016	Public on May 12 2016	Public on May 12 2016	Public on May 12 2016	Public on May 12 2016	Public on May 12 2016	Public on May 12 2016	Public on May 12 2016	Public on May 12 2016	Public on May 12 2016	Public on May 12 2016	Public on May 12 2016	Public on May 12 2016	Public on May 12 2016	Public on May 12 2016	Public on May 12 2016	Public on May 12 2016	Public on May 12 2016	Public on May 12 2016	Public on May 12 2016	Public on May 12 2016	Public on May 12 2016	Public on May 12 2016	Public on May 12 2016	Public on May 12 2016	Public on May 12 2016	Public on May 12 2016	Public on May 12 2016	Public on May 12 2016	Public on May 12 2016	Public on May 12 2016	Public on May 12 2016	Public on May 12 2016
!Sample_submission_date	Mar 21 2016	Mar 21 2016	Mar 21 2016	Mar 21 2016	Mar 21 2016	Mar 21 2016	Mar 21 2016	Mar 21 2016	Mar 21 2016	Mar 21 2016	Mar 21 2016	Mar 21 2016	Mar 21 2016	Mar 21 2016	Mar 21 2016	Mar 21 2016	Mar 21 2016	Mar 21 2016	Mar 21 2016	Mar 21 2016	Mar 21 2016	Mar 21 2016	Mar 21 2016	Mar 21 2016	Mar 21 2016	Mar 21 2016	Mar 21 2016	Mar 21 2016	Mar 21 2016	Mar 21 2016	Mar 21 2016	Mar 21 2016	Mar 21 2016	Mar 21 2016	Mar 21 2016	Mar 21 2016	Mar 21 2016	Mar 21 2016	Mar 21 2016	Mar 21 2016	Mar 21 2016	Mar 21 2016	Mar 21 2016	Mar 21 2016	Mar 21 2016	Mar 21 2016	Mar 21 2016	Mar 21 2016	Mar 21 2016
!Sample_last_update_date	May 12 2016	May 12 2016	May 12 2016	May 12 2016	May 12 2016	May 12 2016	May 12 2016	May 12 2016	May 12 2016	May 12 2016	May 12 2016	May 12 2016	May 12 2016	May 12 2016	May 12 2016	May 12 2016	May 12 2016	May 12 2016	May 12 2016	May 12 2016	May 12 2016	May 12 2016	May 12 2016	May 12 2016	May 12 2016	May 12 2016	May 12 2016	May 12 2016	May 12 2016	May 12 2016	May 12 2016	May 12 2016	May 12 2016	May 12 2016	May 12 2016	May 12 2016	May 12 2016	May 12 2016	May 12 2016	May 12 2016	May 12 2016	May 12 2016	May 12 2016	May 12 2016	May 12 2016	May 12 2016	May 12 2016	May 12 2016	May 12 2016
!Sample_type	RNA	RNA	RNA	RNA	RNA	RNA	RNA	RNA	RNA	RNA	RNA	RNA	RNA	RNA	RNA	RNA	RNA	RNA	RNA	RNA	RNA	RNA	RNA	RNA	RNA	RNA	RNA	RNA	RNA	RNA	RNA	RNA	RNA	RNA	RNA	RNA	RNA	RNA	RNA	RNA	RNA	RNA	RNA	RNA	RNA	RNA	RNA	RNA	RNA
!Sample_channel_count	1	1	1	1	1	1	1	1	1	1	1	1	1	1	1	1	1	1	1	1	1	1	1	1	1	1	1	1	1	1	1	1	1	1	1	1	1	1	1	1	1	1	1	1	1	1	1	1	1
!Sample_source_name_ch1	brown adipose tissue, diet	brown adipose tissue, diet	brown adipose tissue, diet	brown adipose tissue, diet	brown adipose tissue, diet	brown adipose tissue, diet	brown adipose tissue, diet	brown adipose tissue, diet	brown adipose tissue, diet	brown adipose tissue, diet	brown adipose tissue, diet	brown adipose tissue, diet	bone marrow cells, diet	bone marrow cells, diet	bone marrow cells, diet	bone marrow cells, diet	bone marrow cells, diet	bone marrow cells, diet	bone marrow cells, diet	bone marrow cells, diet	bone marrow cells, diet	bone marrow cells, diet	bone marrow cells, diet	bone marrow cells, diet	liver, diet	liver, diet	liver, diet	liver, diet	liver, diet	liver, diet	liver, diet	liver, diet	liver, diet	liver, diet	liver, diet	liver, diet	liver, diet	liver, diet	skeletal muscle, diet	skeletal muscle, diet	skeletal muscle, diet	skeletal muscle, diet	skeletal muscle, diet	skeletal muscle, diet	skeletal muscle, diet	skeletal muscle, diet	skeletal muscle, diet	skeletal muscle, diet	skeletal muscle, diet
!Sample_organism_ch1	Mus musculus	Mus musculus	Mus musculus	Mus musculus	Mus musculus	Mus musculus	Mus musculus	Mus musculus	Mus musculus	Mus musculus	Mus musculus	Mus musculus	Mus musculus	Mus musculus	Mus musculus	Mus musculus	Mus musculus	Mus musculus	Mus musculus	Mus musculus	Mus musculus	Mus musculus	Mus musculus	Mus musculus	Mus musculus	Mus musculus	Mus musculus	Mus musculus	Mus musculus	Mus musculus	Mus musculus	Mus musculus	Mus musculus	Mus musculus	Mus musculus	Mus musculus	Mus musculus	Mus musculus	Mus musculus	Mus musculus	Mus musculus	Mus musculus	Mus musculus	Mus musculus	Mus musculus	Mus musculus	Mus musculus	Mus musculus	Mus musculus
!Sample_characteristics_ch1	gender: Male	gender: Male	gender: Male	gender: Male	gender: Male	gender: Male	gender: Male	gender: Male	gender: Male	gender: Male	gender: Male	gender: Male	gender: Male	gender: Male	gender: Male	gender: Male	gender: Male	gender: Male	gender: Male	gender: Male	gender: Male	gender: Male	gender: Male	gender: Male	gender: Male	gender: Male	gender: Male	gender: Male	gender: Male	gender: Male	gender: Male	gender: Male	gender: Male	gender: Male	gender: Male	gender: Male	gender: Male	gender: Male	gender: Male	gender: Male	gender: Male	gender: Male	gender: Male	gender: Male	gender: Male	gender: Male	gender: Male	gender: Male	gender: Male
!Sample_characteristics_ch1	strain: C57BL/6JOlaHsd	strain: C57BL/6JOlaHsd	strain: C57BL/6JOlaHsd	strain: C57BL/6JOlaHsd	strain: C57BL/6JOlaHsd	strain: C57BL/6JOlaHsd	strain: C57BL/6JOlaHsd	strain: C57BL/6JOlaHsd	strain: C57BL/6JOlaHsd	strain: C57BL/6JOlaHsd	strain: C57BL/6JOlaHsd	strain: C57BL/6JOlaHsd	strain: C57BL/6JOlaHsd	strain: C57BL/6JOlaHsd	strain: C57BL/6JOlaHsd	strain: C57BL/6JOlaHsd	strain: C57BL/6JOlaHsd	strain: C57BL/6JOlaHsd	strain: C57BL/6JOlaHsd	strain: C57BL/6JOlaHsd	strain: C57BL/6JOlaHsd	strain: C57BL/6JOlaHsd	strain: C57BL/6JOlaHsd	strain: C57BL/6JOlaHsd	strain: C57BL/6JOlaHsd	strain: C57BL/6JOlaHsd	strain: C57BL/6JOlaHsd	strain: C57BL/6JOlaHsd	strain: C57BL/6JOlaHsd	strain: C57BL/6JOlaHsd	strain: C57BL/6JOlaHsd	strain: C57BL/6JOlaHsd	strain: C57BL/6JOlaHsd	strain: C57BL/6JOlaHsd	strain: C57BL/6JOlaHsd	strain: C57BL/6JOlaHsd	strain: C57BL/6JOlaHsd	strain: C57BL/6JOlaHsd	strain: C57BL/6JOlaHsd	strain: C57BL/6JOlaHsd	strain: C57BL/6JOlaHsd	strain: C57BL/6JOlaHsd	strain: C57BL/6JOlaHsd	strain: C57BL/6JOlaHsd	strain: C57BL/6JOlaHsd	strain: C57BL/6JOlaHsd	strain: C57BL/6JOlaHsd	strain: C57BL/6JOlaHsd	strain: C57BL/6JOlaHsd
!Sample_characteristics_ch1	tissue: brown adipose tissue	tissue: brown adipose tissue	tissue: brown adipose tissue	tissue: brown adipose tissue	tissue: brown adipose tissue	tissue: brown adipose tissue	tissue: brown adipose tissue	tissue: brown adipose tissue	tissue: brown adipose tissue	tissue: brown adipose tissue	tissue: brown adipose tissue	tissue: brown adipose tissue	tissue: bone marrow cells	tissue: bone marrow cells	tissue: bone marrow cells	tissue: bone marrow cells	tissue: bone marrow cells	tissue: bone marrow cells	tissue: bone marrow cells	tissue: bone marrow cells	tissue: bone marrow cells	tissue: bone marrow cells	tissue: bone marrow cells	tissue: bone marrow cells	tissue: liver	tissue: liver	tissue: liver	tissue: liver	tissue: liver	tissue: liver	tissue: liver	tissue: liver	tissue: liver	tissue: liver	tissue: liver	tissue: liver	tissue: liver	tissue: liver	tissue: skeletal muscle	tissue: skeletal muscle	tissue: skeletal muscle	tissue: skeletal muscle	tissue: skeletal muscle	tissue: skeletal muscle	tissue: skeletal muscle	tissue: skeletal muscle	tissue: skeletal muscle	tissue: skeletal muscle	tissue: skeletal muscle
!Sample_characteristics_ch1	diet: low fat diet	diet: low fat diet	diet: low fat diet	diet: low fat diet	diet: hig fat diet rich in saturated fatty acids	diet: hig fat diet rich in saturated fatty acids	diet: hig fat diet rich in saturated fatty acids	diet: hig fat diet rich in saturated fatty acids	diet: hig fat diet rich in polyunsaturated fatty acids	diet: hig fat diet rich in polyunsaturated fatty acids	diet: hig fat diet rich in polyunsaturated fatty acids	diet: hig fat diet rich in polyunsaturated fatty acids	diet: low fat diet	diet: low fat diet	diet: low fat diet	diet: low fat diet	diet: hig fat diet rich in saturated fatty acids	diet: hig fat diet rich in saturated fatty acids	diet: hig fat diet rich in saturated fatty acids	diet: hig fat diet rich in saturated fatty acids	diet: hig fat diet rich in polyunsaturated fatty acids	diet: hig fat diet rich in polyunsaturated fatty acids	diet: hig fat diet rich in polyunsaturated fatty acids	diet: hig fat diet rich in polyunsaturated fatty acids	diet: low fat diet	diet: low fat diet	diet: low fat diet	diet: low fat diet	diet: hig fat diet rich in saturated fatty acids	diet: hig fat diet rich in saturated fatty acids	diet: hig fat diet rich in saturated fatty acids	diet: hig fat diet rich in saturated fatty acids	diet: hig fat diet rich in polyunsaturated fatty acids	diet: hig fat diet rich in polyunsaturated fatty acids	diet: hig fat diet rich in polyunsaturated fatty acids	diet: hig fat diet rich in polyunsaturated fatty acids	diet: low fat diet	diet: low fat diet	diet: low fat diet	diet: low fat diet	diet: hig fat diet rich in saturated fatty acids	diet: hig fat diet rich in saturated fatty acids	diet: hig fat diet rich in saturated fatty acids	diet: hig fat diet rich in saturated fatty acids	diet: hig fat diet rich in polyunsaturated fatty acids	diet: hig fat diet rich in polyunsaturated fatty acids	diet: hig fat diet rich in polyunsaturated fatty acids	diet: hig fat diet rich in polyunsaturated fatty acids	diet: low fat diet
!Sample_treatment_protocol_ch1	Diet for eight weeks; either low fat diet, high fat diet rich in saturated fatty acids or high fat diet rich in polyunsaturated fatty acids.	Diet for eight weeks; either low fat diet, high fat diet rich in saturated fatty acids or high fat diet rich in polyunsaturated fatty acids.	Diet for eight weeks; either low fat diet, high fat diet rich in saturated fatty acids or high fat diet rich in polyunsaturated fatty acids.	Diet for eight weeks; either low fat diet, high fat diet rich in saturated fatty acids or high fat diet rich in polyunsaturated fatty acids.	Diet for eight weeks; either low fat diet, high fat diet rich in saturated fatty acids or high fat diet rich in polyunsaturated fatty acids.	Diet for eight weeks; either low fat diet, high fat diet rich in saturated fatty acids or high fat diet rich in polyunsaturated fatty acids.	Diet for eight weeks; either low fat diet, high fat diet rich in saturated fatty acids or high fat diet rich in polyunsaturated fatty acids.	Diet for eight weeks; either low fat diet, high fat diet rich in saturated fatty acids or high fat diet rich in polyunsaturated fatty acids.	Diet for eight weeks; either low fat diet, high fat diet rich in saturated fatty acids or high fat diet rich in polyunsaturated fatty acids.	Diet for eight weeks; either low fat diet, high fat diet rich in saturated fatty acids or high fat diet rich in polyunsaturated fatty acids.	Diet for eight weeks; either low fat diet, high fat diet rich in saturated fatty acids or high fat diet rich in polyunsaturated fatty acids.	Diet for eight weeks; either low fat diet, high fat diet rich in saturated fatty acids or high fat diet rich in polyunsaturated fatty acids.	Diet for eight weeks; either low fat diet, high fat diet rich in saturated fatty acids or high fat diet rich in polyunsaturated fatty acids.	Diet for eight weeks; either low fat diet, high fat diet rich in saturated fatty acids or high fat diet rich in polyunsaturated fatty acids.	Diet for eight weeks; either low fat diet, high fat diet rich in saturated fatty acids or high fat diet rich in polyunsaturated fatty acids.	Diet for eight weeks; either low fat diet, high fat diet rich in saturated fatty acids or high fat diet rich in polyunsaturated fatty acids.	Diet for eight weeks; either low fat diet, high fat diet rich in saturated fatty acids or high fat diet rich in polyunsaturated fatty acids.	Diet for eight weeks; either low fat diet, high fat diet rich in saturated fatty acids or high fat diet rich in polyunsaturated fatty acids.	Diet for eight weeks; either low fat diet, high fat diet rich in saturated fatty acids or high fat diet rich in polyunsaturated fatty acids.	Diet for eight weeks; either low fat diet, high fat diet rich in saturated fatty acids or high fat diet rich in polyunsaturated fatty acids.	Diet for eight weeks; either low fat diet, high fat diet rich in saturated fatty acids or high fat diet rich in polyunsaturated fatty acids.	Diet for eight weeks; either low fat diet, high fat diet rich in saturated fatty acids or high fat diet rich in polyunsaturated fatty acids.	Diet for eight weeks; either low fat diet, high fat diet rich in saturated fatty acids or high fat diet rich in polyunsaturated fatty acids.	Diet for eight weeks; either low fat diet, high fat diet rich in saturated fatty acids or high fat diet rich in polyunsaturated fatty acids.	Diet for eight weeks; either low fat diet, high fat diet rich in saturated fatty acids or high fat diet rich in polyunsaturated fatty acids.	Diet for eight weeks; either low fat diet, high fat diet rich in saturated fatty acids or high fat diet rich in polyunsaturated fatty acids.	Diet for eight weeks; either low fat diet, high fat diet rich in saturated fatty acids or high fat diet rich in polyunsaturated fatty acids.	Diet for eight weeks; either low fat diet, high fat diet rich in saturated fatty acids or high fat diet rich in polyunsaturated fatty acids.	Diet for eight weeks; either low fat diet, high fat diet rich in saturated fatty acids or high fat diet rich in polyunsaturated fatty acids.	Diet for eight weeks; either low fat diet, high fat diet rich in saturated fatty acids or high fat diet rich in polyunsaturated fatty acids.	Diet for eight weeks; either low fat diet, high fat diet rich in saturated fatty acids or high fat diet rich in polyunsaturated fatty acids.	Diet for eight weeks; either low fat diet, high fat diet rich in saturated fatty acids or high fat diet rich in polyunsaturated fatty acids.	Diet for eight weeks; either low fat diet, high fat diet rich in saturated fatty acids or high fat diet rich in polyunsaturated fatty acids.	Diet for eight weeks; either low fat diet, high fat diet rich in saturated fatty acids or high fat diet rich in polyunsaturated fatty acids.	Diet for eight weeks; either low fat diet, high fat diet rich in saturated fatty acids or high fat diet rich in polyunsaturated fatty acids.	Diet for eight weeks; either low fat diet, high fat diet rich in saturated fatty acids or high fat diet rich in polyunsaturated fatty acids.	Diet for eight weeks; either low fat diet, high fat diet rich in saturated fatty acids or high fat diet rich in polyunsaturated fatty acids.	Diet for eight weeks; either low fat diet, high fat diet rich in saturated fatty acids or high fat diet rich in polyunsaturated fatty acids.	Diet for eight weeks; either low fat diet, high fat diet rich in saturated fatty acids or high fat diet rich in polyunsaturated fatty acids.	Diet for eight weeks; either low fat diet, high fat diet rich in saturated fatty acids or high fat diet rich in polyunsaturated fatty acids.	Diet for eight weeks; either low fat diet, high fat diet rich in saturated fatty acids or high fat diet rich in polyunsaturated fatty acids.	Diet for eight weeks; either low fat diet, high fat diet rich in saturated fatty acids or high fat diet rich in polyunsaturated fatty acids.	Diet for eight weeks; either low fat diet, high fat diet rich in saturated fatty acids or high fat diet rich in polyunsaturated fatty acids.	Diet for eight weeks; either low fat diet, high fat diet rich in saturated fatty acids or high fat diet rich in polyunsaturated fatty acids.	Diet for eight weeks; either low fat diet, high fat diet rich in saturated fatty acids or high fat diet rich in polyunsaturated fatty acids.	Diet for eight weeks; either low fat diet, high fat diet rich in saturated fatty acids or high fat diet rich in polyunsaturated fatty acids.	Diet for eight weeks; either low fat diet, high fat diet rich in saturated fatty acids or high fat diet rich in polyunsaturated fatty acids.	Diet for eight weeks; either low fat diet, high fat diet rich in saturated fatty acids or high fat diet rich in polyunsaturated fatty acids.	Diet for eight weeks; either low fat diet, high fat diet rich in saturated fatty acids or high fat diet rich in polyunsaturated fatty acids.
!Sample_growth_protocol_ch1	15 week old male C57BL/6 mice were fed one out of three diets (low fat diet [LFD], high fat diet rich in saturated fatty acids [HFD-S], high fat diet rich in polyunsaturated fatty acids [HFD-P]) for eighet weeks before the organs included in the study were harvested and analysed with microarray.	15 week old male C57BL/6 mice were fed one out of three diets (low fat diet [LFD], high fat diet rich in saturated fatty acids [HFD-S], high fat diet rich in polyunsaturated fatty acids [HFD-P]) for eighet weeks before the organs included in the study were harvested and analysed with microarray.	15 week old male C57BL/6 mice were fed one out of three diets (low fat diet [LFD], high fat diet rich in saturated fatty acids [HFD-S], high fat diet rich in polyunsaturated fatty acids [HFD-P]) for eighet weeks before the organs included in the study were harvested and analysed with microarray.	15 week old male C57BL/6 mice were fed one out of three diets (low fat diet [LFD], high fat diet rich in saturated fatty acids [HFD-S], high fat diet rich in polyunsaturated fatty acids [HFD-P]) for eighet weeks before the organs included in the study were harvested and analysed with microarray.	15 week old male C57BL/6 mice were fed one out of three diets (low fat diet [LFD], high fat diet rich in saturated fatty acids [HFD-S], high fat diet rich in polyunsaturated fatty acids [HFD-P]) for eighet weeks before the organs included in the study were harvested and analysed with microarray.	15 week old male C57BL/6 mice were fed one out of three diets (low fat diet [LFD], high fat diet rich in saturated fatty acids [HFD-S], high fat diet rich in polyunsaturated fatty acids [HFD-P]) for eighet weeks before the organs included in the study were harvested and analysed with microarray.	15 week old male C57BL/6 mice were fed one out of three diets (low fat diet [LFD], high fat diet rich in saturated fatty acids [HFD-S], high fat diet rich in polyunsaturated fatty acids [HFD-P]) for eighet weeks before the organs included in the study were harvested and analysed with microarray.	15 week old male C57BL/6 mice were fed one out of three diets (low fat diet [LFD], high fat diet rich in saturated fatty acids [HFD-S], high fat diet rich in polyunsaturated fatty acids [HFD-P]) for eighet weeks before the organs included in the study were harvested and analysed with microarray.	15 week old male C57BL/6 mice were fed one out of three diets (low fat diet [LFD], high fat diet rich in saturated fatty acids [HFD-S], high fat diet rich in polyunsaturated fatty acids [HFD-P]) for eighet weeks before the organs included in the study were harvested and analysed with microarray.	15 week old male C57BL/6 mice were fed one out of three diets (low fat diet [LFD], high fat diet rich in saturated fatty acids [HFD-S], high fat diet rich in polyunsaturated fatty acids [HFD-P]) for eighet weeks before the organs included in the study were harvested and analysed with microarray.	15 week old male C57BL/6 mice were fed one out of three diets (low fat diet [LFD], high fat diet rich in saturated fatty acids [HFD-S], high fat diet rich in polyunsaturated fatty acids [HFD-P]) for eighet weeks before the organs included in the study were harvested and analysed with microarray.	15 week old male C57BL/6 mice were fed one out of three diets (low fat diet [LFD], high fat diet rich in saturated fatty acids [HFD-S], high fat diet rich in polyunsaturated fatty acids [HFD-P]) for eighet weeks before the organs included in the study were harvested and analysed with microarray.	15 week old male C57BL/6 mice were fed one out of three diets (low fat diet [LFD], high fat diet rich in saturated fatty acids [HFD-S], high fat diet rich in polyunsaturated fatty acids [HFD-P]) for eighet weeks before the organs included in the study were harvested and analysed with microarray.	15 week old male C57BL/6 mice were fed one out of three diets (low fat diet [LFD], high fat diet rich in saturated fatty acids [HFD-S], high fat diet rich in polyunsaturated fatty acids [HFD-P]) for eighet weeks before the organs included in the study were harvested and analysed with microarray.	15 week old male C57BL/6 mice were fed one out of three diets (low fat diet [LFD], high fat diet rich in saturated fatty acids [HFD-S], high fat diet rich in polyunsaturated fatty acids [HFD-P]) for eighet weeks before the organs included in the study were harvested and analysed with microarray.	15 week old male C57BL/6 mice were fed one out of three diets (low fat diet [LFD], high fat diet rich in saturated fatty acids [HFD-S], high fat diet rich in polyunsaturated fatty acids [HFD-P]) for eighet weeks before the organs included in the study were harvested and analysed with microarray.	15 week old male C57BL/6 mice were fed one out of three diets (low fat diet [LFD], high fat diet rich in saturated fatty acids [HFD-S], high fat diet rich in polyunsaturated fatty acids [HFD-P]) for eighet weeks before the organs included in the study were harvested and analysed with microarray.	15 week old male C57BL/6 mice were fed one out of three diets (low fat diet [LFD], high fat diet rich in saturated fatty acids [HFD-S], high fat diet rich in polyunsaturated fatty acids [HFD-P]) for eighet weeks before the organs included in the study were harvested and analysed with microarray.	15 week old male C57BL/6 mice were fed one out of three diets (low fat diet [LFD], high fat diet rich in saturated fatty acids [HFD-S], high fat diet rich in polyunsaturated fatty acids [HFD-P]) for eighet weeks before the organs included in the study were harvested and analysed with microarray.	15 week old male C57BL/6 mice were fed one out of three diets (low fat diet [LFD], high fat diet rich in saturated fatty acids [HFD-S], high fat diet rich in polyunsaturated fatty acids [HFD-P]) for eighet weeks before the organs included in the study were harvested and analysed with microarray.	15 week old male C57BL/6 mice were fed one out of three diets (low fat diet [LFD], high fat diet rich in saturated fatty acids [HFD-S], high fat diet rich in polyunsaturated fatty acids [HFD-P]) for eighet weeks before the organs included in the study were harvested and analysed with microarray.	15 week old male C57BL/6 mice were fed one out of three diets (low fat diet [LFD], high fat diet rich in saturated fatty acids [HFD-S], high fat diet rich in polyunsaturated fatty acids [HFD-P]) for eighet weeks before the organs included in the study were harvested and analysed with microarray.	15 week old male C57BL/6 mice were fed one out of three diets (low fat diet [LFD], high fat diet rich in saturated fatty acids [HFD-S], high fat diet rich in polyunsaturated fatty acids [HFD-P]) for eighet weeks before the organs included in the study were harvested and analysed with microarray.	15 week old male C57BL/6 mice were fed one out of three diets (low fat diet [LFD], high fat diet rich in saturated fatty acids [HFD-S], high fat diet rich in polyunsaturated fatty acids [HFD-P]) for eighet weeks before the organs included in the study were harvested and analysed with microarray.	15 week old male C57BL/6 mice were fed one out of three diets (low fat diet [LFD], high fat diet rich in saturated fatty acids [HFD-S], high fat diet rich in polyunsaturated fatty acids [HFD-P]) for eighet weeks before the organs included in the study were harvested and analysed with microarray.	15 week old male C57BL/6 mice were fed one out of three diets (low fat diet [LFD], high fat diet rich in saturated fatty acids [HFD-S], high fat diet rich in polyunsaturated fatty acids [HFD-P]) for eighet weeks before the organs included in the study were harvested and analysed with microarray.	15 week old male C57BL/6 mice were fed one out of three diets (low fat diet [LFD], high fat diet rich in saturated fatty acids [HFD-S], high fat diet rich in polyunsaturated fatty acids [HFD-P]) for eighet weeks before the organs included in the study were harvested and analysed with microarray.	15 week old male C57BL/6 mice were fed one out of three diets (low fat diet [LFD], high fat diet rich in saturated fatty acids [HFD-S], high fat diet rich in polyunsaturated fatty acids [HFD-P]) for eighet weeks before the organs included in the study were harvested and analysed with microarray.	15 week old male C57BL/6 mice were fed one out of three diets (low fat diet [LFD], high fat diet rich in saturated fatty acids [HFD-S], high fat diet rich in polyunsaturated fatty acids [HFD-P]) for eighet weeks before the organs included in the study were harvested and analysed with microarray.	15 week old male C57BL/6 mice were fed one out of three diets (low fat diet [LFD], high fat diet rich in saturated fatty acids [HFD-S], high fat diet rich in polyunsaturated fatty acids [HFD-P]) for eighet weeks before the organs included in the study were harvested and analysed with microarray.	15 week old male C57BL/6 mice were fed one out of three diets (low fat diet [LFD], high fat diet rich in saturated fatty acids [HFD-S], high fat diet rich in polyunsaturated fatty acids [HFD-P]) for eighet weeks before the organs included in the study were harvested and analysed with microarray.	15 week old male C57BL/6 mice were fed one out of three diets (low fat diet [LFD], high fat diet rich in saturated fatty acids [HFD-S], high fat diet rich in polyunsaturated fatty acids [HFD-P]) for eighet weeks before the organs included in the study were harvested and analysed with microarray.	15 week old male C57BL/6 mice were fed one out of three diets (low fat diet [LFD], high fat diet rich in saturated fatty acids [HFD-S], high fat diet rich in polyunsaturated fatty acids [HFD-P]) for eighet weeks before the organs included in the study were harvested and analysed with microarray.	15 week old male C57BL/6 mice were fed one out of three diets (low fat diet [LFD], high fat diet rich in saturated fatty acids [HFD-S], high fat diet rich in polyunsaturated fatty acids [HFD-P]) for eighet weeks before the organs included in the study were harvested and analysed with microarray.	15 week old male C57BL/6 mice were fed one out of three diets (low fat diet [LFD], high fat diet rich in saturated fatty acids [HFD-S], high fat diet rich in polyunsaturated fatty acids [HFD-P]) for eighet weeks before the organs included in the study were harvested and analysed with microarray.	15 week old male C57BL/6 mice were fed one out of three diets (low fat diet [LFD], high fat diet rich in saturated fatty acids [HFD-S], high fat diet rich in polyunsaturated fatty acids [HFD-P]) for eighet weeks before the organs included in the study were harvested and analysed with microarray.	15 week old male C57BL/6 mice were fed one out of three diets (low fat diet [LFD], high fat diet rich in saturated fatty acids [HFD-S], high fat diet rich in polyunsaturated fatty acids [HFD-P]) for eighet weeks before the organs included in the study were harvested and analysed with microarray.	15 week old male C57BL/6 mice were fed one out of three diets (low fat diet [LFD], high fat diet rich in saturated fatty acids [HFD-S], high fat diet rich in polyunsaturated fatty acids [HFD-P]) for eighet weeks before the organs included in the study were harvested and analysed with microarray.	15 week old male C57BL/6 mice were fed one out of three diets (low fat diet [LFD], high fat diet rich in saturated fatty acids [HFD-S], high fat diet rich in polyunsaturated fatty acids [HFD-P]) for eighet weeks before the organs included in the study were harvested and analysed with microarray.	15 week old male C57BL/6 mice were fed one out of three diets (low fat diet [LFD], high fat diet rich in saturated fatty acids [HFD-S], high fat diet rich in polyunsaturated fatty acids [HFD-P]) for eighet weeks before the organs included in the study were harvested and analysed with microarray.	15 week old male C57BL/6 mice were fed one out of three diets (low fat diet [LFD], high fat diet rich in saturated fatty acids [HFD-S], high fat diet rich in polyunsaturated fatty acids [HFD-P]) for eighet weeks before the organs included in the study were harvested and analysed with microarray.	15 week old male C57BL/6 mice were fed one out of three diets (low fat diet [LFD], high fat diet rich in saturated fatty acids [HFD-S], high fat diet rich in polyunsaturated fatty acids [HFD-P]) for eighet weeks before the organs included in the study were harvested and analysed with microarray.	15 week old male C57BL/6 mice were fed one out of three diets (low fat diet [LFD], high fat diet rich in saturated fatty acids [HFD-S], high fat diet rich in polyunsaturated fatty acids [HFD-P]) for eighet weeks before the organs included in the study were harvested and analysed with microarray.	15 week old male C57BL/6 mice were fed one out of three diets (low fat diet [LFD], high fat diet rich in saturated fatty acids [HFD-S], high fat diet rich in polyunsaturated fatty acids [HFD-P]) for eighet weeks before the organs included in the study were harvested and analysed with microarray.	15 week old male C57BL/6 mice were fed one out of three diets (low fat diet [LFD], high fat diet rich in saturated fatty acids [HFD-S], high fat diet rich in polyunsaturated fatty acids [HFD-P]) for eighet weeks before the organs included in the study were harvested and analysed with microarray.	15 week old male C57BL/6 mice were fed one out of three diets (low fat diet [LFD], high fat diet rich in saturated fatty acids [HFD-S], high fat diet rich in polyunsaturated fatty acids [HFD-P]) for eighet weeks before the organs included in the study were harvested and analysed with microarray.	15 week old male C57BL/6 mice were fed one out of three diets (low fat diet [LFD], high fat diet rich in saturated fatty acids [HFD-S], high fat diet rich in polyunsaturated fatty acids [HFD-P]) for eighet weeks before the organs included in the study were harvested and analysed with microarray.	15 week old male C57BL/6 mice were fed one out of three diets (low fat diet [LFD], high fat diet rich in saturated fatty acids [HFD-S], high fat diet rich in polyunsaturated fatty acids [HFD-P]) for eighet weeks before the organs included in the study were harvested and analysed with microarray.	15 week old male C57BL/6 mice were fed one out of three diets (low fat diet [LFD], high fat diet rich in saturated fatty acids [HFD-S], high fat diet rich in polyunsaturated fatty acids [HFD-P]) for eighet weeks before the organs included in the study were harvested and analysed with microarray.
!Sample_molecule_ch1	total RNA	total RNA	total RNA	total RNA	total RNA	total RNA	total RNA	total RNA	total RNA	total RNA	total RNA	total RNA	total RNA	total RNA	total RNA	total RNA	total RNA	total RNA	total RNA	total RNA	total RNA	total RNA	total RNA	total RNA	total RNA	total RNA	total RNA	total RNA	total RNA	total RNA	total RNA	total RNA	total RNA	total RNA	total RNA	total RNA	total RNA	total RNA	total RNA	total RNA	total RNA	total RNA	total RNA	total RNA	total RNA	total RNA	total RNA	total RNA	total RNA
!Sample_extract_protocol_ch1	Total RNA from SKM (gastrocnemius), BMC, WAT (retroperitoneal), BAT (intrascapular), SPL and LIV were isolated using the RNeasy Lipid Tissue Mini kit (BMC, WAT, BAT, SPL LIV; Qiagen Nordic, Sweden) or the RNeasy Fibrous Tissue Mini (SKM; Qiagen) according to the manufacturer鈥檚 instruction. Total RNA concentration was measured by NanoDrop (Thermo Fisher Scientific, Gothenburg, Sweden). The quality…	Total RNA from SKM (gastrocnemius), BMC, WAT (retroperitoneal), BAT (intrascapular), SPL and LIV were isolated using the RNeasy Lipid Tissue Mini kit (BMC, WAT, BAT, SPL LIV; Qiagen Nordic, Sweden) or the RNeasy Fibrous Tissue Mini (SKM; Qiagen) according to the manufacturer鈥檚 instruction. Total RNA concentration was measured by NanoDrop (Thermo Fisher Scientific, Gothenburg, Sweden). The quality…	Total RNA from SKM (gastrocnemius), BMC, WAT (retroperitoneal), BAT (intrascapular), SPL and LIV were isolated using the RNeasy Lipid Tissue Mini kit (BMC, WAT, BAT, SPL LIV; Qiagen Nordic, Sweden) or the RNeasy Fibrous Tissue Mini (SKM; Qiagen) according to the manufacturer鈥檚 instruction. Total RNA concentration was measured by NanoDrop (Thermo Fisher Scientific, Gothenburg, Sweden). The quality…	Total RNA from SKM (gastrocnemius), BMC, WAT (retroperitoneal), BAT (intrascapular), SPL and LIV were isolated using the RNeasy Lipid Tissue Mini kit (BMC, WAT, BAT, SPL LIV; Qiagen Nordic, Sweden) or the RNeasy Fibrous Tissue Mini (SKM; Qiagen) according to the manufacturer鈥檚 instruction. Total RNA concentration was measured by NanoDrop (Thermo Fisher Scientific, Gothenburg, Sweden). The quality…	Total RNA from SKM (gastrocnemius), BMC, WAT (retroperitoneal), BAT (intrascapular), SPL and LIV were isolated using the RNeasy Lipid Tissue Mini kit (BMC, WAT, BAT, SPL LIV; Qiagen Nordic, Sweden) or the RNeasy Fibrous Tissue Mini (SKM; Qiagen) according to the manufacturer鈥檚 instruction. Total RNA concentration was measured by NanoDrop (Thermo Fisher Scientific, Gothenburg, Sweden). The quality…	Total RNA from SKM (gastrocnemius), BMC, WAT (retroperitoneal), BAT (intrascapular), SPL and LIV were isolated using the RNeasy Lipid Tissue Mini kit (BMC, WAT, BAT, SPL LIV; Qiagen Nordic, Sweden) or the RNeasy Fibrous Tissue Mini (SKM; Qiagen) according to the manufacturer鈥檚 instruction. Total RNA concentration was measured by NanoDrop (Thermo Fisher Scientific, Gothenburg, Sweden). The quality…	Total RNA from SKM (gastrocnemius), BMC, WAT (retroperitoneal), BAT (intrascapular), SPL and LIV were isolated using the RNeasy Lipid Tissue Mini kit (BMC, WAT, BAT, SPL LIV; Qiagen Nordic, Sweden) or the RNeasy Fibrous Tissue Mini (SKM; Qiagen) according to the manufacturer鈥檚 instruction. Total RNA concentration was measured by NanoDrop (Thermo Fisher Scientific, Gothenburg, Sweden). The quality…	Total RNA from SKM (gastrocnemius), BMC, WAT (retroperitoneal), BAT (intrascapular), SPL and LIV were isolated using the RNeasy Lipid Tissue Mini kit (BMC, WAT, BAT, SPL LIV; Qiagen Nordic, Sweden) or the RNeasy Fibrous Tissue Mini (SKM; Qiagen) according to the manufacturer鈥檚 instruction. Total RNA concentration was measured by NanoDrop (Thermo Fisher Scientific, Gothenburg, Sweden). The quality…	Total RNA from SKM (gastrocnemius), BMC, WAT (retroperitoneal), BAT (intrascapular), SPL and LIV were isolated using the RNeasy Lipid Tissue Mini kit (BMC, WAT, BAT, SPL LIV; Qiagen Nordic, Sweden) or the RNeasy Fibrous Tissue Mini (SKM; Qiagen) according to the manufacturer鈥檚 instruction. Total RNA concentration was measured by NanoDrop (Thermo Fisher Scientific, Gothenburg, Sweden). The quality…	Total RNA from SKM (gastrocnemius), BMC, WAT (retroperitoneal), BAT (intrascapular), SPL and LIV were isolated using the RNeasy Lipid Tissue Mini kit (BMC, WAT, BAT, SPL LIV; Qiagen Nordic, Sweden) or the RNeasy Fibrous Tissue Mini (SKM; Qiagen) according to the manufacturer鈥檚 instruction. Total RNA concentration was measured by NanoDrop (Thermo Fisher Scientific, Gothenburg, Sweden). The quality…	Total RNA from SKM (gastrocnemius), BMC, WAT (retroperitoneal), BAT (intrascapular), SPL and LIV were isolated using the RNeasy Lipid Tissue Mini kit (BMC, WAT, BAT, SPL LIV; Qiagen Nordic, Sweden) or the RNeasy Fibrous Tissue Mini (SKM; Qiagen) according to the manufacturer鈥檚 instruction. Total RNA concentration was measured by NanoDrop (Thermo Fisher Scientific, Gothenburg, Sweden). The quality…	Total RNA from SKM (gastrocnemius), BMC, WAT (retroperitoneal), BAT (intrascapular), SPL and LIV were isolated using the RNeasy Lipid Tissue Mini kit (BMC, WAT, BAT, SPL LIV; Qiagen Nordic, Sweden) or the RNeasy Fibrous Tissue Mini (SKM; Qiagen) according to the manufacturer鈥檚 instruction. Total RNA concentration was measured by NanoDrop (Thermo Fisher Scientific, Gothenburg, Sweden). The quality…	Total RNA from SKM (gastrocnemius), BMC, WAT (retroperitoneal), BAT (intrascapular), SPL and LIV were isolated using the RNeasy Lipid Tissue Mini kit (BMC, WAT, BAT, SPL LIV; Qiagen Nordic, Sweden) or the RNeasy Fibrous Tissue Mini (SKM; Qiagen) according to the manufacturer鈥檚 instruction. Total RNA concentration was measured by NanoDrop (Thermo Fisher Scientific, Gothenburg, Sweden). The quality…	Total RNA from SKM (gastrocnemius), BMC, WAT (retroperitoneal), BAT (intrascapular), SPL and LIV were isolated using the RNeasy Lipid Tissue Mini kit (BMC, WAT, BAT, SPL LIV; Qiagen Nordic, Sweden) or the RNeasy Fibrous Tissue Mini (SKM; Qiagen) according to the manufacturer鈥檚 instruction. Total RNA concentration was measured by NanoDrop (Thermo Fisher Scientific, Gothenburg, Sweden). The quality…	Total RNA from SKM (gastrocnemius), BMC, WAT (retroperitoneal), BAT (intrascapular), SPL and LIV were isolated using the RNeasy Lipid Tissue Mini kit (BMC, WAT, BAT, SPL LIV; Qiagen Nordic, Sweden) or the RNeasy Fibrous Tissue Mini (SKM; Qiagen) according to the manufacturer鈥檚 instruction. Total RNA concentration was measured by NanoDrop (Thermo Fisher Scientific, Gothenburg, Sweden). The quality…	Total RNA from SKM (gastrocnemius), BMC, WAT (retroperitoneal), BAT (intrascapular), SPL and LIV were isolated using the RNeasy Lipid Tissue Mini kit (BMC, WAT, BAT, SPL LIV; Qiagen Nordic, Sweden) or the RNeasy Fibrous Tissue Mini (SKM; Qiagen) according to the manufacturer鈥檚 instruction. Total RNA concentration was measured by NanoDrop (Thermo Fisher Scientific, Gothenburg, Sweden). The quality…	Total RNA from SKM (gastrocnemius), BMC, WAT (retroperitoneal), BAT (intrascapular), SPL and LIV were isolated using the RNeasy Lipid Tissue Mini kit (BMC, WAT, BAT, SPL LIV; Qiagen Nordic, Sweden) or the RNeasy Fibrous Tissue Mini (SKM; Qiagen) according to the manufacturer鈥檚 instruction. Total RNA concentration was measured by NanoDrop (Thermo Fisher Scientific, Gothenburg, Sweden). The quality…	Total RNA from SKM (gastrocnemius), BMC, WAT (retroperitoneal), BAT (intrascapular), SPL and LIV were isolated using the RNeasy Lipid Tissue Mini kit (BMC, WAT, BAT, SPL LIV; Qiagen Nordic, Sweden) or the RNeasy Fibrous Tissue Mini (SKM; Qiagen) according to the manufacturer鈥檚 instruction. Total RNA concentration was measured by NanoDrop (Thermo Fisher Scientific, Gothenburg, Sweden). The quality…	Total RNA from SKM (gastrocnemius), BMC, WAT (retroperitoneal), BAT (intrascapular), SPL and LIV were isolated using the RNeasy Lipid Tissue Mini kit (BMC, WAT, BAT, SPL LIV; Qiagen Nordic, Sweden) or the RNeasy Fibrous Tissue Mini (SKM; Qiagen) according to the manufacturer鈥檚 instruction. Total RNA concentration was measured by NanoDrop (Thermo Fisher Scientific, Gothenburg, Sweden). The quality…	Total RNA from SKM (gastrocnemius), BMC, WAT (retroperitoneal), BAT (intrascapular), SPL and LIV were isolated using the RNeasy Lipid Tissue Mini kit (BMC, WAT, BAT, SPL LIV; Qiagen Nordic, Sweden) or the RNeasy Fibrous Tissue Mini (SKM; Qiagen) according to the manufacturer鈥檚 instruction. Total RNA concentration was measured by NanoDrop (Thermo Fisher Scientific, Gothenburg, Sweden). The quality…	Total RNA from SKM (gastrocnemius), BMC, WAT (retroperitoneal), BAT (intrascapular), SPL and LIV were isolated using the RNeasy Lipid Tissue Mini kit (BMC, WAT, BAT, SPL LIV; Qiagen Nordic, Sweden) or the RNeasy Fibrous Tissue Mini (SKM; Qiagen) according to the manufacturer鈥檚 instruction. Total RNA concentration was measured by NanoDrop (Thermo Fisher Scientific, Gothenburg, Sweden). The quality…	Total RNA from SKM (gastrocnemius), BMC, WAT (retroperitoneal), BAT (intrascapular), SPL and LIV were isolated using the RNeasy Lipid Tissue Mini kit (BMC, WAT, BAT, SPL LIV; Qiagen Nordic, Sweden) or the RNeasy Fibrous Tissue Mini (SKM; Qiagen) according to the manufacturer鈥檚 instruction. Total RNA concentration was measured by NanoDrop (Thermo Fisher Scientific, Gothenburg, Sweden). The quality…	Total RNA from SKM (gastrocnemius), BMC, WAT (retroperitoneal), BAT (intrascapular), SPL and LIV were isolated using the RNeasy Lipid Tissue Mini kit (BMC, WAT, BAT, SPL LIV; Qiagen Nordic, Sweden) or the RNeasy Fibrous Tissue Mini (SKM; Qiagen) according to the manufacturer鈥檚 instruction. Total RNA concentration was measured by NanoDrop (Thermo Fisher Scientific, Gothenburg, Sweden). The quality…	Total RNA from SKM (gastrocnemius), BMC, WAT (retroperitoneal), BAT (intrascapular), SPL and LIV were isolated using the RNeasy Lipid Tissue Mini kit (BMC, WAT, BAT, SPL LIV; Qiagen Nordic, Sweden) or the RNeasy Fibrous Tissue Mini (SKM; Qiagen) according to the manufacturer鈥檚 instruction. Total RNA concentration was measured by NanoDrop (Thermo Fisher Scientific, Gothenburg, Sweden). The quality…	Total RNA from SKM (gastrocnemius), BMC, WAT (retroperitoneal), BAT (intrascapular), SPL and LIV were isolated using the RNeasy Lipid Tissue Mini kit (BMC, WAT, BAT, SPL LIV; Qiagen Nordic, Sweden) or the RNeasy Fibrous Tissue Mini (SKM; Qiagen) according to the manufacturer鈥檚 instruction. Total RNA concentration was measured by NanoDrop (Thermo Fisher Scientific, Gothenburg, Sweden). The quality…	Total RNA from SKM (gastrocnemius), BMC, WAT (retroperitoneal), BAT (intrascapular), SPL and LIV were isolated using the RNeasy Lipid Tissue Mini kit (BMC, WAT, BAT, SPL LIV; Qiagen Nordic, Sweden) or the RNeasy Fibrous Tissue Mini (SKM; Qiagen) according to the manufacturer鈥檚 instruction. Total RNA concentration was measured by NanoDrop (Thermo Fisher Scientific, Gothenburg, Sweden). The quality…	Total RNA from SKM (gastrocnemius), BMC, WAT (retroperitoneal), BAT (intrascapular), SPL and LIV were isolated using the RNeasy Lipid Tissue Mini kit (BMC, WAT, BAT, SPL LIV; Qiagen Nordic, Sweden) or the RNeasy Fibrous Tissue Mini (SKM; Qiagen) according to the manufacturer鈥檚 instruction. Total RNA concentration was measured by NanoDrop (Thermo Fisher Scientific, Gothenburg, Sweden). The quality…	Total RNA from SKM (gastrocnemius), BMC, WAT (retroperitoneal), BAT (intrascapular), SPL and LIV were isolated using the RNeasy Lipid Tissue Mini kit (BMC, WAT, BAT, SPL LIV; Qiagen Nordic, Sweden) or the RNeasy Fibrous Tissue Mini (SKM; Qiagen) according to the manufacturer鈥檚 instruction. Total RNA concentration was measured by NanoDrop (Thermo Fisher Scientific, Gothenburg, Sweden). The quality…	Total RNA from SKM (gastrocnemius), BMC, WAT (retroperitoneal), BAT (intrascapular), SPL and LIV were isolated using the RNeasy Lipid Tissue Mini kit (BMC, WAT, BAT, SPL LIV; Qiagen Nordic, Sweden) or the RNeasy Fibrous Tissue Mini (SKM; Qiagen) according to the manufacturer鈥檚 instruction. Total RNA concentration was measured by NanoDrop (Thermo Fisher Scientific, Gothenburg, Sweden). The quality…	Total RNA from SKM (gastrocnemius), BMC, WAT (retroperitoneal), BAT (intrascapular), SPL and LIV were isolated using the RNeasy Lipid Tissue Mini kit (BMC, WAT, BAT, SPL LIV; Qiagen Nordic, Sweden) or the RNeasy Fibrous Tissue Mini (SKM; Qiagen) according to the manufacturer鈥檚 instruction. Total RNA concentration was measured by NanoDrop (Thermo Fisher Scientific, Gothenburg, Sweden). The quality…	Total RNA from SKM (gastrocnemius), BMC, WAT (retroperitoneal), BAT (intrascapular), SPL and LIV were isolated using the RNeasy Lipid Tissue Mini kit (BMC, WAT, BAT, SPL LIV; Qiagen Nordic, Sweden) or the RNeasy Fibrous Tissue Mini (SKM; Qiagen) according to the manufacturer鈥檚 instruction. Total RNA concentration was measured by NanoDrop (Thermo Fisher Scientific, Gothenburg, Sweden). The quality…	Total RNA from SKM (gastrocnemius), BMC, WAT (retroperitoneal), BAT (intrascapular), SPL and LIV were isolated using the RNeasy Lipid Tissue Mini kit (BMC, WAT, BAT, SPL LIV; Qiagen Nordic, Sweden) or the RNeasy Fibrous Tissue Mini (SKM; Qiagen) according to the manufacturer鈥檚 instruction. Total RNA concentration was measured by NanoDrop (Thermo Fisher Scientific, Gothenburg, Sweden). The quality…	Total RNA from SKM (gastrocnemius), BMC, WAT (retroperitoneal), BAT (intrascapular), SPL and LIV were isolated using the RNeasy Lipid Tissue Mini kit (BMC, WAT, BAT, SPL LIV; Qiagen Nordic, Sweden) or the RNeasy Fibrous Tissue Mini (SKM; Qiagen) according to the manufacturer鈥檚 instruction. Total RNA concentration was measured by NanoDrop (Thermo Fisher Scientific, Gothenburg, Sweden). The quality…	Total RNA from SKM (gastrocnemius), BMC, WAT (retroperitoneal), BAT (intrascapular), SPL and LIV were isolated using the RNeasy Lipid Tissue Mini kit (BMC, WAT, BAT, SPL LIV; Qiagen Nordic, Sweden) or the RNeasy Fibrous Tissue Mini (SKM; Qiagen) according to the manufacturer鈥檚 instruction. Total RNA concentration was measured by NanoDrop (Thermo Fisher Scientific, Gothenburg, Sweden). The quality…	Total RNA from SKM (gastrocnemius), BMC, WAT (retroperitoneal), BAT (intrascapular), SPL and LIV were isolated using the RNeasy Lipid Tissue Mini kit (BMC, WAT, BAT, SPL LIV; Qiagen Nordic, Sweden) or the RNeasy Fibrous Tissue Mini (SKM; Qiagen) according to the manufacturer鈥檚 instruction. Total RNA concentration was measured by NanoDrop (Thermo Fisher Scientific, Gothenburg, Sweden). The quality…	Total RNA from SKM (gastrocnemius), BMC, WAT (retroperitoneal), BAT (intrascapular), SPL and LIV were isolated using the RNeasy Lipid Tissue Mini kit (BMC, WAT, BAT, SPL LIV; Qiagen Nordic, Sweden) or the RNeasy Fibrous Tissue Mini (SKM; Qiagen) according to the manufacturer鈥檚 instruction. Total RNA concentration was measured by NanoDrop (Thermo Fisher Scientific, Gothenburg, Sweden). The quality…	Total RNA from SKM (gastrocnemius), BMC, WAT (retroperitoneal), BAT (intrascapular), SPL and LIV were isolated using the RNeasy Lipid Tissue Mini kit (BMC, WAT, BAT, SPL LIV; Qiagen Nordic, Sweden) or the RNeasy Fibrous Tissue Mini (SKM; Qiagen) according to the manufacturer鈥檚 instruction. Total RNA concentration was measured by NanoDrop (Thermo Fisher Scientific, Gothenburg, Sweden). The quality…	Total RNA from SKM (gastrocnemius), BMC, WAT (retroperitoneal), BAT (intrascapular), SPL and LIV were isolated using the RNeasy Lipid Tissue Mini kit (BMC, WAT, BAT, SPL LIV; Qiagen Nordic, Sweden) or the RNeasy Fibrous Tissue Mini (SKM; Qiagen) according to the manufacturer鈥檚 instruction. Total RNA concentration was measured by NanoDrop (Thermo Fisher Scientific, Gothenburg, Sweden). The quality…	Total RNA from SKM (gastrocnemius), BMC, WAT (retroperitoneal), BAT (intrascapular), SPL and LIV were isolated using the RNeasy Lipid Tissue Mini kit (BMC, WAT, BAT, SPL LIV; Qiagen Nordic, Sweden) or the RNeasy Fibrous Tissue Mini (SKM; Qiagen) according to the manufacturer鈥檚 instruction. Total RNA concentration was measured by NanoDrop (Thermo Fisher Scientific, Gothenburg, Sweden). The quality…	Total RNA from SKM (gastrocnemius), BMC, WAT (retroperitoneal), BAT (intrascapular), SPL and LIV were isolated using the RNeasy Lipid Tissue Mini kit (BMC, WAT, BAT, SPL LIV; Qiagen Nordic, Sweden) or the RNeasy Fibrous Tissue Mini (SKM; Qiagen) according to the manufacturer鈥檚 instruction. Total RNA concentration was measured by NanoDrop (Thermo Fisher Scientific, Gothenburg, Sweden). The quality…	Total RNA from SKM (gastrocnemius), BMC, WAT (retroperitoneal), BAT (intrascapular), SPL and LIV were isolated using the RNeasy Lipid Tissue Mini kit (BMC, WAT, BAT, SPL LIV; Qiagen Nordic, Sweden) or the RNeasy Fibrous Tissue Mini (SKM; Qiagen) according to the manufacturer鈥檚 instruction. Total RNA concentration was measured by NanoDrop (Thermo Fisher Scientific, Gothenburg, Sweden). The quality…	Total RNA from SKM (gastrocnemius), BMC, WAT (retroperitoneal), BAT (intrascapular), SPL and LIV were isolated using the RNeasy Lipid Tissue Mini kit (BMC, WAT, BAT, SPL LIV; Qiagen Nordic, Sweden) or the RNeasy Fibrous Tissue Mini (SKM; Qiagen) according to the manufacturer鈥檚 instruction. Total RNA concentration was measured by NanoDrop (Thermo Fisher Scientific, Gothenburg, Sweden). The quality…	Total RNA from SKM (gastrocnemius), BMC, WAT (retroperitoneal), BAT (intrascapular), SPL and LIV were isolated using the RNeasy Lipid Tissue Mini kit (BMC, WAT, BAT, SPL LIV; Qiagen Nordic, Sweden) or the RNeasy Fibrous Tissue Mini (SKM; Qiagen) according to the manufacturer鈥檚 instruction. Total RNA concentration was measured by NanoDrop (Thermo Fisher Scientific, Gothenburg, Sweden). The quality…	Total RNA from SKM (gastrocnemius), BMC, WAT (retroperitoneal), BAT (intrascapular), SPL and LIV were isolated using the RNeasy Lipid Tissue Mini kit (BMC, WAT, BAT, SPL LIV; Qiagen Nordic, Sweden) or the RNeasy Fibrous Tissue Mini (SKM; Qiagen) according to the manufacturer鈥檚 instruction. Total RNA concentration was measured by NanoDrop (Thermo Fisher Scientific, Gothenburg, Sweden). The quality…	Total RNA from SKM (gastrocnemius), BMC, WAT (retroperitoneal), BAT (intrascapular), SPL and LIV were isolated using the RNeasy Lipid Tissue Mini kit (BMC, WAT, BAT, SPL LIV; Qiagen Nordic, Sweden) or the RNeasy Fibrous Tissue Mini (SKM; Qiagen) according to the manufacturer鈥檚 instruction. Total RNA concentration was measured by NanoDrop (Thermo Fisher Scientific, Gothenburg, Sweden). The quality…	Total RNA from SKM (gastrocnemius), BMC, WAT (retroperitoneal), BAT (intrascapular), SPL and LIV were isolated using the RNeasy Lipid Tissue Mini kit (BMC, WAT, BAT, SPL LIV; Qiagen Nordic, Sweden) or the RNeasy Fibrous Tissue Mini (SKM; Qiagen) according to the manufacturer鈥檚 instruction. Total RNA concentration was measured by NanoDrop (Thermo Fisher Scientific, Gothenburg, Sweden). The quality…	Total RNA from SKM (gastrocnemius), BMC, WAT (retroperitoneal), BAT (intrascapular), SPL and LIV were isolated using the RNeasy Lipid Tissue Mini kit (BMC, WAT, BAT, SPL LIV; Qiagen Nordic, Sweden) or the RNeasy Fibrous Tissue Mini (SKM; Qiagen) according to the manufacturer鈥檚 instruction. Total RNA concentration was measured by NanoDrop (Thermo Fisher Scientific, Gothenburg, Sweden). The quality…	Total RNA from SKM (gastrocnemius), BMC, WAT (retroperitoneal), BAT (intrascapular), SPL and LIV were isolated using the RNeasy Lipid Tissue Mini kit (BMC, WAT, BAT, SPL LIV; Qiagen Nordic, Sweden) or the RNeasy Fibrous Tissue Mini (SKM; Qiagen) according to the manufacturer鈥檚 instruction. Total RNA concentration was measured by NanoDrop (Thermo Fisher Scientific, Gothenburg, Sweden). The quality…	Total RNA from SKM (gastrocnemius), BMC, WAT (retroperitoneal), BAT (intrascapular), SPL and LIV were isolated using the RNeasy Lipid Tissue Mini kit (BMC, WAT, BAT, SPL LIV; Qiagen Nordic, Sweden) or the RNeasy Fibrous Tissue Mini (SKM; Qiagen) according to the manufacturer鈥檚 instruction. Total RNA concentration was measured by NanoDrop (Thermo Fisher Scientific, Gothenburg, Sweden). The quality…
!Sample_label_ch1	biotin	biotin	biotin	biotin	biotin	biotin	biotin	biotin	biotin	biotin	biotin	biotin	biotin	biotin	biotin	biotin	biotin	biotin	biotin	biotin	biotin	biotin	biotin	biotin	biotin	biotin	biotin	biotin	biotin	biotin	biotin	biotin	biotin	biotin	biotin	biotin	biotin	biotin	biotin	biotin	biotin	biotin	biotin	biotin	biotin	biotin	biotin	biotin	biotin
!Sample_label_protocol_ch1	1000 picograms of total RNA from each sample were used to generate amplified and biotinylated sense transcript cDNA from the entire expressed transcriptome according to the Nugen Technologies, Inc. protocols Ovation庐 Pico WTA System V2 (M01224v2) and Encore Biotine Module (M01111v5)	1000 picograms of total RNA from each sample were used to generate amplified and biotinylated sense transcript cDNA from the entire expressed transcriptome according to the Nugen Technologies, Inc. protocols Ovation庐 Pico WTA System V2 (M01224v2) and Encore Biotine Module (M01111v5)	1000 picograms of total RNA from each sample were used to generate amplified and biotinylated sense transcript cDNA from the entire expressed transcriptome according to the Nugen Technologies, Inc. protocols Ovation庐 Pico WTA System V2 (M01224v2) and Encore Biotine Module (M01111v5)	1000 picograms of total RNA from each sample were used to generate amplified and biotinylated sense transcript cDNA from the entire expressed transcriptome according to the Nugen Technologies, Inc. protocols Ovation庐 Pico WTA System V2 (M01224v2) and Encore Biotine Module (M01111v5)	1000 picograms of total RNA from each sample were used to generate amplified and biotinylated sense transcript cDNA from the entire expressed transcriptome according to the Nugen Technologies, Inc. protocols Ovation庐 Pico WTA System V2 (M01224v2) and Encore Biotine Module (M01111v5)	1000 picograms of total RNA from each sample were used to generate amplified and biotinylated sense transcript cDNA from the entire expressed transcriptome according to the Nugen Technologies, Inc. protocols Ovation庐 Pico WTA System V2 (M01224v2) and Encore Biotine Module (M01111v5)	1000 picograms of total RNA from each sample were used to generate amplified and biotinylated sense transcript cDNA from the entire expressed transcriptome according to the Nugen Technologies, Inc. protocols Ovation庐 Pico WTA System V2 (M01224v2) and Encore Biotine Module (M01111v5)	1000 picograms of total RNA from each sample were used to generate amplified and biotinylated sense transcript cDNA from the entire expressed transcriptome according to the Nugen Technologies, Inc. protocols Ovation庐 Pico WTA System V2 (M01224v2) and Encore Biotine Module (M01111v5)	1000 picograms of total RNA from each sample were used to generate amplified and biotinylated sense transcript cDNA from the entire expressed transcriptome according to the Nugen Technologies, Inc. protocols Ovation庐 Pico WTA System V2 (M01224v2) and Encore Biotine Module (M01111v5)	1000 picograms of total RNA from each sample were used to generate amplified and biotinylated sense transcript cDNA from the entire expressed transcriptome according to the Nugen Technologies, Inc. protocols Ovation庐 Pico WTA System V2 (M01224v2) and Encore Biotine Module (M01111v5)	1000 picograms of total RNA from each sample were used to generate amplified and biotinylated sense transcript cDNA from the entire expressed transcriptome according to the Nugen Technologies, Inc. protocols Ovation庐 Pico WTA System V2 (M01224v2) and Encore Biotine Module (M01111v5)	1000 picograms of total RNA from each sample were used to generate amplified and biotinylated sense transcript cDNA from the entire expressed transcriptome according to the Nugen Technologies, Inc. protocols Ovation庐 Pico WTA System V2 (M01224v2) and Encore Biotine Module (M01111v5)	1000 picograms of total RNA from each sample were used to generate amplified and biotinylated sense transcript cDNA from the entire expressed transcriptome according to the Nugen Technologies, Inc. protocols Ovation庐 Pico WTA System V2 (M01224v2) and Encore Biotine Module (M01111v5)	1000 picograms of total RNA from each sample were used to generate amplified and biotinylated sense transcript cDNA from the entire expressed transcriptome according to the Nugen Technologies, Inc. protocols Ovation庐 Pico WTA System V2 (M01224v2) and Encore Biotine Module (M01111v5)	1000 picograms of total RNA from each sample were used to generate amplified and biotinylated sense transcript cDNA from the entire expressed transcriptome according to the Nugen Technologies, Inc. protocols Ovation庐 Pico WTA System V2 (M01224v2) and Encore Biotine Module (M01111v5)	1000 picograms of total RNA from each sample were used to generate amplified and biotinylated sense transcript cDNA from the entire expressed transcriptome according to the Nugen Technologies, Inc. protocols Ovation庐 Pico WTA System V2 (M01224v2) and Encore Biotine Module (M01111v5)	1000 picograms of total RNA from each sample were used to generate amplified and biotinylated sense transcript cDNA from the entire expressed transcriptome according to the Nugen Technologies, Inc. protocols Ovation庐 Pico WTA System V2 (M01224v2) and Encore Biotine Module (M01111v5)	1000 picograms of total RNA from each sample were used to generate amplified and biotinylated sense transcript cDNA from the entire expressed transcriptome according to the Nugen Technologies, Inc. protocols Ovation庐 Pico WTA System V2 (M01224v2) and Encore Biotine Module (M01111v5)	1000 picograms of total RNA from each sample were used to generate amplified and biotinylated sense transcript cDNA from the entire expressed transcriptome according to the Nugen Technologies, Inc. protocols Ovation庐 Pico WTA System V2 (M01224v2) and Encore Biotine Module (M01111v5)	1000 picograms of total RNA from each sample were used to generate amplified and biotinylated sense transcript cDNA from the entire expressed transcriptome according to the Nugen Technologies, Inc. protocols Ovation庐 Pico WTA System V2 (M01224v2) and Encore Biotine Module (M01111v5)	1000 picograms of total RNA from each sample were used to generate amplified and biotinylated sense transcript cDNA from the entire expressed transcriptome according to the Nugen Technologies, Inc. protocols Ovation庐 Pico WTA System V2 (M01224v2) and Encore Biotine Module (M01111v5)	1000 picograms of total RNA from each sample were used to generate amplified and biotinylated sense transcript cDNA from the entire expressed transcriptome according to the Nugen Technologies, Inc. protocols Ovation庐 Pico WTA System V2 (M01224v2) and Encore Biotine Module (M01111v5)	1000 picograms of total RNA from each sample were used to generate amplified and biotinylated sense transcript cDNA from the entire expressed transcriptome according to the Nugen Technologies, Inc. protocols Ovation庐 Pico WTA System V2 (M01224v2) and Encore Biotine Module (M01111v5)	1000 picograms of total RNA from each sample were used to generate amplified and biotinylated sense transcript cDNA from the entire expressed transcriptome according to the Nugen Technologies, Inc. protocols Ovation庐 Pico WTA System V2 (M01224v2) and Encore Biotine Module (M01111v5)	1000 picograms of total RNA from each sample were used to generate amplified and biotinylated sense transcript cDNA from the entire expressed transcriptome according to the Nugen Technologies, Inc. protocols Ovation庐 Pico WTA System V2 (M01224v2) and Encore Biotine Module (M01111v5)	1000 picograms of total RNA from each sample were used to generate amplified and biotinylated sense transcript cDNA from the entire expressed transcriptome according to the Nugen Technologies, Inc. protocols Ovation庐 Pico WTA System V2 (M01224v2) and Encore Biotine Module (M01111v5)	1000 picograms of total RNA from each sample were used to generate amplified and biotinylated sense transcript cDNA from the entire expressed transcriptome according to the Nugen Technologies, Inc. protocols Ovation庐 Pico WTA System V2 (M01224v2) and Encore Biotine Module (M01111v5)	1000 picograms of total RNA from each sample were used to generate amplified and biotinylated sense transcript cDNA from the entire expressed transcriptome according to the Nugen Technologies, Inc. protocols Ovation庐 Pico WTA System V2 (M01224v2) and Encore Biotine Module (M01111v5)	1000 picograms of total RNA from each sample were used to generate amplified and biotinylated sense transcript cDNA from the entire expressed transcriptome according to the Nugen Technologies, Inc. protocols Ovation庐 Pico WTA System V2 (M01224v2) and Encore Biotine Module (M01111v5)	1000 picograms of total RNA from each sample were used to generate amplified and biotinylated sense transcript cDNA from the entire expressed transcriptome according to the Nugen Technologies, Inc. protocols Ovation庐 Pico WTA System V2 (M01224v2) and Encore Biotine Module (M01111v5)	1000 picograms of total RNA from each sample were used to generate amplified and biotinylated sense transcript cDNA from the entire expressed transcriptome according to the Nugen Technologies, Inc. protocols Ovation庐 Pico WTA System V2 (M01224v2) and Encore Biotine Module (M01111v5)	1000 picograms of total RNA from each sample were used to generate amplified and biotinylated sense transcript cDNA from the entire expressed transcriptome according to the Nugen Technologies, Inc. protocols Ovation庐 Pico WTA System V2 (M01224v2) and Encore Biotine Module (M01111v5)	1000 picograms of total RNA from each sample were used to generate amplified and biotinylated sense transcript cDNA from the entire expressed transcriptome according to the Nugen Technologies, Inc. protocols Ovation庐 Pico WTA System V2 (M01224v2) and Encore Biotine Module (M01111v5)	1000 picograms of total RNA from each sample were used to generate amplified and biotinylated sense transcript cDNA from the entire expressed transcriptome according to the Nugen Technologies, Inc. protocols Ovation庐 Pico WTA System V2 (M01224v2) and Encore Biotine Module (M01111v5)	1000 picograms of total RNA from each sample were used to generate amplified and biotinylated sense transcript cDNA from the entire expressed transcriptome according to the Nugen Technologies, Inc. protocols Ovation庐 Pico WTA System V2 (M01224v2) and Encore Biotine Module (M01111v5)	1000 picograms of total RNA from each sample were used to generate amplified and biotinylated sense transcript cDNA from the entire expressed transcriptome according to the Nugen Technologies, Inc. protocols Ovation庐 Pico WTA System V2 (M01224v2) and Encore Biotine Module (M01111v5)	1000 picograms of total RNA from each sample were used to generate amplified and biotinylated sense transcript cDNA from the entire expressed transcriptome according to the Nugen Technologies, Inc. protocols Ovation庐 Pico WTA System V2 (M01224v2) and Encore Biotine Module (M01111v5)	1000 picograms of total RNA from each sample were used to generate amplified and biotinylated sense transcript cDNA from the entire expressed transcriptome according to the Nugen Technologies, Inc. protocols Ovation庐 Pico WTA System V2 (M01224v2) and Encore Biotine Module (M01111v5)	1000 picograms of total RNA from each sample were used to generate amplified and biotinylated sense transcript cDNA from the entire expressed transcriptome according to the Nugen Technologies, Inc. protocols Ovation庐 Pico WTA System V2 (M01224v2) and Encore Biotine Module (M01111v5)	1000 picograms of total RNA from each sample were used to generate amplified and biotinylated sense transcript cDNA from the entire expressed transcriptome according to the Nugen Technologies, Inc. protocols Ovation庐 Pico WTA System V2 (M01224v2) and Encore Biotine Module (M01111v5)	1000 picograms of total RNA from each sample were used to generate amplified and biotinylated sense transcript cDNA from the entire expressed transcriptome according to the Nugen Technologies, Inc. protocols Ovation庐 Pico WTA System V2 (M01224v2) and Encore Biotine Module (M01111v5)	1000 picograms of total RNA from each sample were used to generate amplified and biotinylated sense transcript cDNA from the entire expressed transcriptome according to the Nugen Technologies, Inc. protocols Ovation庐 Pico WTA System V2 (M01224v2) and Encore Biotine Module (M01111v5)	1000 picograms of total RNA from each sample were used to generate amplified and biotinylated sense transcript cDNA from the entire expressed transcriptome according to the Nugen Technologies, Inc. protocols Ovation庐 Pico WTA System V2 (M01224v2) and Encore Biotine Module (M01111v5)	1000 picograms of total RNA from each sample were used to generate amplified and biotinylated sense transcript cDNA from the entire expressed transcriptome according to the Nugen Technologies, Inc. protocols Ovation庐 Pico WTA System V2 (M01224v2) and Encore Biotine Module (M01111v5)	1000 picograms of total RNA from each sample were used to generate amplified and biotinylated sense transcript cDNA from the entire expressed transcriptome according to the Nugen Technologies, Inc. protocols Ovation庐 Pico WTA System V2 (M01224v2) and Encore Biotine Module (M01111v5)	1000 picograms of total RNA from each sample were used to generate amplified and biotinylated sense transcript cDNA from the entire expressed transcriptome according to the Nugen Technologies, Inc. protocols Ovation庐 Pico WTA System V2 (M01224v2) and Encore Biotine Module (M01111v5)	1000 picograms of total RNA from each sample were used to generate amplified and biotinylated sense transcript cDNA from the entire expressed transcriptome according to the Nugen Technologies, Inc. protocols Ovation庐 Pico WTA System V2 (M01224v2) and Encore Biotine Module (M01111v5)	1000 picograms of total RNA from each sample were used to generate amplified and biotinylated sense transcript cDNA from the entire expressed transcriptome according to the Nugen Technologies, Inc. protocols Ovation庐 Pico WTA System V2 (M01224v2) and Encore Biotine Module (M01111v5)	1000 picograms of total RNA from each sample were used to generate amplified and biotinylated sense transcript cDNA from the entire expressed transcriptome according to the Nugen Technologies, Inc. protocols Ovation庐 Pico WTA System V2 (M01224v2) and Encore Biotine Module (M01111v5)
!Sample_taxid_ch1	10090	10090	10090	10090	10090	10090	10090	10090	10090	10090	10090	10090	10090	10090	10090	10090	10090	10090	10090	10090	10090	10090	10090	10090	10090	10090	10090	10090	10090	10090	10090	10090	10090	10090	10090	10090	10090	10090	10090	10090	10090	10090	10090	10090	10090	10090	10090	10090	10090
!Sample_hyb_protocol	Samples were hybridized with GeneChip Mouse Gene 1.0 ST Arrays (Affymetrix) for 16 hours in a 45掳C incubator, rotated at 60 rpm. According to the GeneChip Expression Wash, Stain and Scan Manual (Affymetrix Inc., Santa Clara, CA) the arrays were then washed and stained using the Fluidics Station 450.	Samples were hybridized with GeneChip Mouse Gene 1.0 ST Arrays (Affymetrix) for 16 hours in a 45掳C incubator, rotated at 60 rpm. According to the GeneChip Expression Wash, Stain and Scan Manual (Affymetrix Inc., Santa Clara, CA) the arrays were then washed and stained using the Fluidics Station 450.	Samples were hybridized with GeneChip Mouse Gene 1.0 ST Arrays (Affymetrix) for 16 hours in a 45掳C incubator, rotated at 60 rpm. According to the GeneChip Expression Wash, Stain and Scan Manual (Affymetrix Inc., Santa Clara, CA) the arrays were then washed and stained using the Fluidics Station 450.	Samples were hybridized with GeneChip Mouse Gene 1.0 ST Arrays (Affymetrix) for 16 hours in a 45掳C incubator, rotated at 60 rpm. According to the GeneChip Expression Wash, Stain and Scan Manual (Affymetrix Inc., Santa Clara, CA) the arrays were then washed and stained using the Fluidics Station 450.	Samples were hybridized with GeneChip Mouse Gene 1.0 ST Arrays (Affymetrix) for 16 hours in a 45掳C incubator, rotated at 60 rpm. According to the GeneChip Expression Wash, Stain and Scan Manual (Affymetrix Inc., Santa Clara, CA) the arrays were then washed and stained using the Fluidics Station 450.	Samples were hybridized with GeneChip Mouse Gene 1.0 ST Arrays (Affymetrix) for 16 hours in a 45掳C incubator, rotated at 60 rpm. According to the GeneChip Expression Wash, Stain and Scan Manual (Affymetrix Inc., Santa Clara, CA) the arrays were then washed and stained using the Fluidics Station 450.	Samples were hybridized with GeneChip Mouse Gene 1.0 ST Arrays (Affymetrix) for 16 hours in a 45掳C incubator, rotated at 60 rpm. According to the GeneChip Expression Wash, Stain and Scan Manual (Affymetrix Inc., Santa Clara, CA) the arrays were then washed and stained using the Fluidics Station 450.	Samples were hybridized with GeneChip Mouse Gene 1.0 ST Arrays (Affymetrix) for 16 hours in a 45掳C incubator, rotated at 60 rpm. According to the GeneChip Expression Wash, Stain and Scan Manual (Affymetrix Inc., Santa Clara, CA) the arrays were then washed and stained using the Fluidics Station 450.	Samples were hybridized with GeneChip Mouse Gene 1.0 ST Arrays (Affymetrix) for 16 hours in a 45掳C incubator, rotated at 60 rpm. According to the GeneChip Expression Wash, Stain and Scan Manual (Affymetrix Inc., Santa Clara, CA) the arrays were then washed and stained using the Fluidics Station 450.	Samples were hybridized with GeneChip Mouse Gene 1.0 ST Arrays (Affymetrix) for 16 hours in a 45掳C incubator, rotated at 60 rpm. According to the GeneChip Expression Wash, Stain and Scan Manual (Affymetrix Inc., Santa Clara, CA) the arrays were then washed and stained using the Fluidics Station 450.	Samples were hybridized with GeneChip Mouse Gene 1.0 ST Arrays (Affymetrix) for 16 hours in a 45掳C incubator, rotated at 60 rpm. According to the GeneChip Expression Wash, Stain and Scan Manual (Affymetrix Inc., Santa Clara, CA) the arrays were then washed and stained using the Fluidics Station 450.	Samples were hybridized with GeneChip Mouse Gene 1.0 ST Arrays (Affymetrix) for 16 hours in a 45掳C incubator, rotated at 60 rpm. According to the GeneChip Expression Wash, Stain and Scan Manual (Affymetrix Inc., Santa Clara, CA) the arrays were then washed and stained using the Fluidics Station 450.	Samples were hybridized with GeneChip Mouse Gene 1.0 ST Arrays (Affymetrix) for 16 hours in a 45掳C incubator, rotated at 60 rpm. According to the GeneChip Expression Wash, Stain and Scan Manual (Affymetrix Inc., Santa Clara, CA) the arrays were then washed and stained using the Fluidics Station 450.	Samples were hybridized with GeneChip Mouse Gene 1.0 ST Arrays (Affymetrix) for 16 hours in a 45掳C incubator, rotated at 60 rpm. According to the GeneChip Expression Wash, Stain and Scan Manual (Affymetrix Inc., Santa Clara, CA) the arrays were then washed and stained using the Fluidics Station 450.	Samples were hybridized with GeneChip Mouse Gene 1.0 ST Arrays (Affymetrix) for 16 hours in a 45掳C incubator, rotated at 60 rpm. According to the GeneChip Expression Wash, Stain and Scan Manual (Affymetrix Inc., Santa Clara, CA) the arrays were then washed and stained using the Fluidics Station 450.	Samples were hybridized with GeneChip Mouse Gene 1.0 ST Arrays (Affymetrix) for 16 hours in a 45掳C incubator, rotated at 60 rpm. According to the GeneChip Expression Wash, Stain and Scan Manual (Affymetrix Inc., Santa Clara, CA) the arrays were then washed and stained using the Fluidics Station 450.	Samples were hybridized with GeneChip Mouse Gene 1.0 ST Arrays (Affymetrix) for 16 hours in a 45掳C incubator, rotated at 60 rpm. According to the GeneChip Expression Wash, Stain and Scan Manual (Affymetrix Inc., Santa Clara, CA) the arrays were then washed and stained using the Fluidics Station 450.	Samples were hybridized with GeneChip Mouse Gene 1.0 ST Arrays (Affymetrix) for 16 hours in a 45掳C incubator, rotated at 60 rpm. According to the GeneChip Expression Wash, Stain and Scan Manual (Affymetrix Inc., Santa Clara, CA) the arrays were then washed and stained using the Fluidics Station 450.	Samples were hybridized with GeneChip Mouse Gene 1.0 ST Arrays (Affymetrix) for 16 hours in a 45掳C incubator, rotated at 60 rpm. According to the GeneChip Expression Wash, Stain and Scan Manual (Affymetrix Inc., Santa Clara, CA) the arrays were then washed and stained using the Fluidics Station 450.	Samples were hybridized with GeneChip Mouse Gene 1.0 ST Arrays (Affymetrix) for 16 hours in a 45掳C incubator, rotated at 60 rpm. According to the GeneChip Expression Wash, Stain and Scan Manual (Affymetrix Inc., Santa Clara, CA) the arrays were then washed and stained using the Fluidics Station 450.	Samples were hybridized with GeneChip Mouse Gene 1.0 ST Arrays (Affymetrix) for 16 hours in a 45掳C incubator, rotated at 60 rpm. According to the GeneChip Expression Wash, Stain and Scan Manual (Affymetrix Inc., Santa Clara, CA) the arrays were then washed and stained using the Fluidics Station 450.	Samples were hybridized with GeneChip Mouse Gene 1.0 ST Arrays (Affymetrix) for 16 hours in a 45掳C incubator, rotated at 60 rpm. According to the GeneChip Expression Wash, Stain and Scan Manual (Affymetrix Inc., Santa Clara, CA) the arrays were then washed and stained using the Fluidics Station 450.	Samples were hybridized with GeneChip Mouse Gene 1.0 ST Arrays (Affymetrix) for 16 hours in a 45掳C incubator, rotated at 60 rpm. According to the GeneChip Expression Wash, Stain and Scan Manual (Affymetrix Inc., Santa Clara, CA) the arrays were then washed and stained using the Fluidics Station 450.	Samples were hybridized with GeneChip Mouse Gene 1.0 ST Arrays (Affymetrix) for 16 hours in a 45掳C incubator, rotated at 60 rpm. According to the GeneChip Expression Wash, Stain and Scan Manual (Affymetrix Inc., Santa Clara, CA) the arrays were then washed and stained using the Fluidics Station 450.	Samples were hybridized with GeneChip Mouse Gene 1.0 ST Arrays (Affymetrix) for 16 hours in a 45掳C incubator, rotated at 60 rpm. According to the GeneChip Expression Wash, Stain and Scan Manual (Affymetrix Inc., Santa Clara, CA) the arrays were then washed and stained using the Fluidics Station 450.	Samples were hybridized with GeneChip Mouse Gene 1.0 ST Arrays (Affymetrix) for 16 hours in a 45掳C incubator, rotated at 60 rpm. According to the GeneChip Expression Wash, Stain and Scan Manual (Affymetrix Inc., Santa Clara, CA) the arrays were then washed and stained using the Fluidics Station 450.	Samples were hybridized with GeneChip Mouse Gene 1.0 ST Arrays (Affymetrix) for 16 hours in a 45掳C incubator, rotated at 60 rpm. According to the GeneChip Expression Wash, Stain and Scan Manual (Affymetrix Inc., Santa Clara, CA) the arrays were then washed and stained using the Fluidics Station 450.	Samples were hybridized with GeneChip Mouse Gene 1.0 ST Arrays (Affymetrix) for 16 hours in a 45掳C incubator, rotated at 60 rpm. According to the GeneChip Expression Wash, Stain and Scan Manual (Affymetrix Inc., Santa Clara, CA) the arrays were then washed and stained using the Fluidics Station 450.	Samples were hybridized with GeneChip Mouse Gene 1.0 ST Arrays (Affymetrix) for 16 hours in a 45掳C incubator, rotated at 60 rpm. According to the GeneChip Expression Wash, Stain and Scan Manual (Affymetrix Inc., Santa Clara, CA) the arrays were then washed and stained using the Fluidics Station 450.	Samples were hybridized with GeneChip Mouse Gene 1.0 ST Arrays (Affymetrix) for 16 hours in a 45掳C incubator, rotated at 60 rpm. According to the GeneChip Expression Wash, Stain and Scan Manual (Affymetrix Inc., Santa Clara, CA) the arrays were then washed and stained using the Fluidics Station 450.	Samples were hybridized with GeneChip Mouse Gene 1.0 ST Arrays (Affymetrix) for 16 hours in a 45掳C incubator, rotated at 60 rpm. According to the GeneChip Expression Wash, Stain and Scan Manual (Affymetrix Inc., Santa Clara, CA) the arrays were then washed and stained using the Fluidics Station 450.	Samples were hybridized with GeneChip Mouse Gene 1.0 ST Arrays (Affymetrix) for 16 hours in a 45掳C incubator, rotated at 60 rpm. According to the GeneChip Expression Wash, Stain and Scan Manual (Affymetrix Inc., Santa Clara, CA) the arrays were then washed and stained using the Fluidics Station 450.	Samples were hybridized with GeneChip Mouse Gene 1.0 ST Arrays (Affymetrix) for 16 hours in a 45掳C incubator, rotated at 60 rpm. According to the GeneChip Expression Wash, Stain and Scan Manual (Affymetrix Inc., Santa Clara, CA) the arrays were then washed and stained using the Fluidics Station 450.	Samples were hybridized with GeneChip Mouse Gene 1.0 ST Arrays (Affymetrix) for 16 hours in a 45掳C incubator, rotated at 60 rpm. According to the GeneChip Expression Wash, Stain and Scan Manual (Affymetrix Inc., Santa Clara, CA) the arrays were then washed and stained using the Fluidics Station 450.	Samples were hybridized with GeneChip Mouse Gene 1.0 ST Arrays (Affymetrix) for 16 hours in a 45掳C incubator, rotated at 60 rpm. According to the GeneChip Expression Wash, Stain and Scan Manual (Affymetrix Inc., Santa Clara, CA) the arrays were then washed and stained using the Fluidics Station 450.	Samples were hybridized with GeneChip Mouse Gene 1.0 ST Arrays (Affymetrix) for 16 hours in a 45掳C incubator, rotated at 60 rpm. According to the GeneChip Expression Wash, Stain and Scan Manual (Affymetrix Inc., Santa Clara, CA) the arrays were then washed and stained using the Fluidics Station 450.	Samples were hybridized with GeneChip Mouse Gene 1.0 ST Arrays (Affymetrix) for 16 hours in a 45掳C incubator, rotated at 60 rpm. According to the GeneChip Expression Wash, Stain and Scan Manual (Affymetrix Inc., Santa Clara, CA) the arrays were then washed and stained using the Fluidics Station 450.	Samples were hybridized with GeneChip Mouse Gene 1.0 ST Arrays (Affymetrix) for 16 hours in a 45掳C incubator, rotated at 60 rpm. According to the GeneChip Expression Wash, Stain and Scan Manual (Affymetrix Inc., Santa Clara, CA) the arrays were then washed and stained using the Fluidics Station 450.	Samples were hybridized with GeneChip Mouse Gene 1.0 ST Arrays (Affymetrix) for 16 hours in a 45掳C incubator, rotated at 60 rpm. According to the GeneChip Expression Wash, Stain and Scan Manual (Affymetrix Inc., Santa Clara, CA) the arrays were then washed and stained using the Fluidics Station 450.	Samples were hybridized with GeneChip Mouse Gene 1.0 ST Arrays (Affymetrix) for 16 hours in a 45掳C incubator, rotated at 60 rpm. According to the GeneChip Expression Wash, Stain and Scan Manual (Affymetrix Inc., Santa Clara, CA) the arrays were then washed and stained using the Fluidics Station 450.	Samples were hybridized with GeneChip Mouse Gene 1.0 ST Arrays (Affymetrix) for 16 hours in a 45掳C incubator, rotated at 60 rpm. According to the GeneChip Expression Wash, Stain and Scan Manual (Affymetrix Inc., Santa Clara, CA) the arrays were then washed and stained using the Fluidics Station 450.	Samples were hybridized with GeneChip Mouse Gene 1.0 ST Arrays (Affymetrix) for 16 hours in a 45掳C incubator, rotated at 60 rpm. According to the GeneChip Expression Wash, Stain and Scan Manual (Affymetrix Inc., Santa Clara, CA) the arrays were then washed and stained using the Fluidics Station 450.	Samples were hybridized with GeneChip Mouse Gene 1.0 ST Arrays (Affymetrix) for 16 hours in a 45掳C incubator, rotated at 60 rpm. According to the GeneChip Expression Wash, Stain and Scan Manual (Affymetrix Inc., Santa Clara, CA) the arrays were then washed and stained using the Fluidics Station 450.	Samples were hybridized with GeneChip Mouse Gene 1.0 ST Arrays (Affymetrix) for 16 hours in a 45掳C incubator, rotated at 60 rpm. According to the GeneChip Expression Wash, Stain and Scan Manual (Affymetrix Inc., Santa Clara, CA) the arrays were then washed and stained using the Fluidics Station 450.	Samples were hybridized with GeneChip Mouse Gene 1.0 ST Arrays (Affymetrix) for 16 hours in a 45掳C incubator, rotated at 60 rpm. According to the GeneChip Expression Wash, Stain and Scan Manual (Affymetrix Inc., Santa Clara, CA) the arrays were then washed and stained using the Fluidics Station 450.	Samples were hybridized with GeneChip Mouse Gene 1.0 ST Arrays (Affymetrix) for 16 hours in a 45掳C incubator, rotated at 60 rpm. According to the GeneChip Expression Wash, Stain and Scan Manual (Affymetrix Inc., Santa Clara, CA) the arrays were then washed and stained using the Fluidics Station 450.	Samples were hybridized with GeneChip Mouse Gene 1.0 ST Arrays (Affymetrix) for 16 hours in a 45掳C incubator, rotated at 60 rpm. According to the GeneChip Expression Wash, Stain and Scan Manual (Affymetrix Inc., Santa Clara, CA) the arrays were then washed and stained using the Fluidics Station 450.	Samples were hybridized with GeneChip Mouse Gene 1.0 ST Arrays (Affymetrix) for 16 hours in a 45掳C incubator, rotated at 60 rpm. According to the GeneChip Expression Wash, Stain and Scan Manual (Affymetrix Inc., Santa Clara, CA) the arrays were then washed and stained using the Fluidics Station 450.	Samples were hybridized with GeneChip Mouse Gene 1.0 ST Arrays (Affymetrix) for 16 hours in a 45掳C incubator, rotated at 60 rpm. According to the GeneChip Expression Wash, Stain and Scan Manual (Affymetrix Inc., Santa Clara, CA) the arrays were then washed and stained using the Fluidics Station 450.
!Sample_scan_protocol	Arrays were scanned using the GeneChip庐 Scanner 3000 7G (Affymetrix). Arrays were scanned using the GeneChip庐 Scanner 3000 7G (Affymetrix)	Arrays were scanned using the GeneChip庐 Scanner 3000 7G (Affymetrix). Arrays were scanned using the GeneChip庐 Scanner 3000 7G (Affymetrix)	Arrays were scanned using the GeneChip庐 Scanner 3000 7G (Affymetrix). Arrays were scanned using the GeneChip庐 Scanner 3000 7G (Affymetrix)	Arrays were scanned using the GeneChip庐 Scanner 3000 7G (Affymetrix). Arrays were scanned using the GeneChip庐 Scanner 3000 7G (Affymetrix)	Arrays were scanned using the GeneChip庐 Scanner 3000 7G (Affymetrix). Arrays were scanned using the GeneChip庐 Scanner 3000 7G (Affymetrix)	Arrays were scanned using the GeneChip庐 Scanner 3000 7G (Affymetrix). Arrays were scanned using the GeneChip庐 Scanner 3000 7G (Affymetrix)	Arrays were scanned using the GeneChip庐 Scanner 3000 7G (Affymetrix). Arrays were scanned using the GeneChip庐 Scanner 3000 7G (Affymetrix)	Arrays were scanned using the GeneChip庐 Scanner 3000 7G (Affymetrix). Arrays were scanned using the GeneChip庐 Scanner 3000 7G (Affymetrix)	Arrays were scanned using the GeneChip庐 Scanner 3000 7G (Affymetrix). Arrays were scanned using the GeneChip庐 Scanner 3000 7G (Affymetrix)	Arrays were scanned using the GeneChip庐 Scanner 3000 7G (Affymetrix). Arrays were scanned using the GeneChip庐 Scanner 3000 7G (Affymetrix)	Arrays were scanned using the GeneChip庐 Scanner 3000 7G (Affymetrix). Arrays were scanned using the GeneChip庐 Scanner 3000 7G (Affymetrix)	Arrays were scanned using the GeneChip庐 Scanner 3000 7G (Affymetrix). Arrays were scanned using the GeneChip庐 Scanner 3000 7G (Affymetrix)	Arrays were scanned using the GeneChip庐 Scanner 3000 7G (Affymetrix). Arrays were scanned using the GeneChip庐 Scanner 3000 7G (Affymetrix)	Arrays were scanned using the GeneChip庐 Scanner 3000 7G (Affymetrix). Arrays were scanned using the GeneChip庐 Scanner 3000 7G (Affymetrix)	Arrays were scanned using the GeneChip庐 Scanner 3000 7G (Affymetrix). Arrays were scanned using the GeneChip庐 Scanner 3000 7G (Affymetrix)	Arrays were scanned using the GeneChip庐 Scanner 3000 7G (Affymetrix). Arrays were scanned using the GeneChip庐 Scanner 3000 7G (Affymetrix)	Arrays were scanned using the GeneChip庐 Scanner 3000 7G (Affymetrix). Arrays were scanned using the GeneChip庐 Scanner 3000 7G (Affymetrix)	Arrays were scanned using the GeneChip庐 Scanner 3000 7G (Affymetrix). Arrays were scanned using the GeneChip庐 Scanner 3000 7G (Affymetrix)	Arrays were scanned using the GeneChip庐 Scanner 3000 7G (Affymetrix). Arrays were scanned using the GeneChip庐 Scanner 3000 7G (Affymetrix)	Arrays were scanned using the GeneChip庐 Scanner 3000 7G (Affymetrix). Arrays were scanned using the GeneChip庐 Scanner 3000 7G (Affymetrix)	Arrays were scanned using the GeneChip庐 Scanner 3000 7G (Affymetrix). Arrays were scanned using the GeneChip庐 Scanner 3000 7G (Affymetrix)	Arrays were scanned using the GeneChip庐 Scanner 3000 7G (Affymetrix). Arrays were scanned using the GeneChip庐 Scanner 3000 7G (Affymetrix)	Arrays were scanned using the GeneChip庐 Scanner 3000 7G (Affymetrix). Arrays were scanned using the GeneChip庐 Scanner 3000 7G (Affymetrix)	Arrays were scanned using the GeneChip庐 Scanner 3000 7G (Affymetrix). Arrays were scanned using the GeneChip庐 Scanner 3000 7G (Affymetrix)	Arrays were scanned using the GeneChip庐 Scanner 3000 7G (Affymetrix). Arrays were scanned using the GeneChip庐 Scanner 3000 7G (Affymetrix)	Arrays were scanned using the GeneChip庐 Scanner 3000 7G (Affymetrix). Arrays were scanned using the GeneChip庐 Scanner 3000 7G (Affymetrix)	Arrays were scanned using the GeneChip庐 Scanner 3000 7G (Affymetrix). Arrays were scanned using the GeneChip庐 Scanner 3000 7G (Affymetrix)	Arrays were scanned using the GeneChip庐 Scanner 3000 7G (Affymetrix). Arrays were scanned using the GeneChip庐 Scanner 3000 7G (Affymetrix)	Arrays were scanned using the GeneChip庐 Scanner 3000 7G (Affymetrix). Arrays were scanned using the GeneChip庐 Scanner 3000 7G (Affymetrix)	Arrays were scanned using the GeneChip庐 Scanner 3000 7G (Affymetrix). Arrays were scanned using the GeneChip庐 Scanner 3000 7G (Affymetrix)	Arrays were scanned using the GeneChip庐 Scanner 3000 7G (Affymetrix). Arrays were scanned using the GeneChip庐 Scanner 3000 7G (Affymetrix)	Arrays were scanned using the GeneChip庐 Scanner 3000 7G (Affymetrix). Arrays were scanned using the GeneChip庐 Scanner 3000 7G (Affymetrix)	Arrays were scanned using the GeneChip庐 Scanner 3000 7G (Affymetrix). Arrays were scanned using the GeneChip庐 Scanner 3000 7G (Affymetrix)	Arrays were scanned using the GeneChip庐 Scanner 3000 7G (Affymetrix). Arrays were scanned using the GeneChip庐 Scanner 3000 7G (Affymetrix)	Arrays were scanned using the GeneChip庐 Scanner 3000 7G (Affymetrix). Arrays were scanned using the GeneChip庐 Scanner 3000 7G (Affymetrix)	Arrays were scanned using the GeneChip庐 Scanner 3000 7G (Affymetrix). Arrays were scanned using the GeneChip庐 Scanner 3000 7G (Affymetrix)	Arrays were scanned using the GeneChip庐 Scanner 3000 7G (Affymetrix). Arrays were scanned using the GeneChip庐 Scanner 3000 7G (Affymetrix)	Arrays were scanned using the GeneChip庐 Scanner 3000 7G (Affymetrix). Arrays were scanned using the GeneChip庐 Scanner 3000 7G (Affymetrix)	Arrays were scanned using the GeneChip庐 Scanner 3000 7G (Affymetrix). Arrays were scanned using the GeneChip庐 Scanner 3000 7G (Affymetrix)	Arrays were scanned using the GeneChip庐 Scanner 3000 7G (Affymetrix). Arrays were scanned using the GeneChip庐 Scanner 3000 7G (Affymetrix)	Arrays were scanned using the GeneChip庐 Scanner 3000 7G (Affymetrix). Arrays were scanned using the GeneChip庐 Scanner 3000 7G (Affymetrix)	Arrays were scanned using the GeneChip庐 Scanner 3000 7G (Affymetrix). Arrays were scanned using the GeneChip庐 Scanner 3000 7G (Affymetrix)	Arrays were scanned using the GeneChip庐 Scanner 3000 7G (Affymetrix). Arrays were scanned using the GeneChip庐 Scanner 3000 7G (Affymetrix)	Arrays were scanned using the GeneChip庐 Scanner 3000 7G (Affymetrix). Arrays were scanned using the GeneChip庐 Scanner 3000 7G (Affymetrix)	Arrays were scanned using the GeneChip庐 Scanner 3000 7G (Affymetrix). Arrays were scanned using the GeneChip庐 Scanner 3000 7G (Affymetrix)	Arrays were scanned using the GeneChip庐 Scanner 3000 7G (Affymetrix). Arrays were scanned using the GeneChip庐 Scanner 3000 7G (Affymetrix)	Arrays were scanned using the GeneChip庐 Scanner 3000 7G (Affymetrix). Arrays were scanned using the GeneChip庐 Scanner 3000 7G (Affymetrix)	Arrays were scanned using the GeneChip庐 Scanner 3000 7G (Affymetrix). Arrays were scanned using the GeneChip庐 Scanner 3000 7G (Affymetrix)	Arrays were scanned using the GeneChip庐 Scanner 3000 7G (Affymetrix). Arrays were scanned using the GeneChip庐 Scanner 3000 7G (Affymetrix)
!Sample_data_processing	The data was processed with quantile normalization, pm-only for background correction, iterative PLIER algorithm for expresion index calculation	The data was processed with quantile normalization, pm-only for background correction, iterative PLIER algorithm for expresion index calculation	The data was processed with quantile normalization, pm-only for background correction, iterative PLIER algorithm for expresion index calculation	The data was processed with quantile normalization, pm-only for background correction, iterative PLIER algorithm for expresion index calculation	The data was processed with quantile normalization, pm-only for background correction, iterative PLIER algorithm for expresion index calculation	The data was processed with quantile normalization, pm-only for background correction, iterative PLIER algorithm for expresion index calculation	The data was processed with quantile normalization, pm-only for background correction, iterative PLIER algorithm for expresion index calculation	The data was processed with quantile normalization, pm-only for background correction, iterative PLIER algorithm for expresion index calculation	The data was processed with quantile normalization, pm-only for background correction, iterative PLIER algorithm for expresion index calculation	The data was processed with quantile normalization, pm-only for background correction, iterative PLIER algorithm for expresion index calculation	The data was processed with quantile normalization, pm-only for background correction, iterative PLIER algorithm for expresion index calculation	The data was processed with quantile normalization, pm-only for background correction, iterative PLIER algorithm for expresion index calculation	The data was processed with quantile normalization, pm-only for background correction, iterative PLIER algorithm for expresion index calculation	The data was processed with quantile normalization, pm-only for background correction, iterative PLIER algorithm for expresion index calculation	The data was processed with quantile normalization, pm-only for background correction, iterative PLIER algorithm for expresion index calculation	The data was processed with quantile normalization, pm-only for background correction, iterative PLIER algorithm for expresion index calculation	The data was processed with quantile normalization, pm-only for background correction, iterative PLIER algorithm for expresion index calculation	The data was processed with quantile normalization, pm-only for background correction, iterative PLIER algorithm for expresion index calculation	The data was processed with quantile normalization, pm-only for background correction, iterative PLIER algorithm for expresion index calculation	The data was processed with quantile normalization, pm-only for background correction, iterative PLIER algorithm for expresion index calculation	The data was processed with quantile normalization, pm-only for background correction, iterative PLIER algorithm for expresion index calculation	The data was processed with quantile normalization, pm-only for background correction, iterative PLIER algorithm for expresion index calculation	The data was processed with quantile normalization, pm-only for background correction, iterative PLIER algorithm for expresion index calculation	The data was processed with quantile normalization, pm-only for background correction, iterative PLIER algorithm for expresion index calculation	The data was processed with quantile normalization, pm-only for background correction, iterative PLIER algorithm for expresion index calculation	The data was processed with quantile normalization, pm-only for background correction, iterative PLIER algorithm for expresion index calculation	The data was processed with quantile normalization, pm-only for background correction, iterative PLIER algorithm for expresion index calculation	The data was processed with quantile normalization, pm-only for background correction, iterative PLIER algorithm for expresion index calculation	The data was processed with quantile normalization, pm-only for background correction, iterative PLIER algorithm for expresion index calculation	The data was processed with quantile normalization, pm-only for background correction, iterative PLIER algorithm for expresion index calculation	The data was processed with quantile normalization, pm-only for background correction, iterative PLIER algorithm for expresion index calculation	The data was processed with quantile normalization, pm-only for background correction, iterative PLIER algorithm for expresion index calculation	The data was processed with quantile normalization, pm-only for background correction, iterative PLIER algorithm for expresion index calculation	The data was processed with quantile normalization, pm-only for background correction, iterative PLIER algorithm for expresion index calculation	The data was processed with quantile normalization, pm-only for background correction, iterative PLIER algorithm for expresion index calculation	The data was processed with quantile normalization, pm-only for background correction, iterative PLIER algorithm for expresion index calculation	The data was processed with quantile normalization, pm-only for background correction, iterative PLIER algorithm for expresion index calculation	The data was processed with quantile normalization, pm-only for background correction, iterative PLIER algorithm for expresion index calculation	The data was processed with quantile normalization, pm-only for background correction, iterative PLIER algorithm for expresion index calculation	The data was processed with quantile normalization, pm-only for background correction, iterative PLIER algorithm for expresion index calculation	The data was processed with quantile normalization, pm-only for background correction, iterative PLIER algorithm for expresion index calculation	The data was processed with quantile normalization, pm-only for background correction, iterative PLIER algorithm for expresion index calculation	The data was processed with quantile normalization, pm-only for background correction, iterative PLIER algorithm for expresion index calculation	The data was processed with quantile normalization, pm-only for background correction, iterative PLIER algorithm for expresion index calculation	The data was processed with quantile normalization, pm-only for background correction, iterative PLIER algorithm for expresion index calculation	The data was processed with quantile normalization, pm-only for background correction, iterative PLIER algorithm for expresion index calculation	The data was processed with quantile normalization, pm-only for background correction, iterative PLIER algorithm for expresion index calculation	The data was processed with quantile normalization, pm-only for background correction, iterative PLIER algorithm for expresion index calculation	The data was processed with quantile normalization, pm-only for background correction, iterative PLIER algorithm for expresion index calculation
!Sample_platform_id	GPL6246	GPL6246	GPL6246	GPL6246	GPL6246	GPL6246	GPL6246	GPL6246	GPL6246	GPL6246	GPL6246	GPL6246	GPL6246	GPL6246	GPL6246	GPL6246	GPL6246	GPL6246	GPL6246	GPL6246	GPL6246	GPL6246	GPL6246	GPL6246	GPL6246	GPL6246	GPL6246	GPL6246	GPL6246	GPL6246	GPL6246	GPL6246	GPL6246	GPL6246	GPL6246	GPL6246	GPL6246	GPL6246	GPL6246	GPL6246	GPL6246	GPL6246	GPL6246	GPL6246	GPL6246	GPL6246	GPL6246	GPL6246	GPL6246
!Sample_contact_name	Leif,,V盲remo	Leif,,V盲remo	Leif,,V盲remo	Leif,,V盲remo	Leif,,V盲remo	Leif,,V盲remo	Leif,,V盲remo	Leif,,V盲remo	Leif,,V盲remo	Leif,,V盲remo	Leif,,V盲remo	Leif,,V盲remo	Leif,,V盲remo	Leif,,V盲remo	Leif,,V盲remo	Leif,,V盲remo	Leif,,V盲remo	Leif,,V盲remo	Leif,,V盲remo	Leif,,V盲remo	Leif,,V盲remo	Leif,,V盲remo	Leif,,V盲remo	Leif,,V盲remo	Leif,,V盲remo	Leif,,V盲remo	Leif,,V盲remo	Leif,,V盲remo	Leif,,V盲remo	Leif,,V盲remo	Leif,,V盲remo	Leif,,V盲remo	Leif,,V盲remo	Leif,,V盲remo	Leif,,V盲remo	Leif,,V盲remo	Leif,,V盲remo	Leif,,V盲remo	Leif,,V盲remo	Leif,,V盲remo	Leif,,V盲remo	Leif,,V盲remo	Leif,,V盲remo	Leif,,V盲remo	Leif,,V盲remo	Leif,,V盲remo	Leif,,V盲remo	Leif,,V盲remo	Leif,,V盲remo
!Sample_contact_department	Biology and Biological Engineering	Biology and Biological Engineering	Biology and Biological Engineering	Biology and Biological Engineering	Biology and Biological Engineering	Biology and Biological Engineering	Biology and Biological Engineering	Biology and Biological Engineering	Biology and Biological Engineering	Biology and Biological Engineering	Biology and Biological Engineering	Biology and Biological Engineering	Biology and Biological Engineering	Biology and Biological Engineering	Biology and Biological Engineering	Biology and Biological Engineering	Biology and Biological Engineering	Biology and Biological Engineering	Biology and Biological Engineering	Biology and Biological Engineering	Biology and Biological Engineering	Biology and Biological Engineering	Biology and Biological Engineering	Biology and Biological Engineering	Biology and Biological Engineering	Biology and Biological Engineering	Biology and Biological Engineering	Biology and Biological Engineering	Biology and Biological Engineering	Biology and Biological Engineering	Biology and Biological Engineering	Biology and Biological Engineering	Biology and Biological Engineering	Biology and Biological Engineering	Biology and Biological Engineering	Biology and Biological Engineering	Biology and Biological Engineering	Biology and Biological Engineering	Biology and Biological Engineering	Biology and Biological Engineering	Biology and Biological Engineering	Biology and Biological Engineering	Biology and Biological Engineering	Biology and Biological Engineering	Biology and Biological Engineering	Biology and Biological Engineering	Biology and Biological Engineering	Biology and Biological Engineering	Biology and Biological Engineering
!Sample_contact_institute	Chalmers University of Technology	Chalmers University of Technology	Chalmers University of Technology	Chalmers University of Technology	Chalmers University of Technology	Chalmers University of Technology	Chalmers University of Technology	Chalmers University of Technology	Chalmers University of Technology	Chalmers University of Technology	Chalmers University of Technology	Chalmers University of Technology	Chalmers University of Technology	Chalmers University of Technology	Chalmers University of Technology	Chalmers University of Technology	Chalmers University of Technology	Chalmers University of Technology	Chalmers University of Technology	Chalmers University of Technology	Chalmers University of Technology	Chalmers University of Technology	Chalmers University of Technology	Chalmers University of Technology	Chalmers University of Technology	Chalmers University of Technology	Chalmers University of Technology	Chalmers University of Technology	Chalmers University of Technology	Chalmers University of Technology	Chalmers University of Technology	Chalmers University of Technology	Chalmers University of Technology	Chalmers University of Technology	Chalmers University of Technology	Chalmers University of Technology	Chalmers University of Technology	Chalmers University of Technology	Chalmers University of Technology	Chalmers University of Technology	Chalmers University of Technology	Chalmers University of Technology	Chalmers University of Technology	Chalmers University of Technology	Chalmers University of Technology	Chalmers University of Technology	Chalmers University of Technology	Chalmers University of Technology	Chalmers University of Technology
!Sample_contact_address	Kemiv盲gen 10	Kemiv盲gen 10	Kemiv盲gen 10	Kemiv盲gen 10	Kemiv盲gen 10	Kemiv盲gen 10	Kemiv盲gen 10	Kemiv盲gen 10	Kemiv盲gen 10	Kemiv盲gen 10	Kemiv盲gen 10	Kemiv盲gen 10	Kemiv盲gen 10	Kemiv盲gen 10	Kemiv盲gen 10	Kemiv盲gen 10	Kemiv盲gen 10	Kemiv盲gen 10	Kemiv盲gen 10	Kemiv盲gen 10	Kemiv盲gen 10	Kemiv盲gen 10	Kemiv盲gen 10	Kemiv盲gen 10	Kemiv盲gen 10	Kemiv盲gen 10	Kemiv盲gen 10	Kemiv盲gen 10	Kemiv盲gen 10	Kemiv盲gen 10	Kemiv盲gen 10	Kemiv盲gen 10	Kemiv盲gen 10	Kemiv盲gen 10	Kemiv盲gen 10	Kemiv盲gen 10	Kemiv盲gen 10	Kemiv盲gen 10	Kemiv盲gen 10	Kemiv盲gen 10	Kemiv盲gen 10	Kemiv盲gen 10	Kemiv盲gen 10	Kemiv盲gen 10	Kemiv盲gen 10	Kemiv盲gen 10	Kemiv盲gen 10	Kemiv盲gen 10	Kemiv盲gen 10
!Sample_contact_city	Gothenburg	Gothenburg	Gothenburg	Gothenburg	Gothenburg	Gothenburg	Gothenburg	Gothenburg	Gothenburg	Gothenburg	Gothenburg	Gothenburg	Gothenburg	Gothenburg	Gothenburg	Gothenburg	Gothenburg	Gothenburg	Gothenburg	Gothenburg	Gothenburg	Gothenburg	Gothenburg	Gothenburg	Gothenburg	Gothenburg	Gothenburg	Gothenburg	Gothenburg	Gothenburg	Gothenburg	Gothenburg	Gothenburg	Gothenburg	Gothenburg	Gothenburg	Gothenburg	Gothenburg	Gothenburg	Gothenburg	Gothenburg	Gothenburg	Gothenburg	Gothenburg	Gothenburg	Gothenburg	Gothenburg	Gothenburg	Gothenburg
!Sample_contact_zip/postal_code	41296	41296	41296	41296	41296	41296	41296	41296	41296	41296	41296	41296	41296	41296	41296	41296	41296	41296	41296	41296	41296	41296	41296	41296	41296	41296	41296	41296	41296	41296	41296	41296	41296	41296	41296	41296	41296	41296	41296	41296	41296	41296	41296	41296	41296	41296	41296	41296	41296
!Sample_contact_country	Sweden	Sweden	Sweden	Sweden	Sweden	Sweden	Sweden	Sweden	Sweden	Sweden	Sweden	Sweden	Sweden	Sweden	Sweden	Sweden	Sweden	Sweden	Sweden	Sweden	Sweden	Sweden	Sweden	Sweden	Sweden	Sweden	Sweden	Sweden	Sweden	Sweden	Sweden	Sweden	Sweden	Sweden	Sweden	Sweden	Sweden	Sweden	Sweden	Sweden	Sweden	Sweden	Sweden	Sweden	Sweden	Sweden	Sweden	Sweden	Sweden
!Sample_supplementary_file	ftp://ftp.ncbi.nlm.nih.gov/geo/samples/GSM2095nnn/GSM2095226/suppl/GSM2095226_BAT1.CEL.gz	ftp://ftp.ncbi.nlm.nih.gov/geo/samples/GSM2095nnn/GSM2095227/suppl/GSM2095227_BAT18.CEL.gz	ftp://ftp.ncbi.nlm.nih.gov/geo/samples/GSM2095nnn/GSM2095228/suppl/GSM2095228_BAT19.CEL.gz	ftp://ftp.ncbi.nlm.nih.gov/geo/samples/GSM2095nnn/GSM2095229/suppl/GSM2095229_BAT4.CEL.gz	ftp://ftp.ncbi.nlm.nih.gov/geo/samples/GSM2095nnn/GSM2095230/suppl/GSM2095230_BAT13.CEL.gz	ftp://ftp.ncbi.nlm.nih.gov/geo/samples/GSM2095nnn/GSM2095231/suppl/GSM2095231_BAT14.CEL.gz	ftp://ftp.ncbi.nlm.nih.gov/geo/samples/GSM2095nnn/GSM2095232/suppl/GSM2095232_BAT16.CEL.gz	ftp://ftp.ncbi.nlm.nih.gov/geo/samples/GSM2095nnn/GSM2095233/suppl/GSM2095233_BAT9.CEL.gz	ftp://ftp.ncbi.nlm.nih.gov/geo/samples/GSM2095nnn/GSM2095234/suppl/GSM2095234_BAT21.CEL.gz	ftp://ftp.ncbi.nlm.nih.gov/geo/samples/GSM2095nnn/GSM2095235/suppl/GSM2095235_BAT22.CEL.gz	ftp://ftp.ncbi.nlm.nih.gov/geo/samples/GSM2095nnn/GSM2095236/suppl/GSM2095236_BAT7.CEL.gz	ftp://ftp.ncbi.nlm.nih.gov/geo/samples/GSM2095nnn/GSM2095237/suppl/GSM2095237_BAT8.CEL.gz	ftp://ftp.ncbi.nlm.nih.gov/geo/samples/GSM2095nnn/GSM2095238/suppl/GSM2095238_1_BMC_L1_1.CEL.gz	ftp://ftp.ncbi.nlm.nih.gov/geo/samples/GSM2095nnn/GSM2095239/suppl/GSM2095239_2_BMC_L1_2.CEL.gz	ftp://ftp.ncbi.nlm.nih.gov/geo/samples/GSM2095nnn/GSM2095240/suppl/GSM2095240_3_BMC_L1_3.CEL.gz	ftp://ftp.ncbi.nlm.nih.gov/geo/samples/GSM2095nnn/GSM2095241/suppl/GSM2095241_4_BMC_L2_2.CEL.gz	ftp://ftp.ncbi.nlm.nih.gov/geo/samples/GSM2095nnn/GSM2095242/suppl/GSM2095242_5_BMC_P1_3.CEL.gz	ftp://ftp.ncbi.nlm.nih.gov/geo/samples/GSM2095nnn/GSM2095243/suppl/GSM2095243_6_BMC_P1_4.CEL.gz	ftp://ftp.ncbi.nlm.nih.gov/geo/samples/GSM2095nnn/GSM2095244/suppl/GSM2095244_7_BMC_P2_1.CEL.gz	ftp://ftp.ncbi.nlm.nih.gov/geo/samples/GSM2095nnn/GSM2095245/suppl/GSM2095245_8_BMC_P2_2.CEL.gz	ftp://ftp.ncbi.nlm.nih.gov/geo/samples/GSM2095nnn/GSM2095246/suppl/GSM2095246_10_BMC_S1_2.CEL.gz	ftp://ftp.ncbi.nlm.nih.gov/geo/samples/GSM2095nnn/GSM2095247/suppl/GSM2095247_11_BMC_S2_2.CEL.gz	ftp://ftp.ncbi.nlm.nih.gov/geo/samples/GSM2095nnn/GSM2095248/suppl/GSM2095248_12_BMC_S2_3.CEL.gz	ftp://ftp.ncbi.nlm.nih.gov/geo/samples/GSM2095nnn/GSM2095249/suppl/GSM2095249_9_BMC_S1_1.CEL.gz	ftp://ftp.ncbi.nlm.nih.gov/geo/samples/GSM2095nnn/GSM2095250/suppl/GSM2095250_LIV1.CEL.gz	ftp://ftp.ncbi.nlm.nih.gov/geo/samples/GSM2095nnn/GSM2095251/suppl/GSM2095251_LIV3.CEL.gz	ftp://ftp.ncbi.nlm.nih.gov/geo/samples/GSM2095nnn/GSM2095252/suppl/GSM2095252_LIV4_2.CEL.gz	ftp://ftp.ncbi.nlm.nih.gov/geo/samples/GSM2095nnn/GSM2095253/suppl/GSM2095253_16_LIV18.CEL.gz	ftp://ftp.ncbi.nlm.nih.gov/geo/samples/GSM2095nnn/GSM2095254/suppl/GSM2095254_17_LIV19.CEL.gz	ftp://ftp.ncbi.nlm.nih.gov/geo/samples/GSM2095nnn/GSM2095255/suppl/GSM2095255_LIV13.CEL.gz	ftp://ftp.ncbi.nlm.nih.gov/geo/samples/GSM2095nnn/GSM2095256/suppl/GSM2095256_LIV14.CEL.gz	ftp://ftp.ncbi.nlm.nih.gov/geo/samples/GSM2095nnn/GSM2095257/suppl/GSM2095257_LIV16.CEL.gz	ftp://ftp.ncbi.nlm.nih.gov/geo/samples/GSM2095nnn/GSM2095258/suppl/GSM2095258_LIV9.CEL.gz	ftp://ftp.ncbi.nlm.nih.gov/geo/samples/GSM2095nnn/GSM2095259/suppl/GSM2095259_LIV6.CEL.gz	ftp://ftp.ncbi.nlm.nih.gov/geo/samples/GSM2095nnn/GSM2095260/suppl/GSM2095260_LIV7.CEL.gz	ftp://ftp.ncbi.nlm.nih.gov/geo/samples/GSM2095nnn/GSM2095261/suppl/GSM2095261_13_LIV8.CEL.gz	ftp://ftp.ncbi.nlm.nih.gov/geo/samples/GSM2095nnn/GSM2095262/suppl/GSM2095262_14_LIV23.CEL.gz	ftp://ftp.ncbi.nlm.nih.gov/geo/samples/GSM2095nnn/GSM2095263/suppl/GSM2095263_15_LIV24.CEL.gz	ftp://ftp.ncbi.nlm.nih.gov/geo/samples/GSM2095nnn/GSM2095264/suppl/GSM2095264_MUS1.CEL.gz	ftp://ftp.ncbi.nlm.nih.gov/geo/samples/GSM2095nnn/GSM2095265/suppl/GSM2095265_MUS19.CEL.gz	ftp://ftp.ncbi.nlm.nih.gov/geo/samples/GSM2095nnn/GSM2095266/suppl/GSM2095266_MUS2.CEL.gz	ftp://ftp.ncbi.nlm.nih.gov/geo/samples/GSM2095nnn/GSM2095267/suppl/GSM2095267_MUS3.CEL.gz	ftp://ftp.ncbi.nlm.nih.gov/geo/samples/GSM2095nnn/GSM2095268/suppl/GSM2095268_MUS12.CEL.gz	ftp://ftp.ncbi.nlm.nih.gov/geo/samples/GSM2095nnn/GSM2095269/suppl/GSM2095269_MUS14.CEL.gz	ftp://ftp.ncbi.nlm.nih.gov/geo/samples/GSM2095nnn/GSM2095270/suppl/GSM2095270_MUS16.CEL.gz	ftp://ftp.ncbi.nlm.nih.gov/geo/samples/GSM2095nnn/GSM2095271/suppl/GSM2095271_MUS9.CEL.gz	ftp://ftp.ncbi.nlm.nih.gov/geo/samples/GSM2095nnn/GSM2095272/suppl/GSM2095272_MUS22.CEL.gz	ftp://ftp.ncbi.nlm.nih.gov/geo/samples/GSM2095nnn/GSM2095273/suppl/GSM2095273_MUS6.CEL.gz	ftp://ftp.ncbi.nlm.nih.gov/geo/samples/GSM2095nnn/GSM2095274/suppl/GSM2095274_MUS7.CEL.gz
!Sample_data_row_count	28853	28853	28853	28853	28853	28853	28853	28853	28853	28853	28853	28853	28853	28853	28853	28853	28853	28853	28853	28853	28853	28853	28853	28853	28853	28853	28853	28853	28853	28853	28853	28853	28853	28853	28853	28853	28853	28853	28853	28853	28853	28853	28853	28853	28853	28853	28853	28853	28853
!series_matrix_table_begin
ID_REF	GSM2095226	GSM2095227	GSM2095228	GSM2095229	GSM2095230	GSM2095231	GSM2095232	GSM2095233	GSM2095234	GSM2095235	GSM2095236	GSM2095237	GSM2095238	GSM2095239	GSM2095240	GSM2095241	GSM2095242	GSM2095243	GSM2095244	GSM2095245	GSM2095246	GSM2095247	GSM2095248	GSM2095249	GSM2095250	GSM2095251	GSM2095252	GSM2095253	GSM2095254	GSM2095255	GSM2095256	GSM2095257	GSM2095258	GSM2095259	GSM2095260	GSM2095261	GSM2095262	GSM2095263	GSM2095264	GSM2095265	GSM2095266	GSM2095267	GSM2095268	GSM2095269	GSM2095270	GSM2095271	GSM2095272	GSM2095273	GSM2095274
10344614	9.85861	9.83317	10.2412	10.4037	10.3116	10.7937	10.064	10.4475	10.5934	10.7255	9.94827	10.2729	8.93503	8.33136	9.59118	8.56228	9.1236	8.61051	8.50275	8.82268	8.60116	9.27196	8.86803	8.72078	7.71859	7.80217	8.07428	7.89128	8.02624	8.08759	7.89099	7.84225	7.99901	7.85676	7.88464	8.11568	8.12812	7.8358	8.08182	7.27314	7.81451	7.62148	7.42278	7.67354	7.67408	7.68428	7.34238	7.47254	7.53829
10344616	5.91806	6.13642	6.38096	6.13979	6.15052	6.04472	6.10448	6.18826	6.19572	6.29533	5.98454	6.06941	5.74748	5.86408	5.90451	5.89181	5.83002	5.8639	5.84449	5.8034	5.82527	5.9885	5.81991	6.02764	5.69319	5.89283	6.05456	5.92631	6.03695	5.91538	5.97911	5.76714	5.99589	5.80753	5.84016	6.07064	5.75653	5.85066	6.00567	5.63317	5.82903	6.24424	5.77957	6.10143	5.86564	5.79744	6.26344	5.81008	5.85666
10344618	6.61307	6.52143	6.62307	7.01752	6.72892	6.24919	7.44697	6.38421	6.71622	6.98184	6.45315	6.89261	6.55421	6.22486	6.32519	6.57328	6.58088	7.02715	6.59995	6.39999	6.54988	6.65783	6.26821	6.56816	5.94684	6.03674	6.10875	5.94319	6.15822	6.07131	6.13018	5.9554	6.16822	6.11831	5.97031	6.02215	6.10869	5.86677	6.01936	5.93537	6.01656	6.06823	6.17962	6.28385	6.02463	6.14313	5.84032	5.92583	6.09282
10344620	7.79328	7.89532	8.49437	8.58811	8.19651	8.73886	8.43629	8.48741	8.74378	8.07282	8.25444	8.45716	7.59662	7.37676	7.50732	7.30033	7.60869	7.38265	7.18945	7.46619	7.1745	7.58095	7.48792	7.35776	7.69651	7.15231	7.08826	7.45329	7.34774	7.30575	7.22644	7.00688	7.24447	7.51146	7.12228	7.04008	7.23091	7.0727	7.04206	6.95993	6.98635	6.88927	6.77555	6.84282	7.06632	7.02319	7.17634	6.77259	6.81635
10344622	9.4589	10.489	9.75963	9.61315	9.42259	10.0307	9.7908	9.74367	10.0293	10.1358	9.17166	9.60946	8.6049	8.69012	8.72011	8.67625	8.62281	8.84435	8.71472	8.76042	8.80736	8.59196	8.97513	8.66741	8.77955	8.89413	9.30988	9.36383	9.43205	8.81687	9.08173	9.15196	9.17427	9.12254	9.33295	9.42949	9.31652	9.48432	9.43187	8.99216	8.71178	9.21672	9.55313	9.33818	9.06534	9.6872	8.85225	9.46297	9.79811
10344624	11.124	11.2589	10.9413	10.9899	10.9876	10.8946	11.2624	10.7465	11.0958	10.8608	11.2551	10.8941	10.3422	10.2977	10.3012	10.4184	10.5183	10.5989	10.5511	10.4089	10.4318	10.2977	10.42	10.6348	11.434	11.4581	11.446	11.758	11.7314	11.5023	11.5662	11.5171	11.6123	11.4019	11.3676	11.7882	11.878	11.8453	10.9274	10.9487	10.8768	11.0156	11.0148	11.0455	11.03	11.0734	11.2451	11.1652	11.0492
10344633	10.6029	10.5711	10.2889	10.5602	10.3976	10.1992	10.4048	10.4254	10.1869	10.2368	10.4675	10.4624	11.0349	11.0173	10.94	11.0406	10.9428	10.806	10.8865	10.9742	11.0523	10.9485	11.0015	10.8976	10.4917	10.595	10.4138	10.5434	10.333	10.5305	10.4116	10.536	10.4081	10.572	10.6384	10.455	10.3094	10.2339	10.0703	10.1481	9.97723	10.442	10.1433	10.0985	10.1584	10.071	10.1973	10.2882	9.85692
10344637	10.6105	10.5142	10.2206	10.288	10.3592	10.5631	10.7866	10.3364	10.2341	9.97831	10.6679	10.4468	10.04	10.1549	9.91705	10.141	10.1391	10.2134	10.0317	10.0581	10.1308	9.9316	10.0943	10.0317	10.1359	10.2701	10.2453	10.5422	10.2707	10.2912	10.3003	10.1846	10.239	10.2204	10.2378	10.6598	10.5496	10.6382	9.38348	9.42788	9.36547	9.43981	9.51255	9.34558	9.5671	9.3063	9.51849	9.35816	9.40686
10344653	7.69833	7.94822	8.31623	8.38916	8.01389	8.25457	7.87335	8.54391	8.10051	8.35782	8.39507	8.3622	7.24676	7.10637	7.43546	7.15041	7.43092	7.10178	7.27535	7.16422	7.17588	7.32804	7.04059	7.08535	6.98189	7.22442	7.02463	7.0095	6.78961	7.12421	7.41902	7.23292	6.988	7.05981	7.19628	6.68501	7.12138	6.9973	7.21908	6.99704	7.19224	7.11948	7.41587	7.12441	6.93673	7.37188	6.99155	6.78022	6.89862
10344658	9.28313	9.79642	9.70829	9.736	9.56811	9.17455	10.0758	9.53594	9.66729	9.47642	10.0041	9.59723	9.653	9.49935	9.57237	9.71415	9.72749	9.81621	9.76498	9.63886	9.71394	9.83588	9.68021	9.69442	9.85232	9.88277	9.97319	9.92126	9.84742	9.51733	9.79166	9.76322	9.7753	9.80076	9.46243	9.84587	9.80697	9.6867	10.7056	10.7139	10.7387	10.8276	10.7971	10.5641	10.6326	10.8729	10.8577	10.9174	10.9058
10344674	8.49678	8.67632	8.66405	8.97358	8.78172	8.75792	8.55719	9.00479	8.65273	9.23245	8.61691	9.07297	8.06315	7.96202	8.1963	7.91977	8.2687	7.8843	7.9923	8.03777	8.2021	8.29017	8.128	8.22942	7.84945	7.99088	8.02049	7.82167	7.9051	7.96961	7.66036	8.07874	7.97248	7.87681	7.99316	7.89611	7.88838	7.79474	7.76719	7.51909	7.7047	7.64066	7.88327	7.90758	7.73506	7.71512	7.51321	8.02926	7.64375
10344679	7.92654	7.99171	8.28537	8.26965	8.19926	8.11777	8.08828	8.36827	8.43887	7.90749	7.83304	8.15235	7.48968	7.35147	7.54165	7.4848	7.54207	7.45377	7.38537	7.45796	7.33201	7.53106	7.56633	7.51153	7.31793	7.30052	7.49483	7.37792	7.36759	7.25323	7.34594	7.07157	7.34651	7.34613	7.40401	7.41287	7.5355	7.28616	7.44433	7.19109	7.46029	7.33397	7.22343	7.34896	7.48475	7.20791	6.94691	7.49072	7.39737
10344705	8.36214	8.67503	8.89817	8.76221	8.84241	8.88499	8.84532	8.92744	8.79768	8.77667	8.53108	8.7406	8.30644	8.07986	8.40645	8.42797	8.30208	8.39107	8.22554	8.31872	8.20842	8.17225	8.41272	8.21286	7.34366	7.63624	7.6883	7.94191	7.85027	7.46959	7.74168	7.76804	7.45757	7.64844	7.69055	7.64979	7.50143	7.43673	7.5641	7.72164	7.94787	7.91933	8.20365	7.78648	7.67966	7.92934	7.94947	7.71797	7.86749
10344707	10.884	10.8511	10.5685	10.4889	10.3688	10.2826	10.5588	10.2185	10.4485	10.3029	10.7566	10.4992	9.21095	8.9805	8.97583	8.98233	9.0267	9.19949	9.16781	8.9182	8.961	8.93655	9.11169	9.13401	10.7314	10.6678	10.8572	10.9122	10.8564	10.2627	10.4611	10.525	10.4211	10.6402	10.4656	10.8023	10.9458	10.8531	10.7308	10.5009	10.6068	10.7565	10.3984	10.5188	10.5296	10.6399	10.7363	10.5667	10.6232
10344713	9.08452	9.23706	8.47825	8.95927	9.16787	9.02834	9.41285	9.13852	9.2734	9.24998	9.49439	9.20749	11.2141	11.4586	11.2765	11.1972	11.2119	11.4218	11.2889	11.2597	11.4177	11.2986	11.3945	11.2467	13.129	13.4675	13.5436	13.2679	13.2148	13.5031	13.3963	13.5506	13.4859	13.6317	13.5578	13.6449	13.5661	13.4159	10.0342	10.0114	10.1426	10.0847	9.85758	9.88899	9.80008	9.96677	9.90797	9.97665	10.0653
10344715	7.97681	7.17343	7.98332	7.91383	7.99758	8.17811	7.546	7.80716	7.90389	7.82502	7.85378	7.72481	7.30119	7.16555	7.24033	7.14408	7.23816	7.01786	7.16859	7.38755	7.42357	7.50841	7.31226	7.37743	7.48459	7.48757	7.18523	7.23273	7.3619	7.28925	7.37777	7.36522	7.36232	7.27539	7.54746	7.46478	7.28098	7.35207	7.01777	7.18672	7.18496	7.11186	6.83551	7.39858	7.18702	7.15868	7.16743	7.44452	7.0952
10344717	7.82045	7.8407	8.39162	8.06694	8.14887	8.27655	7.96315	8.24021	8.06584	8.09729	7.98731	8.52331	8.24797	8.56028	8.23946	8.50646	8.407	8.54311	8.89172	8.57433	8.60517	8.29862	8.59015	8.73681	8.24783	8.01181	8.22945	8.44707	8.63132	8.2075	8.14632	8.11907	8.54538	8.04317	7.85056	8.27479	8.17614	8.25916	7.34824	7.48436	7.7886	7.95401	7.65927	7.93001	7.71793	7.7403	7.90804	7.75561	7.90335
10344719	8.7787	9.16784	9.42558	9.19278	9.0723	9.56841	9.07866	9.37357	9.29328	9.44019	9.21411	9.19676	8.82426	8.92039	9.02439	8.92738	8.91769	8.69366	8.87203	8.90981	8.9165	9.00988	8.84242	8.8887	8.78784	9.00289	8.82987	8.59608	8.64745	8.75723	8.41365	8.76109	8.62239	8.69674	8.84186	8.67126	8.71194	8.7365	8.84245	8.35598	8.80043	8.51142	8.77941	8.86964	8.56809	8.69953	8.4796	9.10937	8.52496
10344721	6.08557	6.05422	6.17792	5.89119	5.96966	6.17763	6.06153	5.90679	6.14944	6.16469	6.10163	6.19356	5.66008	5.5655	5.77984	5.54702	5.74222	5.74029	5.627	5.63876	5.69981	5.74837	5.84257	5.65939	5.56413	5.48878	5.98176	5.54113	5.7665	5.58974	5.74357	5.74791	5.87488	5.54921	5.78473	5.5939	5.803	5.73162	5.79038	5.51377	5.59093	5.74598	5.59999	5.60851	5.73325	5.632	5.59882	5.5541	5.62059
10344723	7.97098	8.40808	8.6716	8.39451	8.27028	8.67977	8.44806	8.37877	8.15629	8.29504	8.26182	8.01903	8.35225	8.58492	8.60811	8.77584	8.71209	8.70889	8.46814	8.582	8.43538	8.64079	8.54955	8.5724	8.41144	8.46305	8.61693	8.51287	8.27102	8.35444	8.73908	8.11684	8.1676	8.3141	8.40862	8.34331	8.34144	8.17144	8.25139	8.21402	8.26258	8.27975	8.47907	8.10378	8.04187	8.12485	8.12627	8.20841	8.2875
10344725	12.3017	12.4885	12.2943	12.2796	12.4225	12.2879	12.4658	12.3958	12.2738	12.2005	12.4708	12.4294	8.08791	7.86255	7.99971	7.89894	7.97748	8.3482	7.8857	7.8235	7.83729	7.87365	7.86994	7.86275	11.8057	11.4385	11.6325	11.8269	12.0219	12.2355	12.31	12.2214	12.1032	12.0786	11.8498	12.2567	12.278	12.2375	11.2521	11.3911	11.1932	11.3581	11.3835	11.2469	11.4465	11.3468	11.2281	11.1459	11.2286
10344741	10.7225	10.6437	11.2433	11.0638	11.1114	11.431	10.8492	11.313	11.252	11.3151	10.7584	11.1011	12.0828	11.6602	11.8912	11.6746	11.6474	11.6808	11.6268	11.7033	11.7322	11.9045	11.8172	11.874	9.90562	9.89088	10.0144	11.2515	11.0826	10.1025	10.2039	9.86966	9.69352	9.99766	10.1435	10.7544	10.9518	11.1174	9.97109	9.41048	9.94297	9.90832	9.40598	10.1513	9.96614	9.63808	9.99331	9.95535	9.81263
10344743	7.16776	7.1649	7.88935	7.44555	7.92693	7.87551	7.45656	7.88313	7.87174	7.55498	7.1733	7.10633	7.28398	7.27662	7.39878	7.18428	7.29522	7.01991	7.40207	7.3767	7.26597	7.31123	7.17103	7.60264	7.11332	7.24311	7.12206	6.91783	7.08068	7.28816	6.98656	6.83986	7.06719	7.21954	7.15659	7.09498	6.9678	7.24556	7.04202	7.13018	6.99119	6.95672	7.26089	6.92621	7.03542	7.04769	7.05691	6.77052	7.07425
10344750	10.0085	9.53291	9.38429	9.30541	9.46523	9.31134	9.3947	9.10836	9.34646	9.34778	9.63819	9.32157	12.0474	11.9499	11.7	12.163	11.9654	11.8313	11.8919	11.9377	12.0677	11.9661	12.0383	12.0416	9.83266	9.6538	9.84881	10.4141	10.3155	9.53711	9.80549	9.5625	9.65077	9.62647	9.74132	10.045	10.3402	10.3058	9.71684	9.79866	9.52167	9.67296	9.57136	9.68836	9.98506	9.50313	9.86893	9.6362	9.70995
10344772	6.89002	7.47472	7.34526	7.43088	7.79192	7.82066	7.28365	7.37253	7.51571	7.23498	7.12613	7.44788	6.96224	7.12837	7.09646	6.89878	6.92635	7.22692	7.20793	6.87814	7.12812	7.10921	7.16001	7.18217	6.61278	6.52698	6.5798	6.63483	6.53281	6.57464	6.72041	6.49695	6.64424	6.55007	6.53323	6.50214	6.42511	6.52198	6.68422	6.79793	6.46684	6.61686	6.59161	6.60188	6.57089	6.42589	6.66904	6.42468	6.61877
10344789	7.72073	7.75408	7.90433	8.07573	7.57119	7.73088	8.10594	7.93683	7.73533	7.69144	8.13206	7.41802	8.33441	8.13031	8.0947	8.3862	8.38091	8.49382	8.43134	8.10096	8.13065	8.38313	8.16388	8.4469	8.99363	8.94336	9.08291	9.04603	8.94396	8.91891	9.17182	8.78553	9.15636	8.88758	8.86221	9.04939	9.22071	9.01956	7.5027	8.06332	7.82083	7.88428	8.02865	7.79215	7.78622	7.93389	7.95493	7.76516	8.16727
10344797	9.02711	9.03875	9.14213	9.17705	8.85814	9.0101	8.7246	9.15482	9.05275	8.95412	8.57049	9.2646	9.28555	9.25301	9.2836	9.24105	9.16283	8.84177	9.13188	9.17905	9.1097	9.13276	9.23124	9.12114	9.05615	8.76997	9.00237	9.04538	8.76905	9.17034	8.8565	8.83624	8.76706	8.86979	8.97064	9.01215	9.106	9.14856	9.46039	9.22353	9.48022	9.31613	9.16635	9.18031	9.08008	9.29902	9.12341	9.3448	9.18127
10344799	9.25179	9.49949	9.51863	9.64227	9.45751	9.74991	9.33939	9.67199	9.56108	9.48031	9.33837	9.49475	9.47352	9.23137	9.41836	9.36414	9.44587	9.28334	9.37239	9.27216	9.34938	9.55196	9.24096	9.30101	9.81176	9.68382	9.92518	9.91266	9.77622	10.1181	10.1792	9.7676	9.89228	9.86309	9.92854	9.88957	9.90934	9.84937	8.76676	8.8873	8.9511	8.93327	8.86038	8.67817	8.9569	8.69743	9.03872	8.88474	8.92704
10344801	7.75929	8.17427	7.44431	7.5895	7.47635	7.73007	8.05283	7.68861	7.81652	7.47093	7.6057	7.92909	8.28649	8.26782	7.9003	8.34184	8.36533	8.37744	8.42585	8.12644	8.27094	8.16891	8.06496	8.32897	8.93524	8.85895	9.02127	8.69864	8.7766	9.09151	9.34322	8.89156	8.96325	9.00426	9.08234	8.99079	9.00342	8.78015	7.22798	7.83129	7.79772	7.70764	7.57446	7.61414	7.80916	7.4849	7.9408	7.62481	7.78829
10344803	7.4273	8.10026	7.52759	7.46323	7.44121	7.37597	7.77412	7.07193	7.87931	7.34475	7.43545	7.57238	8.18512	8.23095	8.1033	8.51258	8.36665	8.73556	8.50654	8.29323	8.33034	8.24388	8.25678	8.49672	8.88061	8.92079	9.03224	8.73892	8.67548	8.91394	9.25373	8.74901	9.20723	8.67888	8.68108	8.69182	8.76675	8.61248	7.31457	7.73686	7.58226	7.92371	7.61436	7.32399	7.82311	7.72242	7.85904	7.4854	8.04406
10344805	7.03931	7.83998	7.45323	7.27282	7.42725	7.49013	8.10473	7.13907	7.73476	7.44377	8.05078	7.27139	7.98968	8.02098	7.92318	8.32146	8.23886	8.6559	8.46016	8.18123	8.16993	8.01932	8.08521	8.31351	9.23092	9.2998	9.3439	9.02271	8.98107	9.19063	9.61955	9.15868	9.5276	9.10486	8.93989	8.971	9.00621	8.96493	7.43027	8.27171	7.54109	8.17375	8.21487	7.91781	8.08642	8.028	8.23119	7.85902	8.16205
10344807	8.49045	8.59925	8.74748	8.50901	8.4007	8.05081	8.66646	8.22707	8.59192	8.35082	8.73566	8.50896	7.80366	7.89783	7.70129	7.9682	8.03018	8.18793	8.08773	7.72288	7.92202	7.79271	7.75219	7.84034	9.55499	9.61014	9.61428	8.631	8.6547	9.84937	9.76612	9.48634	9.74888	9.67124	9.79183	8.70609	8.78735	8.64375	7.80796	8.31095	8.06321	8.3859	8.26883	8.18982	8.33482	8.32932	8.39273	7.92011	8.35482
10344809	7.88036	7.93797	7.98191	7.75122	8.07621	7.79044	8.08256	7.52272	8.10103	7.93505	7.93303	7.46262	7.90189	7.90785	7.59928	8.00808	8.07964	8.12263	8.02441	7.90518	8.10255	8.05903	7.91595	8.23174	8.98899	8.90906	9.10506	8.43821	8.50477	9.25143	9.08195	9.15869	9.37099	9.02778	9.21628	8.52434	8.67453	8.4737	7.4947	7.85159	7.64304	7.93923	7.93361	7.7837	7.95237	7.76405	8.24645	7.69014	8.15724
10344811	8.73057	8.87462	9.01922	8.91464	8.87223	8.86307	8.78095	9.13821	8.94196	8.81047	8.74281	8.83222	8.70497	8.70711	8.57284	8.78576	8.67698	8.70084	8.79044	8.78844	8.69871	8.93322	8.74929	8.80477	9.36678	9.41792	9.4578	9.12224	9.23286	9.58508	9.43946	9.41727	9.44443	9.43341	9.75047	9.09793	9.098	8.98584	8.62215	8.72929	8.3663	8.86106	8.78635	8.73353	8.82082	8.6097	8.75467	8.84755	8.64802
10344813	7.50561	7.75892	7.6826	7.85279	7.83586	7.41565	8.01742	7.71947	7.66491	7.74552	7.63089	7.32791	7.74835	7.86843	7.60681	8.07626	8.03859	8.1924	8.07618	7.8614	7.8891	7.92674	8.01019	8.16402	8.75089	8.5204	8.74099	8.55998	8.7121	8.60082	8.87105	8.66994	8.86265	8.57607	8.54144	8.71849	8.75963	8.48033	7.3076	7.41287	7.43978	7.55586	7.67007	7.96155	7.82804	7.6308	7.88302	7.5501	7.80597
10344815	7.7873	7.97811	7.85235	8.02836	7.77496	7.68979	7.97503	7.93522	7.63656	7.8218	7.96231	7.55803	8.22968	8.10851	7.76974	8.28553	8.23203	8.30483	8.24215	8.02848	8.19993	8.32293	8.18134	8.24188	8.64616	8.40804	8.54113	8.56574	8.63287	8.43132	8.68142	8.5141	8.56439	8.3144	8.3056	8.77466	8.91431	8.56813	7.13659	7.56191	7.48147	7.89264	7.51513	7.77663	7.54366	7.58006	7.90247	7.55729	7.50781
10344817	7.78724	7.40489	7.5944	7.61677	7.40314	7.64531	7.70079	7.44532	7.62176	7.78801	7.5385	7.50491	8.02483	7.96177	7.87504	8.29196	8.11613	8.37628	8.32796	8.0023	8.15373	8.17195	8.17368	8.29061	8.79557	8.40806	8.60529	8.72894	8.67692	8.351	8.54688	8.35272	8.70926	8.51812	8.11212	8.75142	8.92907	8.77113	7.20482	7.34335	7.22746	7.8244	7.25562	7.63042	7.90171	7.3747	7.87567	7.43765	7.66356
10344819	7.01373	7.2056	6.98382	7.05192	7.11562	7.01115	7.20026	7.17173	7.19277	6.88211	6.68797	7.10358	7.24067	7.28073	6.95173	7.46412	7.35253	7.72235	7.51707	7.31415	7.30781	7.41766	7.41322	7.61639	7.60376	7.73372	7.74779	8.02625	7.8752	7.48151	8.18739	7.6701	7.76445	7.66759	7.54473	8.11075	8.0818	7.99282	6.50551	6.96051	6.81759	7.13683	7.09295	6.91323	6.98521	7.09249	7.03194	6.79011	7.06177
10344821	6.82305	7.07318	7.26152	6.98032	6.68808	6.57053	7.2261	6.73986	7.09614	7.05303	6.86983	6.88294	7.54005	7.45124	7.12254	7.582	7.41159	7.76151	7.70807	7.47844	7.76037	7.60302	7.57389	7.67378	7.78815	8.05875	8.06747	8.02366	7.98627	8.15199	8.045	8.08268	8.12864	7.78091	7.94999	7.94942	8.06944	8.1236	6.78139	7.15824	7.06969	7.10288	7.0236	6.69834	7.05876	7.31253	7.1442	6.72245	6.89204
10344835	8.96389	8.50232	9.15725	8.54727	9.13007	9.25949	9.39335	9.15915	9.03	8.64622	9.08672	8.98161	9.68426	9.65516	9.85408	10.106	9.86321	9.918	10.0605	10.0161	9.81828	9.66097	9.79987	9.95521	9.30478	9.3532	9.24901	9.80193	9.73271	9.44105	9.14858	9.35383	9.59022	9.13821	9.16175	9.73615	10.0588	9.58915	9.49595	9.44292	9.26506	9.25638	9.67811	9.35895	9.25357	9.78074	9.43321	9.5456	9.57326
10344837	11.0524	10.8727	10.7313	10.9168	10.9843	11.2541	11.2427	10.5289	11.0278	11.0859	11.2339	10.873	7.78113	7.77474	7.6241	7.87998	7.60022	7.36622	7.44591	7.4581	7.53705	7.82234	7.53374	7.44164	8.88901	9.02631	9.09186	9.22842	9.22762	8.87533	9.20607	9.01633	8.9152	8.78073	8.58089	9.05002	9.20623	9.13204	9.8006	9.46341	9.62479	9.88567	9.63265	9.57143	9.76198	9.37724	9.99143	9.49532	9.73157
10344879	8.02572	8.34452	7.61123	7.8279	8.1413	7.73305	8.35348	7.64011	8.12506	7.60127	9.13174	8.5981	6.49652	6.48633	6.62441	6.44014	6.74525	6.46805	6.68607	6.71125	6.57182	6.62506	6.54458	6.59597	6.203	6.27074	6.19507	6.30959	6.05236	6.34546	6.23874	6.30112	6.28271	6.43598	6.5422	6.43497	6.17581	6.45897	6.38164	6.43336	6.24718	6.17641	6.45514	6.43798	6.2752	6.4968	6.36797	6.27573	6.25357
10344895	10.2826	10.1872	10.3256	10.2342	10.3354	10.0078	10.6287	10.1598	10.4362	10.1644	10.3381	10.292	10.6416	10.7361	10.6492	10.6372	10.6108	10.8728	10.772	10.6968	10.7031	10.5389	10.6911	10.7516	10.4624	10.1065	10.1721	10.7321	10.8928	10.2107	10.4722	10.2324	10.4533	10.238	10.064	10.6846	10.9195	10.9406	8.05742	8.75747	8.37538	8.19351	8.80315	8.21347	8.54849	8.43659	8.45121	8.26215	8.65456
10344897	8.15422	8.10869	8.13932	7.90102	8.08716	7.85386	8.4189	8.16648	8.32559	7.99611	8.38123	8.33212	7.48533	7.44622	7.46047	7.76667	7.54045	7.52185	7.58023	7.44706	7.40236	7.71085	7.44413	7.90622	7.48242	7.70746	6.99154	7.36589	7.44897	7.74749	7.92572	7.41852	7.78161	7.61841	7.77914	7.86918	7.72461	7.62875	8.93179	9.61667	9.22588	9.05459	9.45446	8.94979	9.75531	9.02961	9.3429	9.22002	9.34504
10344922	7.84674	7.76975	7.92318	7.64266	7.782	7.89911	7.54482	7.59085	8.167	7.83456	7.62353	8.1104	7.4978	7.21524	7.51059	7.27461	7.27583	7.02983	7.28456	7.43882	7.11527	7.28381	7.24051	7.30298	7.34123	7.20047	7.28364	7.4378	7.44266	7.56153	7.16858	7.08147	7.38231	7.4397	7.36742	7.27117	7.25933	7.25432	7.31406	7.5201	7.27285	7.3241	7.32672	7.17765	7.34277	7.59977	7.22605	7.09946	7.25934
10344924	6.88764	7.44817	7.47121	7.64923	7.0988	7.6298	6.75631	7.41267	7.11285	7.22161	7.34693	7.61244	6.74173	6.70981	6.90126	6.69666	6.75451	6.57686	6.5959	6.52896	6.68901	6.69307	6.64034	6.59771	10.3059	10.1213	10.1312	10.219	10.1576	10.074	10.3241	10.0678	9.70484	9.6994	9.78402	10.0509	10.1353	10.137	6.41893	6.64436	6.40684	6.31693	6.55319	6.35023	6.32088	6.14645	6.56748	6.41787	6.11999
10344929	7.29415	7.22136	7.40209	7.26535	7.16556	7.19965	7.22879	7.95407	7.27322	6.9578	7.16044	7.33016	7.22076	6.99159	7.04167	7.05138	7.1141	6.77394	6.99127	6.91146	7.07683	7.01571	6.90537	6.83424	7.26065	7.29737	7.25775	7.08215	7.18565	7.3502	7.42662	7.25254	7.319	7.4733	7.49644	7.30721	7.34849	7.15529	7.02921	7.55237	7.42221	7.55221	7.3442	7.0138	7.52876	7.32873	7.38661	7.55951	7.37828
10344931	10.4753	10.7682	10.6535	10.8671	10.8411	10.8556	10.8776	10.8738	10.8107	10.6886	10.8402	10.6353	12.6707	12.8196	12.6988	12.9751	12.8068	12.8789	12.9339	12.8351	12.8479	12.7222	12.8209	12.7732	10.9489	11.2842	11.2067	11.5702	11.6124	11.1587	10.9326	11.3702	11.181	11.1969	11.2598	11.3898	11.0669	11.0507	11.1736	10.8288	11.1562	10.9899	11.1129	11.008	10.8624	11.1165	10.9318	11.06	11.1378
10344933	9.46366	9.81746	9.5678	9.61924	10.0033	9.89236	10.0325	10.0963	9.7043	9.68977	9.69337	10.0853	9.27798	9.21377	9.2102	9.24439	9.00979	9.19155	9.24969	8.96777	8.88323	9.13911	8.8603	9.16246	9.45501	9.72635	9.80893	9.81968	10.014	9.76452	10.1521	9.61064	9.91997	10.057	9.91984	10.1026	9.74188	9.42315	9.76973	9.56771	9.80845	9.7662	10.1856	9.41839	9.53116	9.99625	9.6045	9.49797	9.87709
10344935	7.814	8.01412	8.12179	8.40975	8.23644	8.53524	8.0141	7.88496	8.40729	8.49242	8.10697	8.48856	7.5119	7.48034	7.63474	7.3359	7.49127	7.55855	7.41492	7.40699	7.43505	7.60743	7.35118	7.31302	7.13761	7.40384	7.35303	7.29358	7.01541	7.4355	7.53413	7.35565	7.36825	7.29104	7.36702	7.48079	7.46652	7.32085	7.61207	7.37543	7.3351	7.59258	7.28373	7.52483	7.23779	7.65844	7.11053	7.36479	7.02071
10344939	7.56043	8.09514	7.66191	7.34347	7.60246	6.60639	7.7985	7.4593	7.91886	7.24389	7.77351	7.51138	9.74475	9.96246	9.80425	10.1054	9.94252	10.1037	10.0865	9.8521	10.048	9.79581	10.0527	10.016	8.49957	8.70708	8.86244	9.29282	9.35395	8.73694	8.98192	8.91709	8.92042	8.73388	8.96466	9.05833	9.21267	9.12199	8.01259	8.26381	7.96115	8.4214	8.01761	7.85266	8.32911	7.85621	8.34711	8.06726	8.35832
10344950	7.28134	8.06023	7.74177	7.5782	7.58683	7.99877	7.66699	7.8606	7.56298	7.5491	7.63638	7.68397	7.95098	7.93101	8.08717	7.72346	7.80926	7.80932	7.71618	7.86825	7.78038	8.01404	7.76778	8.00196	7.74716	7.39448	7.54203	7.34115	7.66156	7.58039	7.37995	7.56721	7.63394	7.52355	7.49984	7.84685	7.52887	7.4674	7.84341	7.66817	7.56943	7.47555	7.55568	7.574	7.72856	7.74156	7.56812	7.64876	7.50566
10344952	8.85092	9.14465	8.49988	8.54823	8.43072	8.3673	8.67854	8.69425	8.58531	8.54517	9.00241	8.38118	8.47904	8.58509	8.21088	8.38746	8.6164	8.5325	8.45724	8.55454	8.52233	8.49113	8.54764	8.53447	10.1207	10.1686	10.2565	10.1605	10.1812	10.3471	10.4793	10.3337	10.3758	10.2237	10.2969	10.2823	10.3961	10.3522	8.32407	8.14536	8.24512	8.3927	8.14878	8.11798	8.32164	8.31363	8.17451	8.27752	8.43783
10344960	10.6074	11.0512	10.6406	10.6449	10.5002	10.6228	11.1035	10.3156	10.6837	10.5599	11.0358	10.5774	8.84515	9.16889	8.84353	9.31065	9.20043	9.3756	9.12672	9.10279	9.22517	9.00122	9.12063	9.12464	9.88305	10.0578	9.8901	9.71039	9.77256	10.1162	10.0917	9.9657	10.1594	9.8342	9.77841	9.94636	9.82602	9.83257	10.1927	10.14	9.9783	10.0439	10.2197	9.73075	9.85136	10.1177	9.73764	9.92716	10.2555
10344966	10.2345	9.46909	9.67844	9.78974	9.99516	10.3031	10.6717	10.4193	9.55725	9.69499	10.5304	10.0562	9.93413	10.0999	10.1214	10.3683	10.4524	10.2885	10.1511	10.1732	10.0995	9.93358	9.82469	9.8637	11.2665	11.0904	11.4086	10.7083	10.7858	10.766	11.3141	10.8665	11.1112	10.8885	10.1459	10.5431	10.6833	10.8049	8.85075	9.38053	8.77835	8.84244	9.10784	9.04075	9.41532	8.7694	9.24434	8.6305	9.10967
10344973	7.12587	7.17722	7.49967	7.06295	7.20104	7.13904	6.864	7.11574	6.9316	7.16495	7.18612	7.28722	6.55354	6.46185	6.71693	6.48641	6.59053	6.53913	6.3537	6.45295	6.48419	6.57043	6.4762	6.64516	6.32701	6.3658	6.37447	6.73173	6.01897	6.2987	6.57296	6.20439	5.98226	6.82509	6.57884	6.47627	6.14375	6.52996	9.16219	9.544	9.65017	9.56456	8.71796	9.51447	9.51972	9.44226	9.72626	9.41311	9.36125
10344981	6.88423	7.02813	7.0453	7.00985	7.19261	7.48484	6.92135	7.06	7.11175	7.05835	6.78412	7.1628	6.32384	6.13931	6.43593	6.27638	6.47635	6.63729	6.47725	6.49141	6.28596	6.36369	6.69209	6.31982	6.44983	6.54921	6.44583	6.36225	6.58166	6.31985	6.18321	6.37417	6.42515	6.26415	6.47477	6.18388	6.24103	6.83437	7.09969	7.13313	7.32616	7.15695	7.09468	7.51779	7.88335	7.13821	7.59308	7.53108	7.49207
10344990	7.80723	8.45553	8.61623	8.28193	8.51133	8.60899	8.11616	8.29413	8.76445	8.52009	8.19671	8.3649	7.49212	7.1991	7.51829	7.35319	7.39518	7.21802	7.28481	7.19539	7.40776	7.22611	7.11374	7.28968	7.14819	7.2198	7.29924	7.03916	6.71586	7.38459	7.21467	7.01149	7.03468	7.32618	7.13246	7.07733	6.51185	6.64731	8.16137	8.34641	7.88162	8.02848	8.16227	8.33453	8.84446	8.18465	8.24047	7.91427	8.61884
10345007	7.8962	7.84254	8.38729	8.10758	8.20107	8.32795	8.21317	8.43022	8.3453	8.57745	8.06508	8.57976	7.86287	7.74088	7.65524	7.59396	7.62596	7.60032	7.59444	7.5427	7.58571	7.70917	7.6357	7.6982	7.46075	7.51145	7.46426	7.3173	7.09281	7.51636	7.23893	7.4574	7.27617	7.47271	7.41225	7.45483	7.33334	7.14283	7.55863	7.33895	7.53514	7.37985	7.26931	7.04225	7.36394	7.28928	7.29552	7.43551	7.20075
10345016	8.09305	8.21331	8.14178	8.10667	8.18471	8.49142	8.28562	8.37704	8.35712	8.51508	8.24082	8.09261	7.75823	7.62266	7.58164	7.47397	7.42905	7.62872	7.54464	7.65785	7.70455	7.54644	7.56077	7.86132	7.2362	7.23769	7.27363	7.22141	7.04997	7.45328	7.23759	7.39794	7.34808	7.57173	7.38688	7.37363	7.11027	7.21668	7.42762	7.34818	7.51404	7.60642	7.34352	8.82724	8.28222	7.31834	7.27754	7.74974	7.74972
10345025	10.8709	10.3818	10.5842	10.5615	10.5843	10.2689	10.8601	10.3876	10.4437	10.4312	10.9284	10.8342	10.763	10.7519	10.6834	10.7971	10.8181	10.9967	10.6375	10.8519	10.8247	10.6844	10.6145	10.6664	11.2584	11.2226	11.2097	10.959	10.9314	10.8976	11.1461	11.0116	11.0292	11.2176	10.7917	10.9232	10.7569	10.6386	11.8867	11.9372	12.0087	11.9353	11.7993	12.0798	11.9404	12.0191	11.9915	12.058	11.9496
10345028	6.52531	6.46796	6.19505	6.40169	6.71208	6.33162	6.16709	6.47548	6.18047	6.24482	6.30866	6.61505	6.41541	6.15588	6.31332	6.21215	6.37055	6.19174	6.21595	6.0463	6.21459	6.41283	6.262	6.07573	6.05984	6.20317	6.3256	6.31996	6.46275	6.46297	6.21187	6.45875	6.2298	6.66752	5.96732	6.00624	6.19196	6.22315	6.387	6.59644	6.15519	6.66056	6.75636	6.27663	6.22387	5.99613	6.28089	6.21652	6.53975
10345030	7.50673	7.33378	7.25686	7.97636	7.5243	7.54506	7.23048	7.56747	7.62282	7.61663	7.11526	7.32527	7.24912	7.4257	7.3772	7.25039	7.07614	7.05196	7.23128	7.29454	7.23056	7.36904	7.22365	7.1032	7.11711	6.98965	7.0836	6.98761	7.03166	7.17576	7.0309	7.14068	6.88116	7.07851	7.28968	7.10264	7.15661	6.88277	8.10603	8.48864	7.56403	7.82117	7.97328	8.18869	8.44956	7.75465	8.26445	7.52549	8.40976
10345032	8.71813	8.38809	8.56861	8.63156	8.3521	8.27196	7.68734	8.84237	8.50666	8.36316	8.17051	8.55992	8.26618	8.33921	8.39955	8.12333	8.05938	7.96605	8.1942	8.22476	8.10389	8.16615	8.21509	8.16774	8.34447	8.29725	8.26557	7.88273	8.10689	8.15839	8.3219	8.3581	8.19332	8.54167	8.86295	8.10313	8.06569	7.95272	8.33496	8.1642	8.346	8.20512	8.06697	8.30592	8.25589	8.29582	8.03688	8.32432	8.09104
10345037	8.91446	8.98896	9.04042	9.0311	9.13181	9.47911	8.93525	9.34714	9.34887	9.32728	8.89153	9.03959	8.99048	8.87457	9.11886	8.94394	9.07797	9.06733	9.03114	8.96897	8.87981	9.18642	9.06995	9.16566	8.6755	8.61735	8.62213	8.55729	8.51437	8.62591	8.74177	8.64349	8.55463	8.71936	8.52027	8.62323	8.74806	8.57986	8.88183	9.04604	8.83277	8.664	9.21248	9.09479	9.02249	8.73823	9.2581	8.85689	8.83572
10345046	8.0391	8.03057	8.49377	8.16301	8.52592	8.26854	8.15572	8.90476	8.75229	8.46974	8.57265	8.66403	8.09051	7.75032	8.01972	7.51193	7.91659	7.92018	7.89568	7.70958	7.937	7.98219	7.62143	8.0026	7.4225	7.36676	7.54121	7.23226	7.66242	7.31505	7.21475	7.50428	7.25024	7.65989	7.35997	7.31657	7.38338	7.27014	7.36467	7.79801	7.54988	7.5494	7.65784	7.45157	7.57579	7.44734	7.73368	7.29126	7.48629
10345058	7.4868	7.16286	7.11333	7.24855	7.16008	7.60515	7.03929	7.11938	7.29916	7.14217	7.44086	7.18043	6.87584	6.83164	7.11109	7.11783	7.06698	7.02981	6.91349	6.90831	6.82347	6.83863	6.91015	6.92073	7.3726	7.70071	7.44903	7.95629	8.08054	7.91829	7.98671	7.3655	7.91226	7.32759	7.89224	8.09998	8.37428	8.17577	6.96823	6.97176	6.92874	7.23928	6.97704	6.04395	7.08348	6.99521	7.3516	6.99666	7.13869
10345065	8.1197	7.52405	8.03704	7.77599	7.88673	7.67507	7.91155	8.05081	7.15119	7.306	8.14548	7.4258	7.13431	7.04608	7.3555	7.15221	7.29586	7.18907	7.07353	7.15721	7.52245	7.19472	7.07569	6.91343	13.2386	13.4343	13.368	13.6536	13.6002	13.3498	13.4637	13.4743	13.4597	13.437	13.43	13.644	13.6079	13.5908	7.42469	7.50727	7.68203	7.2803	7.36377	7.12788	8.21233	7.57488	7.66455	7.31514	7.52457
10345074	8.07582	7.54767	8.37528	8.51201	8.56825	8.52262	8.27328	8.20787	8.80517	8.6419	8.13212	8.36384	8.0155	8.03162	8.25058	8.14224	8.13967	8.27538	8.06237	7.96366	8.14514	8.12021	8.34201	8.22864	6.83925	6.91203	6.63988	6.84766	6.93427	7.22142	6.87494	7.08259	6.89536	6.86245	7.09043	6.68147	6.94414	7.03038	6.87023	6.84423	7.1824	7.35215	6.7867	7.15456	7.43353	6.99693	7.29727	7.11492	7.39207
10345077	6.45023	6.23635	6.64454	6.85603	6.82797	6.37338	6.61745	6.62851	6.42133	6.38723	6.24723	6.78298	6.3765	6.17407	6.21728	6.32203	6.11725	6.23706	6.28534	6.27199	6.22066	6.45491	6.34457	6.4021	6.02737	6.37115	5.97747	5.94493	6.02224	6.34716	6.38164	5.97124	6.2402	6.48895	6.10236	6.26648	6.30372	5.70159	6.02892	6.32861	6.41403	6.15167	6.08319	6.02368	6.47072	6.02612	6.18299	6.17566	5.93973
10345079	7.50076	7.42194	7.7045	7.73539	8.30483	7.96632	7.44208	8.1108	8.22282	7.97492	7.7829	7.68529	7.25109	7.23786	7.47022	7.36484	7.3883	7.31982	7.36571	7.55479	7.42458	7.60913	7.35423	7.29101	6.81562	7.01242	6.88808	6.89445	7.06009	6.89497	6.99337	7.08535	7.03339	7.10139	6.96528	7.08882	7.25827	7.2326	7.01249	7.14603	7.16611	7.05498	7.20764	6.83167	6.83479	6.97139	7.20086	6.98482	6.88006
10345083	7.51356	7.24999	7.53271	7.53747	8.0667	7.13993	7.08522	7.87702	7.90196	8.0118	7.35838	7.41057	7.15729	6.92465	7.20438	6.79926	7.12946	7.07532	7.03498	6.99767	6.98173	7.14827	7.02358	6.97578	6.40672	6.68641	6.62665	6.89896	6.75024	6.63072	6.57844	6.5835	6.7114	6.73746	6.75409	6.70062	6.92824	6.72884	6.70065	6.90541	7.23018	6.84284	6.91223	6.60576	6.67092	6.69487	6.8562	7.09991	6.92434
10345087	7.6142	8.09078	7.91773	7.81122	7.71089	8.19618	7.91498	7.66704	7.76719	7.90139	7.73754	7.96196	7.16272	7.0694	7.27545	6.99359	7.27876	7.09409	6.89137	6.95154	6.91429	7.04811	7.04676	7.12607	6.7603	6.99097	6.79758	7.17433	6.94601	7.17936	6.92661	6.77366	6.93052	6.92344	6.90524	6.73444	6.75964	6.83061	7.04254	7.31274	7.09137	7.29363	7.37592	7.19979	7.26771	7.16131	7.13516	7.08883	7.41033
10345089	9.00138	9.12612	9.47005	9.38452	8.86658	9.15501	8.82529	9.51521	9.24879	9.21141	8.58378	9.08607	8.20627	7.96751	8.18529	7.91038	7.89116	7.6985	7.83761	7.90519	7.82595	8.17008	7.75197	7.84957	8.08105	8.05528	7.99124	8.19192	8.16217	8.1379	8.01209	8.03226	7.79298	7.92506	8.18559	8.18541	7.87549	8.05041	8.15287	8.24081	7.86822	8.28325	8.25509	7.82295	8.0358	8.29631	8.43333	8.21548	8.39624
10345091	8.15673	8.05634	8.38664	8.31691	8.09328	8.32638	7.69762	8.57443	8.25781	8.27354	8.19814	8.26783	7.8412	7.75153	7.92611	7.7137	7.69034	7.63356	7.67935	7.90119	7.72879	7.93244	7.66489	7.68002	7.91835	7.64019	7.88151	7.48327	7.40648	7.66568	7.48217	7.70773	7.32574	7.60557	7.70099	7.72885	7.58123	7.74407	7.95856	7.53131	7.67224	7.22125	7.36415	7.31871	7.34799	7.6098	7.75623	7.53275	7.57696
10345099	7.32792	7.26718	7.69415	7.5507	7.54299	7.49186	7.33657	7.73572	7.16904	7.83404	7.2789	7.89077	7.51336	7.2733	7.44915	7.22284	7.3965	7.05635	7.34474	7.29931	7.36507	7.45026	7.29189	7.26766	7.23564	7.14161	7.06058	7.2066	7.02195	7.36442	7.30322	7.217	7.25388	7.37722	7.60276	7.12615	7.10834	7.1539	7.63448	7.14818	7.32022	7.1731	7.09094	7.14198	7.17276	7.09245	7.31881	7.54988	7.09216
10345101	9.80714	9.75629	10.1952	10.0663	9.85334	10.4334	9.69145	10.3904	10.1498	10.2499	9.38852	10.0894	9.12012	8.90433	9.26222	8.92614	8.96047	8.4112	8.76117	9.11174	8.82046	9.17103	8.98782	8.88943	9.08193	9.10052	8.96365	8.88839	8.75611	9.16574	8.90505	8.94471	8.99856	9.09686	9.04399	9.06231	9.09329	8.96243	9.10112	8.8641	9.00422	8.93802	8.88416	8.95944	8.76882	9.05968	9.02274	8.98809	8.89884
10345141	10.4595	10.4846	10.3659	10.3364	10.3826	10.2654	10.5468	10.1332	10.3452	10.3436	10.4586	10.2922	10.1187	10.0823	9.97288	10.0339	10.0442	10.1424	10.0418	10.0689	10.1156	10.0854	9.89343	10.1099	11.0419	10.8728	10.9718	11.358	11.1519	10.8587	10.9923	10.746	10.8738	10.8839	10.7376	11.2138	11.3449	11.3445	10.6694	10.7144	10.5043	10.6365	10.6402	10.5599	10.8267	10.6125	10.691	10.6586	10.6268
10345167	7.42241	7.66147	8.08091	7.71082	7.89423	7.86069	7.71252	7.80207	7.94069	7.96399	7.77813	7.72694	7.2589	7.12239	7.26964	7.06588	7.30081	6.90841	6.97976	7.15609	7.13193	7.07245	7.24211	7.12599	7.01513	6.93533	6.98805	7.15602	7.12818	6.77144	6.9951	6.96707	6.9228	6.74705	6.97511	6.96407	7.11525	6.93686	7.21396	6.9737	7.20874	7.10426	6.93548	7.00926	7.04667	7.07731	6.97046	6.9234	6.80004
10345172	7.93455	7.95885	8.26884	8.47042	8.25553	8.81772	7.82587	8.68683	8.35306	8.65597	8.13004	8.51384	7.78979	7.62577	7.84486	7.54475	7.49045	7.48968	7.52208	7.53259	7.62052	7.92051	7.65914	7.59067	7.57582	7.42458	7.37881	7.43935	7.14145	7.49352	7.3329	7.5652	7.37341	7.69559	7.65363	7.41735	7.26015	7.30884	7.39665	7.23988	7.44727	7.53235	6.99477	6.91908	7.67673	7.33379	7.09473	7.42779	7.49634
10345174	9.57768	9.68865	9.16766	9.43392	9.25231	9.04502	9.80354	9.22767	9.298	9.14475	9.73304	9.5063	10.2349	10.0396	9.99528	10.1186	10.1308	10.5138	10.4083	10.1355	10.0559	9.9724	10.162	10.3692	9.90462	9.68012	9.99411	10.0715	9.68249	9.59675	9.56419	9.45509	9.75067	9.51788	9.25942	9.58962	9.82657	9.84417	9.74774	9.79199	9.8123	9.96669	9.79521	9.90309	9.87722	10.0795	9.97773	9.92234	9.99288
10345181	7.60862	7.91663	7.79535	8.00127	7.90133	8.3204	7.95884	7.60516	8.08396	8.1415	7.92178	7.94822	7.21853	7.30553	7.37007	7.10484	7.33582	7.03716	7.33104	7.22527	7.25903	7.36912	7.33745	7.21918	7.2814	7.36343	7.11626	7.37969	7.30431	7.25815	7.29166	7.21259	7.29472	7.3893	7.14674	7.02146	7.21034	7.40323	6.94625	7.00989	7.11987	7.04745	7.27966	6.84166	7.17979	7.05908	7.25776	6.96893	6.86289
10345183	8.67453	8.88421	8.37377	8.69127	8.63627	8.44683	8.99286	8.53389	8.5636	8.4991	8.99065	8.37176	8.64924	8.70503	8.712	8.6348	8.75575	8.80822	8.69637	8.64636	8.73952	8.63959	8.59639	8.7116	9.44638	9.75692	9.431	9.21325	9.42857	9.94666	9.66205	9.89015	9.92592	9.77541	9.96789	9.26538	9.29214	9.20147	8.5968	8.642	8.42578	8.62131	8.91489	8.51546	8.47909	8.73256	8.53991	8.64139	8.66581
10345190	8.09184	7.79307	8.26932	8.17206	8.29476	8.29653	7.93367	7.73997	8.02302	7.53161	7.979	8.19989	7.44913	7.59814	7.53331	7.3099	7.38138	7.31051	7.41609	7.35948	7.46516	7.71049	7.52368	7.30746	7.36233	7.49571	7.37488	7.31934	7.44007	7.51022	7.38565	7.42738	7.35099	7.58513	7.57719	7.33785	7.20294	7.22475	7.71284	7.33159	7.50638	7.55749	7.27997	7.66494	7.39272	7.48644	7.47048	7.64028	7.03259
10345197	6.3761	6.58806	7.02432	6.53761	6.98824	6.81313	6.43466	7.06667	6.88423	7.28512	6.9273	6.81689	6.37329	6.12659	6.42935	6.14656	6.3118	6.10535	6.32809	6.26001	6.35562	6.36022	6.20236	6.33886	5.95049	6.2805	5.99904	6.24613	6.11382	6.16315	6.14503	6.19455	5.89458	5.82243	6.05303	6.09795	6.2606	6.20885	6.31972	6.17294	6.21737	6.02236	5.93626	6.06516	6.18452	6.18718	6.06795	6.29045	5.92644
10345200	7.45132	8.00341	7.95652	7.90255	7.95569	8.05804	7.99429	7.62165	8.15179	7.95852	7.67578	7.60898	7.4073	7.3835	7.74237	7.22567	7.24939	7.48533	7.35121	7.59641	7.39333	7.59157	7.54036	7.32089	7.13565	7.2313	7.09751	7.03125	7.3484	7.37325	7.2088	6.9353	7.11195	7.07445	7.26063	6.92942	7.25255	7.2129	7.31912	7.14881	7.35829	7.02439	7.11758	7.37779	7.15992	7.09724	7.09333	7.2507	7.06025
10345203	7.99249	8.81702	8.08847	8.09013	8.05503	7.91359	8.39612	7.58763	8.09724	7.76607	8.35264	8.2188	8.64615	8.72346	8.89518	8.83684	8.8559	8.80276	8.72518	8.791	8.68334	8.60561	8.70888	8.76082	8.8848	8.71051	9.09367	9.3213	9.72912	9.16782	8.81195	9.17502	9.05176	9.27291	9.17399	9.42128	9.29623	9.24103	7.80783	7.40728	7.44118	7.62407	7.61815	7.47155	7.57446	7.57936	7.63087	7.81827	7.50647
10345206	8.39847	8.19647	8.52073	8.3356	8.51397	8.38611	8.26707	8.50104	8.32875	8.42346	8.08703	8.50168	7.91506	7.79317	7.89154	7.62713	7.74747	7.62038	7.802	7.88254	7.91204	7.87319	7.83247	7.75071	8.07606	7.71926	7.6226	7.82174	7.78485	7.84506	7.79928	7.93548	7.90225	7.83594	7.8654	7.86188	7.4099	7.82413	8.17663	8.05816	8.1007	8.22907	7.8762	7.92553	7.91676	8.30907	8.01314	7.89726	7.95277
10345212	7.76378	8.14241	8.11096	8.37734	8.39371	8.46021	7.86038	8.23241	8.0177	8.2618	8.17996	8.25925	7.27967	7.02539	7.51747	7.03248	7.47858	7.31904	7.26761	7.33661	7.31109	7.35191	7.1978	7.19513	7.01656	7.31914	7.14788	6.88004	7.06279	7.16431	7.11975	7.09466	6.9863	7.26295	7.17351	7.16902	6.93776	6.967	7.25013	6.78145	7.23067	7.36605	7.12779	7.21452	7.10394	6.98384	6.74106	7.04638	7.08031
10345224	6.49556	6.28182	6.51436	6.46176	5.99514	6.56923	6.60866	6.84858	6.29725	6.27096	6.22006	6.16656	6.2763	5.80824	6.18431	5.93758	6.23684	5.99375	5.93762	5.94846	6.31632	6.48944	6.15041	6.39344	5.97468	5.99484	5.96734	6.26137	6.00705	6.26318	6.35048	6.01077	6.04903	5.95992	6.25396	6.13196	6.22002	6.12997	6.21821	6.00004	6.27535	6.3409	5.8905	6.79228	5.98425	6.00941	6.4997	5.96011	6.1933
10345226	8.28437	8.29389	8.85627	8.5424	8.53669	8.75511	8.26673	9.07685	8.77319	8.75641	8.16845	8.51318	7.779	7.52926	8.09014	7.84953	7.92576	7.48758	7.80584	7.79159	7.78468	8.12118	7.82525	7.72334	7.63692	7.70122	7.59055	8.1736	8.04703	7.80986	7.9031	7.93443	7.76767	7.8321	7.88478	8.01015	7.98246	7.93258	7.54543	7.42123	7.57969	7.3343	7.37665	7.32855	7.4801	7.44063	7.64639	7.44341	7.53253
10345228	8.29045	8.36507	8.52541	8.33047	8.41405	8.08559	8.21523	8.28546	8.18634	8.15992	8.17105	7.96733	8.68084	8.8458	8.73995	8.99713	8.7848	8.8151	8.79116	8.79827	8.82419	8.77671	8.83408	8.63057	8.41971	8.50313	8.59193	8.65657	8.32603	8.59457	8.35079	8.34022	8.27811	8.60918	8.63117	8.39447	8.5165	8.34072	8.3993	8.2587	8.08292	8.3988	8.10339	8.21827	8.16619	7.99662	8.05092	8.25309	8.25581
10345230	7.23123	7.08382	6.89559	7.43401	7.14752	7.11242	7.44164	7.13163	7.30424	7.55495	7.44176	7.43256	7.76576	7.70985	7.65524	7.75025	7.88297	7.95704	7.80709	7.74446	7.69126	7.64788	7.80046	7.94453	7.91301	7.71623	7.63436	8.37043	9.27496	8.3743	8.24229	8.20853	8.51937	8.39726	7.99044	8.6215	8.90206	8.98739	8.00545	8.18121	7.97414	8.15884	8.08352	8.07294	8.30491	8.04207	8.20414	7.95284	8.06636
10345241	10.2673	9.84803	9.71352	9.91701	9.97701	9.89694	9.98047	10.123	10.2433	10.0409	10.1809	10.0963	7.61109	7.82837	7.87463	7.88041	7.80785	7.69264	7.66117	7.81936	7.81698	7.98686	7.71244	7.732	10.0036	10.0166	9.98958	9.74999	9.68776	9.70903	9.94929	10.0355	9.80815	9.94519	10.1364	10.182	10.2246	10.0573	11.6849	11.8058	11.7966	11.7834	11.7803	11.6939	11.7396	11.8575	11.8112	11.8795	11.6419
10345350	6.66768	6.55497	6.63233	6.86643	6.75912	7.1413	6.53777	7.1204	7.0062	6.68954	6.33299	6.59242	6.71059	6.4367	6.67158	6.50943	6.33988	6.31336	6.46966	6.53835	6.5434	6.60999	6.77159	6.43452	6.45906	6.46821	6.70953	6.49906	6.61028	6.70665	6.59081	6.57883	6.42082	6.70765	6.42452	6.59702	6.39278	6.49014	7.72223	7.71699	7.85032	7.82112	7.82137	7.90351	7.87355	8.03639	7.9465	7.44937	7.51658
10345352	8.11981	8.05814	8.07676	8.00323	8.39828	8.05511	8.14827	8.02137	8.206	8.16502	8.16719	8.03525	7.55904	7.69694	7.63388	7.48262	7.6675	7.40292	7.52291	7.59874	7.64175	7.61729	7.50323	7.51266	7.88319	7.74245	7.86765	7.62518	7.46636	8.08018	7.71823	7.72894	7.65418	7.91069	7.73095	7.65735	7.51402	7.62115	7.8969	7.8409	7.95211	8.04284	8.05496	7.98982	7.67769	7.79695	7.81937	7.68025	7.77072
10345357	10.9323	10.7662	10.8748	10.6407	11.0978	10.9522	11.3147	11.0779	10.8367	10.9659	11.3263	11.0784	11.3421	11.3108	11.3332	11.3621	11.2496	11.4529	11.2103	11.4329	11.2516	11.3207	11.4683	11.2208	10.8292	10.73	11.0889	11.0564	11.1635	10.5705	10.5273	10.6192	10.5485	10.8388	10.2577	11.1312	11.1201	11.0826	9.87093	9.88533	9.71183	9.79966	9.8613	9.78791	9.73142	9.72485	9.78563	9.6754	9.8382
10345368	8.32059	7.89812	8.39114	8.14485	8.13075	8.03038	8.34972	7.97125	7.86999	8.06501	8.34721	7.94965	7.79037	7.75985	7.46754	7.89462	7.88952	8.18322	7.7717	7.72982	7.7113	7.75856	7.66485	7.90206	8.28372	8.68369	8.55099	8.37861	8.58627	8.50764	8.73413	8.30187	8.61019	8.6084	8.37677	8.72537	8.33796	8.33237	7.64112	7.86889	8.02466	7.91488	7.96522	7.87187	7.58344	7.63636	7.97342	7.83645	7.80142
10345370	7.63258	7.60817	7.6681	7.46837	7.43447	7.49859	6.77879	8.04313	7.59098	7.66217	7.43448	7.33622	8.61156	8.80386	8.55148	8.56815	8.59957	8.67468	8.49444	8.53867	8.56289	8.47577	8.57836	8.45356	7.75397	7.50852	7.60699	7.63227	7.5645	7.65865	7.45071	7.45425	7.52583	7.82884	7.67781	7.54725	7.65334	7.41295	7.51133	7.4638	7.27959	7.8405	7.26043	7.42448	7.56358	7.26095	7.11091	7.86676	7.54096
10345387	7.44303	7.24149	7.05152	7.11492	7.33894	7.31131	7.16112	7.59065	7.14254	7.11472	6.73203	7.15881	7.43959	7.50196	7.65347	7.45839	7.58871	7.45402	7.57739	7.46863	7.52651	7.60172	7.54883	7.54248	7.02698	7.17698	7.15694	7.19671	7.04304	7.16934	6.80268	7.24627	6.9805	7.35396	7.28766	7.17479	7.00459	6.86762	7.32708	7.27063	7.37401	7.44082	7.22142	7.2023	7.3665	7.40539	7.25913	7.14618	6.99978
10345393	8.64715	8.19296	8.61945	8.68537	8.28887	8.5141	8.3611	9.17351	8.73224	8.69073	8.41696	8.88963	8.13662	8.00989	8.19243	7.77128	8.03801	7.71167	7.82278	8.19927	7.9324	8.00566	7.97508	7.86002	8.08388	8.09386	8.13646	7.74922	7.96821	8.24184	8.01422	8.21636	7.86304	8.2749	8.14378	7.8959	7.91389	7.97673	8.27644	8.05288	8.27702	7.98697	7.85161	7.92792	8.01673	7.97049	7.90385	7.96479	7.73606
10345401	7.83014	7.56965	7.75655	7.64723	7.89348	7.41745	7.13982	7.90179	7.22236	7.46993	7.90856	7.87517	7.42322	7.68089	7.38029	7.46613	7.33054	7.2821	7.23829	7.31837	7.53878	7.52259	7.28892	7.37262	7.63826	7.42829	7.43182	7.42871	7.40345	7.39155	7.26287	7.55428	7.52077	7.95296	7.86333	7.4913	7.5355	7.32071	7.92774	7.43645	7.59596	7.87354	7.60383	7.57235	7.48011	7.74013	7.48696	7.85101	7.50892
10345404	8.13836	7.94774	8.26903	8.33367	8.1265	8.05592	7.77617	8.16561	7.85121	7.76141	7.4656	7.97607	8.02831	7.72874	7.9892	7.70371	7.73201	7.358	7.75843	7.76476	7.64809	7.87059	7.90172	7.64075	8.03012	7.73848	7.78396	7.82189	7.82404	7.65213	7.53309	7.66691	7.86737	8.06114	7.99092	7.60408	7.7636	7.68671	8.1053	7.78033	7.75111	8.06128	7.95818	8.1902	7.94679	8.00962	7.9983	7.93605	7.88381
10345406	8.04859	7.91153	8.06885	8.27186	7.70824	8.2383	7.981	8.28376	8.02164	7.88156	7.93812	8.64647	7.94477	7.72762	7.97934	7.98134	7.88866	7.58392	7.81336	7.81447	7.97865	7.95893	7.95601	7.62429	7.85866	7.81454	7.58466	7.62997	7.51059	7.66675	7.50205	7.68004	7.66108	7.51419	7.88302	7.73692	7.80863	7.6264	8.04239	7.81339	7.88645	7.74563	7.72944	7.85129	7.7785	7.71107	7.58541	7.94361	7.46337
10345409	9.58711	9.52894	9.67493	9.52136	9.3214	9.5548	9.34799	9.95181	9.86433	9.77929	9.3575	9.63027	8.87462	8.70585	8.96059	8.7109	8.74222	8.65169	8.68595	8.82298	8.65709	8.91132	8.71677	8.60314	9.00579	8.92333	8.89265	8.88122	8.75447	8.92502	8.78728	8.79087	8.78333	8.98776	8.79211	8.78253	8.82925	8.76448	8.95474	8.8227	8.93047	9.01845	8.84495	8.99293	8.7688	8.85334	8.79883	9.00934	8.7484
10345411	6.75799	6.90202	6.82806	6.91147	7.04059	6.71924	6.6873	6.73925	6.61777	6.70705	6.64046	6.86893	8.30664	8.14311	8.19789	8.04694	8.24537	8.26633	8.11281	8.25314	8.21534	8.31082	8.18902	8.30121	7.0644	6.94969	7.08315	6.94557	7.14932	7.05771	6.70152	7.0671	6.74398	7.27597	6.56645	6.87571	7.07708	7.17321	7.14722	6.75946	7.03757	7.15038	7.17732	7.00972	7.1121	6.90059	7.13151	7.12955	6.8138
10345423	8.57946	9.14128	8.37387	8.77116	8.95238	8.22627	8.82771	8.37733	8.5458	8.46637	8.85002	8.92489	9.26599	9.48051	9.35083	9.47511	9.51	9.69636	9.54142	9.37151	9.47485	9.33393	9.37888	9.50464	8.52952	8.62651	8.70419	9.13115	9.11993	8.38909	8.81036	8.27449	8.90471	8.16766	8.36099	8.73964	8.88491	8.83555	10.1301	10.5631	10.0247	10.0185	10.1956	9.79827	9.83692	10.0527	9.85399	10.0268	10.2269
10345436	8.01764	8.5973	8.91006	8.40171	8.67741	9.29187	9.61241	8.44985	9.44843	9.46979	9.12197	8.28264	8.29801	8.67972	8.6827	8.97452	8.99873	9.17347	8.54519	8.50195	8.71403	8.36168	8.95226	8.94734	8.44493	8.49913	8.45802	8.42334	7.95874	7.72512	8.12093	8.35844	8.65688	7.52388	7.85667	8.1054	8.08735	8.13536	6.85567	7.28866	7.22629	7.65652	7.74083	7.35895	7.63892	7.77693	7.90341	7.13618	7.90067
10345438	7.93822	8.06232	7.96368	8.16341	8.03668	8.05165	8.01836	8.01302	8.17063	8.13055	7.77209	8.14613	8.54007	8.5519	8.57421	8.48804	8.5512	8.64164	8.5848	8.56611	8.56603	8.46987	8.58621	8.50934	8.02381	8.0226	7.83751	8.0252	7.86215	8.22035	8.04695	8.0218	8.05003	8.07648	8.14521	8.08109	8.00294	7.72516	8.18917	8.10149	8.19249	7.92943	7.92495	7.95105	8.11095	8.08332	7.87296	7.79265	7.82544
10345440	7.05708	7.09281	7.5149	7.0717	7.19658	7.1857	7.04549	7.12425	7.4433	7.44485	6.97624	7.3784	7.15387	7.09657	6.95383	7.02785	6.99566	7.107	7.2089	7.10213	6.97416	6.98131	7.04386	6.83906	6.81005	6.77736	6.38623	6.60731	6.54242	6.7688	6.90639	6.61322	6.82597	6.73758	6.84914	6.29994	6.88082	6.65876	6.4513	6.36532	6.82457	6.46869	6.50165	6.33517	6.53278	6.63193	6.4203	6.62206	6.34888
10345442	8.96422	8.83654	8.48974	8.36262	8.80419	8.38797	8.98911	8.61482	8.55575	8.45891	8.88859	8.69226	10.5997	10.5968	10.6361	10.5586	10.4085	10.7255	10.5364	10.6902	10.6059	10.7455	10.7995	10.773	11.191	11.2857	11.2057	11.0964	11.0882	11.1684	10.9622	11.2558	11.2264	11.5877	11.5469	11.2472	11.2624	11.1404	10.1048	9.9091	10.1127	10.1057	10.0169	10.1101	9.9412	10.131	9.97472	10.1783	10.2488
10345445	7.69534	7.30806	7.15288	7.49438	7.77763	7.27377	7.29921	7.28512	6.97437	7.21605	7.17697	7.46022	9.34143	9.47601	9.16047	9.22961	9.36852	9.63405	9.51224	9.37168	9.37121	9.38371	9.23692	9.40952	7.62199	7.89517	7.92134	7.65937	7.51496	7.31879	7.56691	7.81569	7.52079	7.51909	7.06228	7.50678	7.65555	7.44494	7.9256	8.35632	8.08169	7.76074	8.43255	7.71197	8.24166	7.97834	8.17784	7.74403	8.09786
10345457	8.46376	8.0281	8.18244	8.45577	7.96213	8.59939	8.09173	8.34943	8.14639	8.42064	7.95987	8.35379	8.11157	7.991	8.04342	7.97089	7.98107	7.74961	7.904	7.94578	7.87613	8.08668	7.89311	7.79997	7.64968	7.83878	7.83845	7.8941	7.69398	7.81463	7.66977	7.85926	7.6485	7.70135	8.02882	7.75448	7.5345	7.6331	8.13644	7.91816	7.96486	7.80624	8.02368	8.02269	7.95191	8.14092	7.56161	7.77708	7.74094
10345482	7.31804	6.97703	6.66129	7.37275	7.17465	6.78056	7.47912	6.79998	6.79056	7.11076	7.26286	6.72183	8.11232	7.82916	7.81457	7.91094	8.12769	8.39557	8.25375	7.7776	7.90069	7.98532	7.90206	8.25151	7.54615	7.99281	7.98781	7.83716	7.74355	7.36477	7.44959	7.70763	7.64904	7.80954	7.72901	7.35665	7.63994	7.54689	8.56083	8.36275	8.04993	8.09828	8.46319	7.83078	8.17379	8.21393	8.26073	7.81459	8.66048
10345492	8.5596	8.95494	8.41486	8.26197	8.90869	8.50965	8.83146	8.65686	8.88228	8.51259	9.16836	8.8621	8.40209	8.42447	8.33073	8.37464	8.46123	8.62024	8.44053	8.42546	8.42568	8.41768	8.31756	8.49888	9.04468	9.04874	9.11181	8.8648	8.99474	8.98115	9.04785	9.23591	9.1329	9.27751	9.1478	8.80967	8.77715	8.59348	9.14457	9.25904	9.20908	9.20147	9.33701	9.0776	9.0595	9.26752	9.18304	9.15654	9.29179
10345504	12.5936	12.7729	12.5412	12.6865	12.6077	12.5432	12.6506	12.6187	12.5908	12.5367	12.7069	12.6408	11.1153	11.3258	11.1856	11.4052	11.2716	11.4377	11.2617	11.3061	11.3887	11.2395	11.384	11.2053	11.5716	11.3561	11.4886	11.5415	11.7722	11.6613	11.506	11.5987	11.6525	11.701	11.6686	11.7932	11.8988	11.7855	12.5571	12.5527	12.3536	12.3122	12.5596	12.2084	12.3988	12.3484	12.2488	12.2899	12.4774
10345509	7.11044	7.47748	7.26243	7.3822	7.23282	7.09613	7.31878	7.35642	6.79725	7.22768	6.73263	6.88907	7.89737	7.91178	7.80457	7.9831	7.83676	8.12965	7.90636	7.95825	7.84009	7.74194	7.86571	7.83948	7.71184	7.40084	7.49471	7.63343	7.58007	7.65072	7.40789	7.44556	7.54909	7.73388	7.6747	7.69025	7.4451	7.60887	7.48015	7.51266	7.82686	7.38695	7.37902	7.62388	7.16244	7.6037	7.46889	7.41324	7.32262
10345527	7.99526	9.31199	7.75887	8.10641	7.77039	7.92119	8.22509	7.5144	7.68066	7.72028	8.12507	7.91626	6.85339	7.4824	7.76853	7.48379	7.38772	7.50375	7.57703	7.69164	7.66305	7.98167	7.52964	7.47649	8.76557	9.42882	9.63176	7.79685	8.24208	9.60649	9.0876	10.1135	9.41489	9.89574	9.16527	7.89758	8.13923	8.02377	8.80825	8.24174	8.45541	8.28414	8.96903	9.0787	8.43755	9.58082	8.76808	9.0167	8.83602
10345529	8.37075	8.45385	8.94182	8.518	8.24533	8.88166	8.09444	8.59089	8.59698	8.79996	8.49061	8.47747	8.20424	7.89452	8.3109	7.99425	8.01191	7.84715	7.8494	7.92939	7.9888	8.29164	7.87287	8.00207	8.18555	7.6802	7.6924	8.11869	7.75408	8.10115	7.83533	7.9401	7.76883	8.02617	8.17886	7.89949	8.22419	8.17443	7.92055	7.70536	7.85569	7.41774	7.69558	7.58996	7.65646	7.43457	7.65179	7.61523	7.65775
10345546	6.05893	6.01605	6.4728	6.13952	6.30381	6.33436	6.16441	6.15995	6.37596	6.59132	6.10794	6.11969	6.31369	6.10561	6.28951	6.17186	6.22779	6.17407	6.32271	5.9807	6.35504	6.17339	6.26973	6.13672	6.29566	6.1186	6.47022	6.18977	6.39808	6.34919	6.24816	6.19689	6.28381	6.39924	6.38592	6.22727	6.48215	6.70658	7.8283	7.62425	7.44827	7.71029	7.7742	7.41599	7.27987	7.86875	7.42902	7.6795	7.92594
10345548	7.35097	7.14565	6.92593	7.15713	7.24437	7.00498	7.20355	7.0171	7.44205	7.35096	7.18779	7.18322	7.06585	6.96585	7.138	6.77271	6.88617	6.85139	6.79249	7.03033	6.82254	6.93888	6.98404	6.80331	7.1593	7.41463	7.02356	7.4039	7.48725	7.1899	7.38199	7.04599	7.18816	7.34459	7.6751	7.43078	7.52332	7.39524	8.31968	8.38237	8.61306	8.38941	8.32455	8.3249	8.12267	8.51272	8.42108	8.47737	8.50659
10345550	6.13425	6.53352	6.75558	6.67949	6.78279	6.87268	6.68126	6.62602	7.00256	6.96464	6.84584	6.63618	6.47792	6.43854	6.58202	6.62507	6.59846	6.26719	6.40288	6.37286	6.416	6.4927	6.62412	6.30511	6.75482	6.54487	6.77206	6.61016	6.33008	6.41489	6.72042	6.5171	6.54215	6.44562	6.60421	6.78488	6.86246	6.62074	8.32828	8.27613	8.00544	8.18595	8.08538	8.08099	8.11184	8.34661	8.07148	8.20815	8.43054
10345552	10.1134	10.3495	10.6098	10.4317	10.4652	10.4079	10.106	10.8384	10.2316	10.5093	10.0362	10.4814	9.41926	9.05395	9.64644	9.15933	9.31769	8.83132	9.18683	9.28285	9.0883	9.44334	9.1123	9.23869	9.41776	9.52663	9.56778	9.19435	9.15401	9.5791	9.29721	9.50044	9.40432	9.57644	9.50447	9.29493	9.19456	9.17869	9.95894	9.76507	10.0122	9.89383	9.82282	9.73861	9.6392	9.8033	9.67599	9.8268	9.75227
10345554	6.28311	6.46478	6.39137	6.65053	6.37077	6.39875	6.24717	6.53981	6.54453	6.56809	6.36775	6.28301	6.48475	6.41208	6.4971	6.35184	6.30805	6.28548	6.37727	6.45683	6.27445	6.3219	6.33072	6.42211	6.34594	6.47027	6.4272	6.59557	6.48846	6.46668	6.31627	6.25098	6.23811	6.63205	6.70356	6.535	6.42186	6.68662	6.93534	7.48172	7.12476	7.12614	7.21902	7.15644	7.18829	7.20219	7.15127	6.88852	7.44101
10345556	8.20783	8.33423	8.64765	8.58073	8.34627	8.62553	8.34997	8.46623	8.7421	8.71979	8.29401	8.24227	7.73904	7.68084	7.94219	7.69769	7.71992	7.70359	7.57876	7.73255	7.78635	7.86672	7.68041	7.60434	7.83121	7.86467	7.87764	7.80812	8.0047	7.84865	7.96782	8.04328	7.8067	7.98707	8.00261	7.87589	8.09496	7.79063	8.36835	8.4503	8.13503	8.3718	8.47454	8.54604	8.32236	8.59572	8.17571	8.32438	8.8207
10345558	8.48641	8.41824	8.21592	8.4987	8.22887	8.50335	7.9665	8.31364	8.13389	8.42508	7.67523	8.70979	7.95775	8.02515	8.04392	7.9536	8.1592	7.90489	7.88582	7.90298	8.06116	8.13793	8.11236	7.85274	8.06976	7.89238	7.76711	7.84014	7.91612	8.20425	8.04114	7.83484	7.57391	8.11547	7.85929	7.79831	7.73073	7.91634	9.46917	8.79145	8.90948	8.84555	8.80059	8.88598	8.70908	9.24893	8.95385	8.8961	8.95136
10345571	8.19768	8.41098	8.02206	7.88377	7.97485	8.26263	7.91452	8.20263	7.69919	8.18533	8.05876	7.75312	7.95276	7.84488	8.02081	7.93801	7.92635	7.84778	7.78824	7.77132	7.76381	7.91003	7.68747	7.6399	7.89232	7.84634	7.95532	8.10514	7.68479	7.9417	7.87284	7.97183	7.63802	8.2447	7.77657	7.74874	7.76395	7.77194	8.16181	8.49754	8.16669	8.09379	8.42016	8.24474	8.06251	8.44557	8.05851	8.3585	8.16458
10345580	8.41204	9.5191	8.86297	9.03055	9.56977	8.8209	9.03116	8.53268	9.26122	8.82963	9.46975	9.65128	10.5326	10.2035	10.5123	10.1494	10.4645	10.6129	10.3114	10.3285	10.213	10.5005	10.2232	10.477	9.97136	9.87073	10.0546	10.3004	10.4489	9.72861	10.275	10.0125	10.2002	10.3795	10.3872	10.1095	10.4594	10.1606	9.89558	10.815	10.4013	10.3658	10.7838	10.2073	10.4988	10.6656	10.3783	10.3928	10.4603
10345608	9.06077	9.40246	8.82738	8.96133	8.91572	8.90652	9.33251	8.70101	9.01775	8.69908	9.32684	9.04887	9.49497	9.67535	9.40974	9.77185	9.69575	9.80492	9.8102	9.6607	9.8999	9.64389	9.72243	9.6797	9.46754	9.66035	9.63326	9.91278	10.0123	9.43881	9.40944	9.48607	9.58555	9.50463	9.53635	9.93818	9.93102	10.0092	8.4692	8.8213	8.64508	8.61113	8.80349	8.61096	8.86569	8.64175	8.77127	8.75817	8.8755
10345616	9.41156	9.50721	9.25533	9.09154	9.53112	9.24433	9.59924	9.29162	9.38718	9.51858	9.52317	9.43756	7.75669	7.94294	7.85955	8.00868	7.94807	7.90107	7.7833	7.96032	7.88113	7.98613	8.08715	7.90761	8.61544	8.36587	8.25466	8.95103	9.31607	8.8034	8.80387	8.81972	8.82518	8.6261	8.70038	8.98086	8.91454	9.0483	8.51868	8.73969	8.43782	8.53527	8.29678	8.50426	8.41705	8.45642	8.38206	8.48203	8.54959
10345620	11.4929	11.65	11.358	11.3808	11.0321	10.9697	11.3262	11.1096	11.1929	10.9473	11.3856	11.1538	10.3004	10.7218	10.5359	10.8263	10.5048	10.7844	10.5942	10.6174	10.6235	10.474	10.7402	10.526	10.5313	10.4372	10.4015	10.4082	10.6095	10.6594	10.5618	10.5471	10.4753	10.3917	10.4885	10.5573	10.6584	10.4915	11.2491	11.0775	11.0184	11.0313	11.0688	11.0324	10.6958	11.0544	10.6927	10.9712	11.0475
10345626	8.74677	9.11338	8.33051	8.52419	8.56698	8.14521	8.93444	8.40469	8.65183	8.59502	9.16588	8.52929	8.72209	8.90727	8.48328	8.97214	8.72549	9.05728	8.9123	8.88877	8.83388	8.79162	8.96504	8.96865	9.05431	8.95388	8.92437	8.94184	9.05795	8.90062	9.22306	9.03076	9.02251	8.92233	8.69497	9.02453	8.91394	8.86442	9.43458	9.57378	9.50825	9.66885	9.75048	9.59406	9.42488	9.47187	9.7488	9.58706	9.49807
10345656	7.8659	7.97832	7.77803	7.8318	7.95257	8.27621	7.71356	7.8502	7.94716	8.11745	7.84342	7.54214	7.27463	7.33623	7.56077	7.16347	7.40867	7.16654	7.11432	7.33254	7.36024	7.46711	7.34051	7.10069	7.20186	7.24885	7.15067	7.06724	6.97426	7.30693	7.04333	7.22192	7.19083	7.27284	7.25195	7.23822	6.98693	7.3811	7.19141	6.99213	7.12205	7.1382	7.33659	7.20625	7.11472	7.09612	7.20077	6.95006	6.9523
10345666	10.8504	10.5178	10.1363	10.1987	10.2253	9.88694	10.3946	9.96668	10.0568	9.97744	10.2874	10.1949	10.2956	10.2223	10.2412	10.2945	10.3721	10.3764	10.2855	10.2591	10.2707	10.2536	10.2355	10.229	10.0236	9.80527	9.94688	10.3058	10.3975	9.86635	9.96343	9.91447	9.81109	9.80318	9.95081	10.0721	9.93254	10.102	10.9539	11.1706	11.1569	11.2679	10.9377	11.1881	11.1789	11.019	11.2818	11.2164	11.1205
10345675	9.05188	8.09963	8.28057	9.04501	8.1751	7.41162	8.33228	7.94723	8.10857	7.5971	8.13362	8.06304	7.00049	6.86775	6.97544	6.72544	6.84847	6.9651	7.03239	6.7796	6.71098	6.49994	6.73028	7.09637	10.6667	10.2454	10.3955	9.68754	10.1914	9.55721	9.88172	8.78459	8.82122	8.80348	7.78455	7.55171	7.81577	7.64192	9.29709	9.29905	9.05415	8.87426	8.57785	8.92683	9.20301	8.46282	8.15715	8.76905	8.75774
10345698	11.4761	11.865	11.6263	11.8294	11.5921	11.4946	11.643	11.5799	11.6436	11.5405	11.7369	11.5907	13.138	13.2559	13.2169	13.232	13.2374	13.2038	13.2148	13.2136	13.2342	13.1723	13.2518	13.1619	11.8129	11.8711	11.9021	11.9584	12.0586	11.7402	11.8635	11.9159	11.8964	11.8643	11.8842	11.973	11.8436	11.8966	12.1137	12.1548	12.0668	12.0972	12.0851	12.0573	12.0283	12.1063	11.8761	12.0591	12.1482
10345704	9.92409	9.79793	10.5402	10.4626	10.2799	10.5463	9.89275	10.5706	10.3692	10.4261	9.6235	10.1646	8.91248	8.77638	9.17574	8.80344	9.02541	8.73551	8.73147	9.03957	8.76315	9.03229	9.01044	8.766	8.80895	9.08547	9.19031	8.74988	8.67293	9.1934	9.10428	9.23625	9.55114	9.46828	9.49383	8.78384	8.78358	8.58753	9.07437	9.07835	9.0805	9.30766	9.51238	9.14303	9.18243	9.14142	9.02058	9.0159	8.80706
10345706	8.63959	9.03978	8.4658	8.79537	8.73221	8.53161	8.86513	8.3731	8.61274	8.24206	9.17186	8.94476	9.43293	9.46864	9.34375	9.54678	9.59353	9.76437	9.52057	9.50048	9.67923	9.44901	9.50506	9.46835	9.46178	9.46337	9.23907	9.15787	9.31281	9.37737	9.64157	9.43517	9.57218	9.59027	9.35836	9.29391	9.25407	9.13483	9.79493	10.0177	9.94998	9.92093	9.78999	9.80994	9.80703	9.87526	9.8544	10.0081	10.0934
10345715	10.1639	10.3923	9.98555	10.2997	10.5817	10.4758	10.8282	10.3577	10.5211	10.3099	10.8749	10.8307	9.66734	9.53591	9.64967	9.48239	9.63857	9.88852	9.77839	9.52651	9.70758	9.69339	9.55661	9.76751	8.8999	9.37438	9.33624	9.28529	8.99787	8.47615	8.58054	8.68634	8.64042	8.80136	8.62618	8.39868	8.64826	8.68078	9.31454	9.3691	9.32514	9.31243	9.57689	9.42668	9.68594	9.28794	9.69104	9.31023	9.34055
10345752	7.26107	6.98827	7.26613	7.4498	7.61973	6.84878	7.01495	7.25972	7.18279	7.20969	7.01687	7.34689	9.63607	10.2617	9.47349	10.572	10.3725	10.3151	10.3448	10.2348	9.8244	10.1866	9.65668	9.76774	7.1751	6.94179	7.00304	6.73306	6.67089	6.64949	7.01589	7.07389	6.62039	6.66284	6.87162	6.56938	6.28651	6.34551	7.06467	7.04919	7.3236	7.16202	7.17782	8.03941	7.98158	7.08557	6.98611	7.26851	7.49388
10345762	8.11254	8.51247	7.97623	8.47559	8.19197	7.73425	8.73175	7.53338	8.31052	8.1885	8.27117	8.25416	8.2215	8.1184	8.30517	8.2966	8.25378	8.31912	8.33773	8.1881	8.17741	8.35728	8.1467	8.49936	9.87011	10.4145	10.8227	10.4891	10.3157	9.73737	10.1451	10.455	10.3184	10.6492	10.2778	9.9331	10.0345	9.884	8.35136	9.00034	9.14777	8.48916	8.68879	8.78738	9.11528	8.60433	8.85037	9.04843	8.88483
10345777	7.62727	7.64375	7.94684	7.71285	7.16538	7.67604	7.46872	7.86555	7.84073	7.75976	7.30933	7.41328	8.31703	8.20633	8.33458	8.20792	8.25282	8.62623	8.42311	8.26421	8.27209	8.17767	8.45924	8.5384	7.20122	7.213	7.08832	6.84226	6.95665	7.17179	7.41703	6.87054	7.2091	7.09394	6.85403	6.591	6.75748	7.18629	7.88102	8.03552	7.91694	8.11884	7.99554	8.9782	9.02129	7.61275	8.49329	8.09634	8.35597
10345791	6.70204	6.59391	6.47332	7.29451	7.06763	7.04375	6.74274	6.80843	7.06327	7.06698	6.81505	6.98372	8.86855	9.10527	8.92528	8.93475	8.92281	9.32208	9.30124	9.20166	9.23889	9.05326	9.22198	9.20473	6.3886	6.36806	6.25022	6.36249	6.62743	6.40852	6.87868	6.29778	6.19267	6.30916	6.46609	5.85629	6.18606	6.21888	6.70892	7.01686	6.76682	6.8504	6.81052	6.56798	7.35409	6.90153	7.0417	6.89	6.73764
10345807	6.51583	6.70531	7.05703	6.84469	7.01505	7.03176	6.65696	6.65522	6.88118	6.9659	6.80342	6.82176	7.63549	7.59406	7.63975	7.57063	7.71753	8.25514	7.94326	7.55768	7.57769	7.4865	7.4402	7.85636	6.69709	6.58365	6.66046	6.74656	6.25214	6.39341	6.60407	6.85068	6.78784	6.55401	6.43303	6.57724	6.55347	6.42255	6.3929	6.54856	6.57469	6.38849	6.36609	6.34521	6.64897	6.47719	6.5651	6.50298	6.27915
10345824	7.10492	6.90689	6.56016	6.88266	6.96026	6.90421	6.89857	7.36693	6.95054	7.17209	6.87714	7.1961	9.7593	9.53434	9.64478	9.43625	9.70093	9.95222	9.83675	9.64315	9.47492	9.62377	9.62261	9.88421	6.71752	6.35229	6.55561	6.87058	6.7859	6.69476	6.30148	6.40506	6.46807	6.53628	6.70193	6.42743	6.10124	6.39107	6.59472	6.51051	6.72225	6.41969	6.79699	6.69747	6.36803	6.3254	6.45876	6.46839	6.3903
10345840	7.97853	7.38577	7.87835	7.76203	7.61206	7.7041	7.55933	7.91659	7.27855	7.7713	7.89994	7.50266	7.48447	7.21429	7.48056	7.2066	7.32159	7.17353	7.17428	7.26164	7.24641	7.30615	7.28959	7.32653	7.07785	7.09549	7.12763	7.02222	6.97965	7.12638	6.99762	6.91777	7.01796	7.24555	7.36761	7.13232	7.39233	7.19397	7.88394	7.86009	7.73774	7.6781	7.7768	7.94411	7.82981	7.52701	7.47937	7.41137	7.80063
10345855	7.78108	7.20827	7.50797	7.6415	7.22325	7.09493	6.96059	7.13211	7.4011	7.71321	6.95459	7.21805	6.8822	6.95243	7.09019	6.91783	6.78074	6.84321	6.78554	6.89825	7.01884	6.87896	6.89688	6.87316	6.93528	6.76397	6.83036	6.68147	7.19328	6.74707	6.91559	6.73473	6.85814	6.87262	6.8427	6.66221	6.82754	6.87313	10.7224	10.5161	10.6773	10.3713	10.3279	9.83751	10.141	10.44	9.88568	10.1761	10.4059
10345869	11.6874	10.3324	10.7135	11.0274	10.4206	10.7949	10.9654	10.7494	10.5311	11.317	10.596	10.3393	7.49764	7.46172	7.77904	7.25247	7.48062	7.33037	7.38404	7.40559	7.53003	7.77189	7.50782	7.32017	7.17176	7.26276	7.00274	7.03794	7.07553	6.95473	6.92528	6.97589	7.10693	7.45595	7.19745	7.36241	7.37587	7.08418	13.3811	13.1004	13.2416	13.2984	13.0987	13.0812	13.2945	13.1535	13.1584	13.2366	13.3029
10345875	6.8528	6.91372	7.07718	7.11404	7.6136	7.61217	7.06346	6.95539	7.4191	7.29352	7.06248	7.00127	6.56102	6.46574	6.5064	6.43073	6.68575	6.55447	6.40901	6.6589	6.66614	6.50345	6.50946	6.37354	6.46691	6.76988	6.80377	6.55943	6.61974	6.71188	6.79837	6.39869	6.60926	6.30917	6.55776	6.6303	6.52288	6.42645	6.65379	6.63031	6.44438	6.39959	6.79932	6.42092	6.64388	6.6935	6.6509	6.6867	6.69621
10345877	7.44941	8.11332	7.87503	7.94698	7.85438	8.0709	7.58849	7.85674	7.71881	8.00617	7.71124	7.95603	7.72747	7.56533	7.82659	7.72762	7.61066	7.4698	7.48234	7.64807	7.56261	7.70605	7.65422	7.41051	7.67586	7.60949	7.39378	7.31802	7.30464	7.70593	7.40347	7.34855	7.45586	7.60222	7.37361	7.31522	7.44885	7.37935	7.7543	7.49928	7.17527	7.45066	7.71851	7.17614	7.48033	7.39233	7.32101	7.62335	7.17015
10345879	7.90473	7.64054	7.6237	7.3894	7.52	6.90306	7.28784	7.64428	7.14527	7.14664	6.95382	7.50721	8.16053	8.19776	7.90379	8.25509	7.93346	7.94467	8.07756	8.06901	7.99547	7.99902	8.12431	7.98359	8.1041	8.02505	7.97729	8.00058	8.16185	7.94697	8.01107	7.85089	7.89867	8.16956	8.19784	7.70464	7.98186	7.96678	8.07978	7.79958	7.98062	7.79643	7.83565	7.72753	7.9238	8.00452	7.61048	7.893	7.69046
10345882	8.8991	9.88233	9.25303	9.27681	9.43887	9.39392	10.0095	9.40746	9.68548	9.58513	9.85349	9.45268	8.85373	9.13594	8.98247	9.08479	9.06473	9.21315	9.15983	8.9722	9.1544	8.97676	9.10948	9.04625	8.76418	9.1276	8.92656	8.85762	8.89775	9.02538	9.22804	9.18982	9.27305	8.82464	8.96237	8.94071	8.85405	8.76655	8.9432	9.0501	8.89639	9.14495	9.0041	8.77038	8.98164	9.14311	8.84451	9.02005	9.47279
10345895	8.65299	8.7073	9.27216	9.22169	8.98796	9.32996	8.7831	9.30582	9.04957	9.0579	9.03982	9.03719	8.33616	8.0854	8.51972	8.08617	8.14989	7.86526	8.10305	8.17096	8.03188	8.22518	8.18414	8.14283	7.98922	7.97992	8.15385	8.06752	8.18751	8.2618	8.01596	8.36505	8.13081	8.27924	8.59807	8.28227	8.18279	7.95014	8.20611	8.07022	8.27152	8.07235	8.08465	8.33877	7.83397	8.02105	8.09659	7.97307	7.83245
10345902	7.38886	7.32421	7.45767	7.45146	7.27806	7.59411	7.58237	7.61135	7.40109	7.29176	7.01679	7.49348	7.10823	6.96862	6.9823	6.90232	7.06073	7.05362	6.97269	7.158	7.2584	7.17651	6.97421	6.97125	7.21779	7.2383	7.40368	7.26719	7.07238	7.37025	7.05768	7.23386	7.15557	7.24213	7.4321	7.13798	6.94394	6.85543	6.71693	6.91742	6.94142	7.13443	6.70331	6.81085	6.92275	6.53024	6.57625	7.14178	6.77671
10345904	8.91654	9.07258	8.77666	9.12737	8.80644	8.28473	8.98142	8.82081	8.76067	8.63956	9.17679	8.86949	8.49862	8.69404	8.67648	8.67985	8.72308	8.6639	8.66148	8.53469	8.70463	8.60945	8.59888	8.57536	8.76191	9.02094	8.94204	8.87936	9.0709	9.06665	8.93471	9.00367	8.92984	8.87924	9.02292	9.12576	9.02729	8.88222	9.3735	9.35869	9.51122	9.58321	9.5428	9.43603	9.42926	9.36843	9.43666	9.54191	9.42984
10345909	12.1874	12.0991	12.0741	12.1555	12.1262	12.0806	12.1258	12.0843	12.0041	12.1297	12.1034	12.0699	13.256	13.2935	13.2297	13.2723	13.2381	13.2364	13.2547	13.276	13.302	13.2188	13.2411	13.1688	12.3548	12.4245	12.5245	12.4806	12.5151	12.2937	12.2772	12.2476	12.2939	12.3742	12.2167	12.5328	12.3988	12.396	12.7227	12.4397	12.6488	12.4828	12.4571	12.4404	12.374	12.4766	12.3082	12.4538	12.4368
10345911	7.4732	7.68613	7.48714	7.58526	7.56014	7.44973	7.48358	7.56207	7.8048	7.40127	7.2735	7.32585	7.39116	7.47606	7.42261	7.42498	7.2504	7.29888	7.40339	7.71241	7.35922	7.54443	7.21603	7.29095	7.28373	7.40184	7.44824	7.28005	7.37485	7.62493	7.15383	7.36294	7.56565	7.37929	7.32404	7.49711	7.58298	7.21877	6.98752	7.23195	6.99971	7.07617	7.20316	6.97324	7.19643	7.02306	7.19519	6.91042	6.77252
10345913	8.40533	8.33045	7.46532	7.85823	8.22183	7.92708	8.41672	8.24834	7.90063	8.28476	8.27447	8.10668	8.75193	8.63196	8.48533	8.5637	8.63889	8.7929	8.73599	8.57525	8.68717	8.60725	8.51712	8.87436	7.90609	8.10297	8.31934	8.42224	8.22089	7.85303	8.10388	8.26781	8.18023	7.98429	7.88437	8.20792	7.99633	8.08522	9.58899	9.68601	9.52756	9.45798	9.35407	9.58157	9.64747	9.52568	9.42161	9.458	9.43935
10345921	7.25204	7.08921	7.28715	7.12622	7.31548	7.30519	7.04033	7.49306	6.99339	7.20908	6.82986	7.539	7.27954	6.97126	7.08731	7.12896	7.17262	6.96775	7.01191	7.03644	7.04688	7.13753	7.03739	7.0545	6.90023	6.7368	6.607	6.69537	6.95036	6.81766	6.87986	6.7235	6.72711	6.54658	6.9218	6.79197	6.88358	6.8111	7.66291	7.58217	7.22878	7.44924	7.30314	7.07643	8.35378	7.68154	7.29547	7.85404	7.63163
10345926	10.5497	10.2204	10.2958	10.1964	10.3449	10.0955	10.3785	10.3911	10.1418	10.2865	10.4966	10.2095	10.2822	10.5198	10.0833	10.586	10.3631	10.5946	10.5239	10.475	10.4615	10.0643	10.3132	10.4364	10.953	10.8365	10.8889	10.7635	10.8507	10.7263	10.9164	10.6648	10.9188	11.021	10.626	10.7557	10.8318	10.7998	10.7542	10.7888	10.6872	10.8383	10.4768	10.4181	10.4308	10.685	10.7289	10.7108	10.642
10345928	7.49199	7.44626	7.77973	7.37553	7.33547	7.61982	7.77174	7.72723	7.28395	7.54118	7.37827	7.67739	7.51008	7.21568	7.38472	7.21796	7.14834	7.34773	7.09183	7.55292	7.17737	7.26027	7.3039	7.08611	7.45534	7.17941	7.38336	7.1764	7.2281	7.41932	7.0603	7.17239	7.32764	7.4142	7.3638	7.31751	7.01351	7.21755	7.71697	7.41923	7.64814	7.44613	7.45923	7.64928	7.43711	7.50018	7.22464	7.19777	7.54916
10345930	9.30621	9.29417	8.81036	8.7966	8.52074	8.64342	9.43331	8.29965	8.74352	8.73935	9.39352	8.85318	9.36016	9.3681	9.13011	9.32883	9.34194	9.63562	9.53452	9.35264	9.55768	9.39353	9.37938	9.51383	9.71321	9.69453	9.66706	9.46216	9.61029	9.40135	9.68702	9.44969	9.47594	9.36887	9.12971	9.64696	9.4088	9.35465	9.56739	9.71819	9.70504	9.8021	9.73077	9.88967	9.61299	9.82756	10.0957	9.90391	10.0848
10345967	8.94868	8.25558	8.13456	8.35159	8.01418	7.60078	8.10913	7.80955	8.38599	8.01724	8.36754	7.96876	8.06287	8.09212	7.94738	8.14603	8.01144	8.4404	8.25128	7.95739	7.92588	7.79705	8.00567	8.17477	9.35456	8.89446	9.36521	9.52703	9.30191	8.71764	9.13102	8.8581	8.82962	8.92718	8.65046	9.30375	9.47628	9.36096	8.53166	8.89226	8.77653	8.97959	8.48676	9.02729	8.88158	8.9084	9.16482	9.07221	8.99315
10345981	8.69766	9.17392	8.67694	9.15496	8.87304	9.02938	9.09153	8.70002	8.76754	8.8813	9.27398	8.5967	8.57747	8.58043	8.34799	8.76718	8.61436	8.78971	8.52551	8.62401	8.53493	8.57127	8.59777	8.7187	9.20706	9.06725	9.42969	9.41064	9.56131	9.19654	9.45156	9.26171	9.23203	9.13384	9.28549	9.47279	9.38068	9.32219	9.34711	9.3503	9.58588	9.77165	9.57749	9.40017	9.63236	9.40213	9.59467	9.20312	9.4807
10346000	8.33598	7.87514	7.88719	8.57945	8.2813	8.22185	7.7715	7.21451	7.83602	7.70332	8.19649	8.48514	6.85361	6.95981	7.02806	6.96641	6.9666	7.05198	6.96714	6.82008	7.17519	7.03868	6.95425	7.11969	6.49473	6.8533	6.59275	6.78461	6.87062	6.53077	6.77097	6.97386	7.03424	6.79944	6.86048	6.70852	6.76364	7.25755	8.63926	8.81435	8.26324	8.53734	8.81388	8.57415	9.00481	8.49835	9.12747	8.50328	8.72158
10346015	9.70284	9.07771	9.09214	9.67483	9.23449	9.5957	9.22318	9.12822	9.31329	9.42585	9.36146	9.15768	7.77479	7.60117	7.79831	7.98417	6.97867	7.72535	7.94921	7.87472	7.89903	8.19632	7.88318	7.68459	7.9832	8.14559	7.87839	8.13075	8.59648	8.03856	8.05799	8.3586	8.21911	8.25287	8.24993	8.17862	8.40404	9.19973	9.7801	9.85427	9.82662	9.75573	10.133	10.05	10.7192	9.73571	10.4416	9.93939	10.2966
10346067	6.12314	5.94801	5.97364	6.05567	6.34666	5.94795	6.08094	6.10689	6.03526	5.92746	5.86647	5.95404	6.06354	6.03037	6.13906	6.13334	6.18117	5.95477	5.99933	6.10641	6.13207	6.20666	6.28571	6.04805	5.79663	5.83225	5.95977	5.80706	5.88116	6.14544	5.91918	6.09476	5.97433	6.00029	6.31688	5.84399	5.69402	5.94975	6.3495	5.96286	6.19546	6.2198	6.02272	6.25073	5.84464	5.89922	6.00817	5.91372	5.83746
10346069	7.58308	7.26306	7.8634	7.43163	7.78057	7.43219	7.44832	8.15826	7.72502	7.78687	7.46198	7.72838	7.56003	7.73664	7.85868	7.29288	7.87209	7.75255	7.47418	7.79529	7.73307	7.53877	8.05181	7.7015	7.57651	7.49255	7.18682	7.36716	7.27064	7.63353	7.20472	7.47812	7.7222	7.82497	7.83038	7.33636	7.56306	7.14101	7.79514	7.01821	7.42689	7.86494	7.5256	7.60946	7.15087	7.42636	7.35255	7.47848	7.37796
10346072	8.64333	8.6066	9.04831	9.22204	9.08467	9.06836	8.661	9.36745	8.98325	9.06679	8.573	9.08662	8.20666	7.85329	8.40397	7.9595	8.21499	7.91159	7.88578	8.08553	7.80497	8.22123	8.11117	7.92991	8.01252	8.10115	8.16855	8.19996	8.08249	8.08645	7.84539	8.1068	7.98147	8.21188	8.18504	8.06623	7.96619	8.02839	8.52038	8.80543	8.45595	9.3257	8.84549	8.76343	8.98175	9.38055	8.94979	9.14794	9.22436
10346074	9.81815	9.50061	9.47381	9.51099	9.01284	9.27656	9.55205	9.33019	9.46432	9.31893	9.72694	9.81803	10.1544	10.0715	9.8904	10.1314	10.1038	10.1219	10.0499	10.0342	10.1841	10.0706	10.1239	10.1835	9.2874	9.53674	9.5122	9.71466	9.761	9.19693	9.62933	9.45021	9.55611	9.43018	9.30657	9.89165	9.64068	9.57393	9.51031	9.72427	9.48439	9.90482	9.46415	9.6138	9.74188	9.65276	9.75739	9.48643	9.88698
10346098	7.70958	8.07621	8.33156	7.92482	7.80816	8.15397	7.81471	8.36439	7.91401	8.00795	7.73972	8.12193	7.34859	7.18226	7.48569	7.26988	7.22982	7.28815	7.21236	7.34783	7.33287	7.33342	7.38856	7.24344	7.05026	7.45611	7.0253	7.16873	7.10117	7.293	7.18976	6.94408	7.05696	7.25594	7.20202	7.13363	7.01826	7.11118	7.41166	7.20687	7.33684	7.14426	7.15238	7.36111	7.04943	7.31042	7.11297	7.24874	7.05792
10346105	11.26	11.6931	11.5008	11.5549	11.615	11.6068	11.7397	11.5077	11.6007	11.6744	11.6345	11.4823	12.9411	12.9695	12.728	12.9794	13.0157	12.9394	12.9839	12.9638	13.0128	12.8938	13.0472	12.9192	11.0281	11.2754	11.3604	11.6373	11.7502	11.1672	10.9988	11.1367	11.2283	11.0621	11.284	11.4741	11.3096	11.4018	11.5683	11.2569	11.3157	11.252	11.3136	11.3711	11.368	11.3833	11.1044	11.3681	11.3731
10346107	7.54927	7.93655	8.39478	7.76263	8.18714	8.15893	8.04971	7.83678	8.2875	8.27358	7.77003	8.01916	7.39446	7.1644	7.6579	7.40173	7.48648	7.10519	7.21537	7.37874	7.12223	7.22708	7.21382	7.31787	7.31094	7.05096	7.18772	6.92783	7.08878	7.01882	6.90335	7.07594	7.0869	7.04289	7.17838	7.10849	7.10592	6.87435	7.12326	7.07942	7.20197	7.35351	7.11004	7.03117	7.29037	7.0186	6.9396	6.87791	6.92555
10346109	7.35898	7.5716	7.65307	7.64564	7.59608	7.85202	7.30152	7.96587	7.84328	7.33795	7.20109	7.05701	7.3109	7.15476	6.94581	7.06329	7.16959	6.95237	7.0092	7.07346	7.14065	7.03462	7.17123	7.01229	7.11592	7.24301	7.19642	7.15294	6.74671	7.21571	6.90133	7.22073	7.03959	7.33262	7.44009	7.24582	6.99017	7.12701	7.1313	7.174	7.70611	7.22349	6.85038	7.18098	7.05952	7.12609	6.97061	6.57853	6.77472
10346114	8.59419	8.89146	8.93401	8.77851	8.76507	8.5276	8.81059	8.80136	8.89492	8.58986	8.76022	8.79795	8.5975	8.49943	8.74957	8.50313	8.48295	8.26969	8.39859	8.60145	8.51091	8.57509	8.49559	8.38347	8.62355	8.63186	8.73076	8.52218	8.32369	8.5601	8.00487	8.51567	8.5316	8.69967	8.98063	8.35806	8.36851	8.33233	8.58146	8.38244	8.92807	8.57427	8.50206	8.37645	8.32015	8.5154	8.43618	8.63845	8.47149
10346116	7.07766	7.46576	7.71853	7.83873	7.4596	7.64627	7.55236	7.14393	7.82567	7.70371	7.50917	7.83491	7.02626	7.04429	6.9986	6.97088	7.07301	6.91415	7.06732	7.1472	6.75762	7.10028	6.90611	6.82001	6.72318	6.60902	7.02762	6.43344	6.65573	6.78522	6.75835	6.96542	6.66828	6.89068	6.80982	6.62087	6.6964	6.62136	6.75999	6.59061	7.02919	6.8402	6.67574	6.42722	6.92189	6.91099	6.73129	6.64503	6.56408
10346137	9.3637	8.8856	9.1057	9.25118	9.05259	8.81966	8.46307	9.12688	8.88647	9.07753	9.30704	8.58547	8.62126	8.45369	8.68033	8.36104	8.70213	8.25415	8.28987	8.45792	8.48415	8.57108	8.59813	8.37831	8.35514	8.62965	8.50191	8.32098	8.30287	8.8459	8.40202	8.45172	8.16689	8.49662	8.70124	8.38303	8.39884	8.32751	8.67234	8.40786	8.9056	8.63134	8.42732	8.6021	8.42102	8.54743	8.42874	8.59632	8.54938
10346139	8.37864	8.22138	8.36042	8.41058	8.47543	8.54612	8.20015	8.61143	8.48479	8.50425	8.37267	8.48083	7.94337	7.71026	7.97434	7.92085	7.82716	7.73726	7.82674	7.86647	7.6975	7.9935	7.72177	7.85993	7.70291	7.57751	7.8793	7.96695	7.91242	8.16778	7.80357	7.80486	7.76457	8.11523	7.98675	7.6666	7.78762	7.53947	7.92923	7.21058	8.18299	7.87591	7.67574	7.69813	7.57138	7.76457	7.67948	7.74654	7.62823
10346141	8.11733	8.6448	9.01814	8.80578	8.67773	8.87548	8.29923	8.74459	8.46127	8.75955	8.20629	9.00678	7.22102	6.71636	7.5701	6.9068	7.29503	7.24765	7.15951	7.04983	7.11061	7.51379	7.2557	7.21786	7.07161	6.78758	6.43082	6.67942	6.82294	7.0741	6.90319	6.84825	6.54447	6.8145	6.72428	6.85128	6.88581	6.3535	6.86353	6.91261	6.99186	7.04269	7.12557	6.98254	6.7983	7.05629	7.19298	6.65926	6.76227
10346146	9.3381	9.53992	9.88229	9.90073	9.62666	10.058	9.43993	9.65521	9.84443	9.94312	9.22758	9.64829	9.16396	8.95739	9.30749	8.97731	9.07215	8.97021	8.8997	9.03404	9.02518	9.5551	9.24948	9.05524	8.65789	8.58695	8.6114	8.80434	8.60692	8.72794	8.77609	8.79634	8.71164	8.67868	8.8064	8.69365	8.66989	8.6378	8.67935	8.71499	8.83043	8.76473	8.7955	8.86991	8.87713	8.86066	8.66293	8.80727	8.6933
10346150	8.96583	7.96159	8.41982	8.34599	8.00534	7.93312	8.3722	7.94805	8.1812	7.86325	8.89092	8.28258	6.83	7.11305	7.07646	6.8685	7.11855	6.9753	7.02404	6.87003	6.89496	6.87592	6.89436	7.00875	8.05765	7.45228	7.2321	7.40449	7.56647	7.27079	7.12179	6.87099	7.14007	7.1782	6.59072	6.9094	7.23589	7.0182	8.74965	9.40698	9.0279	8.92573	8.78668	8.83296	9.6182	8.55161	9.43198	8.73672	9.29084
10346164	10.7959	10.6384	10.7811	10.4598	10.8878	11.0328	10.97	10.9849	11.4059	11.3003	11.1055	10.9434	9.85841	9.46493	9.53471	9.43031	9.59781	9.7497	9.56541	9.36179	9.6021	9.77501	9.22307	10.2098	9.02414	9.13653	9.05335	9.18761	9.61233	8.96754	8.72513	9.12105	9.07849	8.96607	9.37394	9.38992	9.4468	9.55494	10.4919	10.2731	10.299	10.2459	10.5914	10.3709	10.487	10.069	10.7169	10.3327	10.3199
10346168	7.23254	8.14303	7.16087	7.09109	7.67257	7.92228	7.51788	7.38505	7.15939	7.34203	6.89733	7.12402	10.2288	10.4208	10.1998	10.4617	10.4618	10.618	10.7183	10.1901	10.3684	10.2106	10.0431	10.3272	7.26577	7.0129	7.50027	7.27269	7.25202	6.94547	7.17458	7.05263	6.97566	6.89878	6.97032	7.54269	6.93259	7.33973	5.97678	6.23931	6.65737	5.62725	6.92297	6.68342	6.97151	5.85759	6.87666	6.86056	6.92033
10346191	9.91084	10.1959	9.89187	9.77866	9.77239	9.41181	9.74154	9.4554	9.82123	9.68629	9.89819	9.73503	11.0741	10.9303	11.0484	11.0948	10.9054	10.9238	10.7602	10.7008	10.7695	10.7234	10.8202	10.8268	10.8726	10.13	10.2281	10.4976	10.6385	10.4871	10.6748	10.423	10.5212	10.5942	10.061	10.7774	10.6078	10.5789	9.18879	9.18467	8.89331	8.95375	8.94261	8.88015	8.96617	8.75474	9.0727	8.92324	8.97021
10346222	8.01764	8.5973	8.91006	8.40171	8.67741	9.29187	9.61241	8.44985	9.44843	9.46979	9.12197	8.28264	8.29801	8.67972	8.6827	8.97452	8.99873	9.17347	8.54519	8.50195	8.71403	8.36168	8.95226	8.94734	8.44493	8.49913	8.45802	8.42334	7.95874	7.72512	8.12093	8.35844	8.65688	7.52388	7.85667	8.1054	8.08735	8.13536	6.85567	7.28866	7.22629	7.65652	7.74083	7.35895	7.63892	7.77693	7.90341	7.13618	7.90067
10346224	7.01096	7.16669	7.04421	7.178	7.24776	7.36074	6.89621	7.16955	7.11731	7.03143	6.91694	7.34417	7.88324	7.74381	7.81075	7.9112	7.96173	8.15991	8.11364	7.9391	7.80263	8.09211	7.86989	7.8369	6.78253	6.87314	6.57289	6.89131	6.98512	6.56367	6.78064	6.82768	6.89569	7.10732	6.92792	7.16638	7.0202	6.93072	6.7616	7.05164	6.87677	6.66609	7.0725	7.07081	7.5367	7.19108	7.44427	7.14591	7.1828
10346235	11.7074	11.8201	11.5594	11.5707	11.3728	11.4498	11.8012	11.3756	11.658	11.4782	11.8591	11.6139	9.06001	9.01371	8.8631	9.04567	9.09459	9.33917	9.09755	8.94413	8.96379	9.00083	9.18379	9.16212	10.4674	10.2342	10.4407	10.5203	10.559	10.7201	10.7078	10.7989	10.8143	10.6284	10.4073	10.7142	10.856	10.9294	9.85296	9.82934	9.78704	9.91086	9.83084	9.86364	9.92298	9.80884	9.99767	9.88394	10.0333
10346250	7.98166	7.16157	7.60805	7.7301	7.29852	6.97915	7.26054	7.35829	7.60136	7.49334	7.3875	7.4761	6.71529	6.75679	6.91656	6.49667	6.8336	6.59937	6.56585	6.73789	6.2668	6.7715	6.78263	6.66996	6.71052	6.67369	6.54409	6.88039	6.70824	6.62208	6.52797	6.66282	6.73711	6.54522	6.61871	6.79053	6.73556	6.4494	10.9881	11.1549	11.5558	11.4702	11.2736	11.4098	11.589	11.5868	11.5537	11.5802	11.3161
10346255	8.47719	8.53436	8.18501	8.69896	8.33919	7.66083	8.5183	8.32083	8.5234	8.42928	8.50504	8.30101	8.96213	9.35937	9.0489	9.49988	9.35878	9.58835	9.46796	9.25671	9.42358	9.27299	9.27976	9.40544	9.73223	9.65152	9.71386	9.81303	9.70471	9.71377	9.878	9.80817	9.84894	9.85923	9.38754	10.0985	10.146	9.9345	8.57497	8.67024	8.78036	8.8752	8.63214	8.51456	8.60964	8.90514	8.77014	8.87791	8.7114
10346260	9.82684	9.8469	9.47585	9.56314	9.46795	8.98745	9.78106	9.35438	9.53361	9.39869	9.82296	9.40381	9.49254	9.5328	9.5833	9.66004	9.59525	9.69578	9.50283	9.67278	9.69889	9.51441	9.8935	9.68219	9.37885	9.06354	9.18336	9.50363	9.65603	9.73171	9.63137	9.66226	9.56881	9.40701	9.32256	9.83602	9.84516	9.8431	10.4739	10.4201	10.4075	10.4987	10.335	10.3426	10.1648	10.5058	10.3989	10.639	10.5221
10346269	7.40462	7.41311	7.64686	7.38556	7.91501	7.98759	7.69509	7.6476	7.63181	7.83981	7.48461	7.63703	7.28985	7.01859	7.52565	7.21179	7.46891	7.15277	7.23702	7.08835	7.09	7.1878	7.18095	7.22121	6.72293	6.72585	7.04903	6.86784	7.07525	6.92138	6.94017	6.95954	6.91199	6.59666	6.8144	6.87093	6.82228	6.63234	6.86956	6.83666	7.02098	6.87677	6.62938	6.81309	6.88625	6.80612	6.56679	6.97038	6.59912
10346298	9.67913	9.56855	9.51747	9.57102	9.38025	9.43268	9.87139	9.36119	9.50506	8.80871	9.82032	8.93117	8.535	8.79647	8.59149	8.86455	8.77101	9.15725	9.04749	8.75828	8.78663	8.53401	8.96875	8.96378	9.83823	9.605	9.67278	9.33358	9.0767	9.18959	9.43713	9.40268	9.33631	9.31058	9.53472	10.362	10.0585	9.98742	9.17456	9.28928	9.58917	9.55517	9.52974	9.27965	9.57688	9.32162	9.32478	9.16749	9.54631
10346303	11.8549	12.2228	12.1424	12.232	11.9194	12.1965	12.2297	12.0129	11.9653	11.8708	12.2592	12.0979	11.3252	11.6287	11.5182	11.8773	11.5851	11.6777	11.4413	11.5381	11.6836	11.5664	11.6136	11.3795	11.296	11.556	11.6839	11.8087	12.0882	11.553	11.5654	11.4313	11.45	11.3681	11.3027	11.8735	11.796	11.6888	10.8589	10.9158	10.9257	10.7708	11.0404	10.6702	10.5582	10.8439	10.5323	10.6646	10.8229
10346310	9.75914	9.83682	9.73814	9.64963	9.28646	9.26745	9.98278	9.13556	9.4239	9.20452	9.53807	9.30089	9.8179	10.0413	9.76149	10.1431	10.0546	10.2879	10.1913	9.99784	10.0572	10.0121	10.0363	10.0419	9.71582	9.71985	9.86341	9.80989	9.79656	9.46808	9.5858	9.48496	9.49478	9.53799	9.31299	9.84099	9.85789	9.65146	10.355	10.4318	10.3741	10.6261	10.2671	10.3844	10.293	10.4753	10.373	10.4352	10.5728
10346321	6.85665	7.0822	7.84017	7.45201	7.69814	7.72457	7.45408	7.43145	7.76761	7.37739	7.12561	7.43781	6.91415	6.95627	7.06347	6.90505	6.85104	6.99485	6.97392	7.05395	7.24184	6.95042	6.86352	6.98817	6.55	6.87556	6.94038	6.85462	6.75853	6.78152	6.82834	6.8851	6.91194	7.12512	6.94899	6.71092	6.79213	6.74944	6.9588	6.94775	6.74921	6.73416	6.6006	6.63066	7.21779	7.01974	6.991	6.86632	6.85311
10346323	8.6807	8.38265	7.88744	8.24806	8.66477	8.60508	8.71973	8.17621	8.17872	8.18908	8.6055	8.51271	8.89976	8.89898	8.787	9.03678	8.99403	9.23965	8.94831	8.88877	9.02113	8.75333	8.97851	8.85233	7.99041	8.09742	8.2132	7.82513	7.83477	7.88238	8.20365	7.89534	8.12548	8.08032	7.78954	8.35472	8.18561	8.28009	9.01304	9.12216	8.97072	9.08059	8.94074	9.0263	8.8361	8.98534	8.91044	8.81947	9.12643
10346328	8.95774	9.58412	9.09007	9.37694	8.94358	8.87082	9.42783	8.88005	9.25133	9.05435	9.31724	9.2011	10.4191	10.7209	10.6015	10.9481	10.8811	10.9487	10.9238	10.7967	10.853	10.8073	10.9096	10.8078	9.26085	9.44881	9.58868	9.68119	9.62839	9.52771	9.1493	9.41513	9.55005	9.27094	9.2346	9.46691	9.52701	9.47005	9.24459	9.43316	9.29641	9.45978	9.4708	9.65041	9.32211	9.43491	9.45081	9.67408	9.54245
10346330	7.95305	8.33981	8.48349	8.1734	8.15647	8.62256	8.23647	8.16956	8.59349	8.46002	7.89811	8.2339	7.74252	7.66924	7.70827	7.79875	7.72366	7.50601	7.47911	7.75287	7.53511	7.86661	7.64664	7.60055	7.39628	7.5669	7.56962	7.69305	7.40059	7.49298	7.31085	7.76867	7.44545	7.49456	7.58638	7.63605	7.52116	7.47534	8.34635	8.33019	8.34167	7.90881	8.07857	8.18936	8.31516	8.21756	8.18877	8.33164	8.03078
10346337	8.55399	7.93249	8.7449	8.94025	8.64691	8.67863	8.56381	8.35763	8.8738	8.47591	8.42214	8.82004	8.65043	8.56024	8.78506	8.60053	8.63213	8.53114	8.51874	8.58615	8.48939	8.58258	8.57003	8.56671	8.83651	8.89864	8.82727	8.71358	8.6028	8.97357	8.92845	8.8183	8.8455	9.00925	8.82302	8.67795	8.71256	8.54953	8.6761	8.50137	8.71257	8.92205	8.4947	8.69705	8.62017	8.81015	8.50776	8.5651	8.61002
10346340	8.35579	8.86527	8.208	8.11959	8.55114	8.49142	8.83675	7.72542	8.38179	7.64606	8.80741	8.64203	8.17275	8.52837	7.98705	8.56441	8.37247	8.55644	8.38236	8.37363	8.50104	8.27071	8.40835	8.40577	8.49905	8.77912	8.51804	8.71401	8.72359	9.04514	8.90679	9.01476	9.11144	8.80481	9.01495	8.86742	8.787	8.97616	8.18918	8.52861	8.40237	8.52463	8.64216	8.17597	8.34059	8.50822	8.47512	8.48991	8.54343
10346348	8.31145	8.62256	8.76157	8.65555	8.58915	9.09276	8.48	8.78609	8.70514	8.52468	8.44769	8.75039	8.11153	8.01724	8.05158	8.07895	7.88032	7.91069	7.88688	8.02338	8.05612	8.18598	8.05098	8.02875	8.2325	8.26332	8.25541	8.32112	8.37251	8.28097	8.14124	8.24019	8.22375	8.25033	8.32718	8.22044	8.11624	8.35236	8.44733	8.36283	8.32327	8.41565	8.45705	8.28067	8.56004	8.18782	8.24303	8.41936	8.29405
10346365	8.95134	8.0345	8.0848	8.74084	8.62541	8.92952	8.29555	8.32234	8.53505	8.89973	8.05525	8.53398	11.6005	11.4953	11.401	11.6327	11.4959	11.5925	11.6664	11.5193	11.5447	11.553	11.5951	11.5685	7.50405	7.27565	7.48623	8.19865	7.53129	7.30475	7.50742	7.22261	7.55593	7.76968	7.49744	7.65279	7.9781	8.0586	7.70365	7.77482	7.50701	7.66161	7.7155	7.75372	7.54719	7.37047	7.89325	7.48286	7.68982
10346374	10.868	10.9973	10.6658	10.8929	10.5349	10.6295	10.8887	10.575	10.6224	10.5255	10.8941	10.6313	7.35982	7.09657	7.27104	7.12718	7.0919	6.83554	7.19704	7.24608	7.18109	7.05733	7.38041	7.18562	10.8836	11.6298	11.5022	11.4583	11.0235	11.846	11.7208	11.5838	11.5142	10.9377	11.279	11.2465	11.4823	11.4346	9.93138	9.97493	9.96246	10.0016	9.83229	10.0243	10.0566	9.80317	10.2512	9.92473	9.93966
10346410	7.40726	6.9186	7.76439	7.27873	7.76057	7.37941	7.25105	7.55894	7.95535	7.30899	6.94134	7.38056	7.09409	6.87865	7.33652	6.98987	7.05735	7.06775	6.93603	7.13263	6.90921	7.15112	7.13256	7.02345	12.7246	12.9122	13.0136	12.8765	12.9115	13.3113	13.2947	13.0602	13.2095	12.9965	13.1601	13.0987	13.2253	13.0534	7.2866	7.08569	7.42973	6.99963	7.25357	6.93534	7.41822	6.95278	7.11983	7.01245	7.1929
10346448	8.48823	7.85665	8.56979	8.47086	8.53507	8.48306	8.25452	8.57737	8.70407	8.84094	8.30693	8.35799	7.78767	7.75245	8.02833	7.68708	7.82988	7.44219	7.68941	7.7804	7.73912	7.811	7.69066	7.72401	7.52499	7.34507	7.50062	7.77616	7.52076	7.66446	7.49409	7.30606	7.21159	7.65778	7.85056	7.3909	7.55627	7.58019	7.70509	7.49171	7.73591	7.38256	7.64123	7.60633	7.80582	7.39997	7.41806	7.61031	7.49774
10346485	8.09036	8.04267	8.02573	8.12069	8.15686	8.40957	8.15378	8.3642	8.52814	8.40734	7.83853	8.13116	7.85701	7.4916	7.94331	7.70302	7.78787	7.76085	7.67206	7.83857	7.67013	8.04772	7.76306	8.00436	7.67037	7.61728	7.46841	7.65799	7.67963	7.69678	7.61678	7.69201	7.40709	7.67521	7.63192	7.66732	7.56876	7.62677	7.85156	7.82341	7.94579	7.85178	7.78081	7.80252	7.67951	7.65687	7.8767	7.66218	7.74565
10346523	10.6462	10.6935	10.5109	10.5054	10.8802	10.5987	11.0631	10.2998	10.7014	10.3792	10.9749	10.6925	11.4748	11.5024	11.508	11.515	11.4975	11.6252	11.5745	11.5023	11.4729	11.3167	11.4895	11.4302	10.8356	10.8719	10.969	11.034	11.0495	10.8947	10.8622	10.9805	10.9061	10.9816	10.827	11.0753	11.0823	11.0169	10.0017	10.1856	10.1368	10.2754	10.1942	10.1653	10.184	10.3447	10.3727	10.182	10.3429
10346533	10.1289	10.2761	10.0701	9.95393	10.1636	9.68161	9.95158	9.30312	9.78303	9.65967	10.1297	9.9153	10.828	10.7644	10.8339	10.8242	10.8231	11.0768	10.6859	10.8952	10.8821	10.8764	10.9882	10.8171	10.1356	9.91185	10.0653	10.7199	10.8839	10.1075	10.3743	10.125	10.2819	10.2251	9.90841	10.792	10.8978	10.8425	9.81604	10.2367	10.0706	10.0153	9.98898	9.81913	9.89016	9.97285	9.83558	9.99748	10.0373
10346544	10.9441	11.1981	11.1249	11.0041	10.885	11.0203	11.3574	10.9989	11.0939	10.7871	11.0704	11.1771	8.0941	8.50721	8.40177	8.65132	8.53447	8.57305	8.53178	8.50746	8.74623	8.33641	8.65359	8.46915	9.51773	9.49374	9.51651	9.4714	9.52801	9.9185	10.0687	9.86673	10.0527	9.82232	9.92589	9.77895	9.80583	9.70271	10.2865	10.4617	10.1939	10.2559	10.3814	10.1113	10.0751	10.0517	10.237	10.043	10.335
10346549	9.30823	9.4134	9.24457	9.39282	9.1994	9.24013	9.29796	9.14334	9.49114	9.29599	9.45122	9.19224	10.6661	10.7739	10.7091	10.8793	10.8493	10.9003	10.9808	10.7714	10.883	10.7839	10.9907	10.9108	9.07448	9.20923	9.39469	9.38752	9.36574	8.98481	9.16636	9.01559	9.25888	9.17453	9.2135	9.12643	9.07987	9.03176	8.95819	9.23621	9.21587	9.37176	9.1163	9.2128	9.41188	9.19874	9.5164	9.06751	9.31473
10346551	8.97984	9.53369	9.18863	9.44624	9.33093	9.3521	9.8124	9.44859	9.30608	9.21671	9.81391	9.60177	9.06873	8.99365	8.67341	8.85611	9.03436	9.22092	9.20518	8.8034	8.85728	8.72092	8.86396	9.20153	10.2036	10.6423	10.5407	10.3788	10.2152	10.303	10.4461	10.2379	10.3334	10.2605	10.3711	10.5948	10.3864	10.1864	8.86427	9.18537	8.83249	8.99312	9.18809	8.93881	9.15727	8.90657	9.15128	8.89037	9.10981
10346562	8.31784	8.50274	8.4668	8.41254	8.36496	8.31284	8.68975	8.64567	8.39603	8.30478	8.47959	8.93571	8.00113	7.79986	7.85929	7.75056	8.07515	8.07893	8.25459	7.80082	7.80524	8.07921	7.86656	8.21372	8.90401	9.65418	9.46149	9.21772	9.29163	9.1445	9.16793	9.24995	9.06426	9.16526	9.55607	9.61391	9.2841	9.05619	8.11462	8.25492	8.17151	8.02695	8.46191	8.01626	8.18527	8.09411	8.25728	8.04435	8.31346
10346564	10.1798	9.65088	9.82693	9.76988	10.372	9.87213	10.145	9.82603	9.98526	10.0174	10.0202	9.93569	10.9932	11.0459	11.1196	11.1246	11.3025	11.2645	11.1721	11.1231	10.9245	10.9139	10.8983	11.0185	11.5213	11.5163	11.5688	11.0546	10.6823	11.0726	11.5852	11.0731	11.3933	11.3497	10.5817	11.1616	11.1363	11.0521	9.36485	9.78552	9.3284	9.55974	9.64724	9.39201	9.91288	9.32257	9.92839	9.18814	9.61338
10346576	10.8632	10.6248	10.3742	10.4654	10.9088	10.3607	10.9605	11.0516	10.7037	10.6765	10.9779	10.7669	11.0037	11.0669	10.8909	11.3602	11.0396	10.9358	11.0299	11.1339	11.2738	11.0169	11.2612	11.0222	10.2562	10.3487	10.3848	10.2063	10.1779	10.4086	10.301	10.5284	10.516	10.4036	10.3422	10.4887	10.546	10.4459	11.4976	11.3873	11.4837	11.4273	11.3458	11.3681	11.378	11.6435	11.402	11.6527	11.5663
10346592	9.22456	9.1486	8.72913	9.04916	8.51911	8.74338	8.70865	8.7553	8.55206	8.64074	8.62352	9.05927	9.46777	9.62945	9.26414	9.44218	9.2915	9.25946	9.23003	9.48103	9.36925	9.29773	9.26564	9.27133	9.04336	9.16947	9.1026	8.96153	8.96934	9.36163	8.91427	9.06579	8.97029	9.2348	8.95151	9.07893	8.93663	8.84738	9.5375	9.34098	9.35835	9.40931	9.12781	9.37343	9.22801	9.29572	9.24491	9.34764	9.09366
10346594	7.68789	8.01351	8.05242	7.57436	7.90319	8.19374	7.63693	7.98539	8.19011	8.02158	8.08046	7.91794	7.36223	7.34639	7.53675	7.14707	7.29068	7.32842	7.4011	7.4398	7.29509	7.47497	7.39103	7.4123	7.35317	7.18574	7.1257	7.14265	7.05707	7.43222	7.06012	7.33168	6.9322	7.34559	7.24061	7.27734	7.35518	7.11839	7.66722	7.34493	7.4629	7.3641	7.51273	7.4259	7.52202	7.59979	7.4921	7.46413	7.16173
10346607	9.06321	9.49974	9.39515	9.02451	8.74144	8.6859	9.28384	9.31316	9.5287	9.39263	9.5719	9.39579	8.1388	8.31604	8.04793	8.39195	8.40548	8.47255	8.34173	8.3568	8.2962	8.36131	8.08141	8.29503	9.69272	10.3151	10.1166	9.44976	9.5582	9.7522	10.0025	9.34335	10.0357	9.68586	9.71152	9.16411	9.24616	9.47947	11.4455	11.632	11.4728	11.8372	11.4199	11.5385	11.5249	11.4801	11.5431	11.5124	11.5986
10346611	7.07344	6.82545	7.1437	7.12736	7.01044	7.37008	6.76236	7.18627	6.90363	6.99267	7.04981	7.01104	7.0306	7.09187	6.88147	6.8671	6.84186	6.7501	7.00009	6.97525	6.81703	7.19253	7.01032	6.91021	7.12272	7.00758	6.71137	6.93959	6.92882	7.02285	6.95572	6.84735	6.83258	7.25995	7.17818	6.74812	7.19395	6.81455	7.72415	7.88987	7.64272	7.81135	7.67597	7.85235	7.5224	7.38888	7.68543	7.52596	7.43301
10346634	8.10797	7.94541	7.62935	7.7988	8.09769	7.95511	8.39754	7.39557	7.50841	7.5751	7.99494	7.53107	9.80889	9.97803	9.81556	10.0348	9.75511	10.1391	9.90164	9.89226	9.98961	9.84379	10.0031	9.82544	8.31692	8.64832	8.70295	8.3223	8.06362	8.34936	8.39073	8.34054	8.21933	8.11686	7.78489	8.55201	8.17014	8.33783	8.06005	8.02499	8.04759	8.25491	8.24649	8.06329	8.01961	8.11011	8.10543	8.13579	8.08786
10346651	12.1889	11.8462	11.9449	11.8925	11.9366	11.8884	12.0283	12.0431	12.022	12.0386	12.0822	12.1029	9.56969	9.11439	9.32379	9.19092	9.37191	9.52803	9.42398	9.16236	9.28537	9.6637	9.15844	9.59865	11.7285	11.4885	11.7709	11.2454	11.0587	11.0933	11.4697	11.4391	11.1878	11.6545	11.1056	11.2445	11.3796	11.3467	12.6843	12.6673	12.6781	12.7474	12.4584	12.5069	12.6351	12.5503	12.6574	12.4477	12.6386
10346668	9.8265	10.5896	10.078	10.4128	9.96335	10.1832	10.8691	10.2872	9.87529	10.2079	10.4062	10.308	10.6749	10.524	10.7567	10.4622	10.5657	10.6902	10.5927	10.5998	10.6302	10.5665	10.5228	10.7251	9.71632	9.69842	9.71848	9.64327	9.57595	9.43473	9.63836	9.60021	9.52515	9.6052	9.71381	9.46989	9.50985	9.51234	9.44527	9.64269	9.52886	9.55453	9.61324	9.60284	9.83146	9.50438	9.6864	9.90889	9.68686
10346678	8.12997	8.72083	8.20773	8.2493	7.83878	7.80801	8.25083	8.31009	8.52184	8.10913	8.31512	8.04667	7.61691	7.43413	7.6118	7.4868	7.47582	7.71591	7.51456	7.48355	7.58382	7.4342	7.61029	7.61847	7.91174	7.80096	7.79463	7.93117	8.34585	7.9334	8.28984	8.17025	8.09733	8.02881	8.02449	8.36598	8.51603	8.16128	7.97085	8.23827	8.04003	8.24351	8.24343	8.11003	8.21869	8.27656	8.43352	8.14883	8.33221
10346695	10.4655	10.5883	10.3563	10.0784	10.3157	10.3465	10.6429	10.4343	10.5229	10.322	10.7097	10.6738	8.1906	8.07658	7.98142	8.07555	8.36624	8.25285	8.12504	7.87843	7.89393	8.26885	8.00511	8.22443	10.1069	10.0121	10.1582	10.0089	9.92058	10.0847	10.104	9.99189	10.0008	9.94412	9.96934	10.0485	10.0276	10.0214	10.3205	10.3909	10.1892	10.3664	10.4592	10.3233	10.3698	10.4121	10.4642	10.4219	10.4682
10346722	11.2784	11.5291	11.4146	11.3828	11.4	11.4334	11.4745	11.5276	11.5853	11.4604	11.6337	11.6104	8.96521	8.52033	8.70198	8.80073	8.62704	9.09272	8.74945	8.71839	8.50378	9.06216	8.68314	8.94589	11.0353	10.8183	10.9356	10.9057	10.7901	10.8384	11.0985	11.0153	10.9135	10.8999	10.9418	10.8716	10.973	10.9131	11.215	11.3301	11.0732	11.223	11.3311	11.1251	11.2719	11.1949	11.2483	11.2159	11.3039
10346747	8.03128	8.44417	8.16002	7.71662	8.14842	8.22967	8.72507	7.9482	8.18372	8.05481	8.44151	7.91706	8.74915	8.85732	8.73427	8.85967	9.02004	9.15515	8.96264	8.88988	8.87017	8.66544	8.85038	8.96371	8.97975	8.53263	8.91129	9.18515	9.47947	8.78185	8.9685	8.98858	8.99091	8.84969	8.68718	9.19625	9.25333	9.21291	8.41137	8.65146	8.47398	8.5932	8.61427	8.62874	8.85369	8.44983	8.59324	8.55826	8.77324
10346762	8.75458	9.09061	9.28976	9.43427	9.39442	9.63573	9.20788	9.53358	9.36782	9.66227	8.9216	9.30429	8.7144	8.25192	8.95876	8.40972	8.55483	8.25115	8.34564	8.54732	8.26481	8.76398	8.5844	8.52761	8.00489	8.1923	8.12958	8.2289	8.34863	8.42066	8.31603	8.38996	8.30108	8.4233	8.61809	8.00736	7.82464	7.98595	8.73424	8.13341	8.83843	8.81556	8.51755	8.28645	8.40008	8.74188	8.34318	8.52933	8.23263
10346764	9.6453	9.33232	9.1538	9.19376	9.5985	9.60191	9.67128	9.04259	9.64539	9.27467	9.50727	9.48691	9.05206	8.8279	8.87664	8.83201	8.84765	9.14597	9.04538	8.74849	8.99985	8.95271	8.92015	9.32174	8.62723	8.81642	8.72803	8.98692	8.93482	8.38152	8.60038	8.64238	8.59127	8.7367	8.70132	8.82488	8.83881	9.06746	9.52587	9.80974	9.66198	9.68313	9.78958	9.85684	9.90279	9.60102	9.82508	9.72621	9.76045
10346780	12.3758	12.1244	12.1843	12.1661	12.5601	12.3271	12.4108	12.3167	12.2718	12.1982	12.3849	12.4374	13.1955	13.2251	13.1059	13.1557	13.1769	13.233	13.1549	13.1863	13.2228	13.1541	13.2265	13.1798	12.3386	12.2794	12.4369	12.6559	12.7253	12.1967	12.4779	12.1865	12.2057	12.3107	12.0731	12.6284	12.5027	12.5691	11.5492	11.718	11.4567	11.5863	11.7724	11.6148	11.7917	11.5151	11.6181	11.3682	11.6586
10346783	7.03061	7.09559	7.05212	6.79481	6.94832	6.87983	6.97086	7.31535	6.84394	7.1783	6.94628	6.92807	7.07365	7.10817	6.86821	7.20705	7.01963	7.56418	7.20591	7.03081	7.04287	7.13038	7.17893	7.31574	6.61562	6.39703	6.66079	6.77767	6.71868	6.69106	6.66031	6.82706	6.5298	6.5713	6.66202	6.83269	6.53487	6.70201	7.30998	7.8638	8.18814	8.13784	8.08993	7.80687	8.14977	8.1658	7.95555	8.21824	8.17557
10346790	7.01214	7.1271	7.24142	7.47947	7.14494	7.46955	7.11793	7.63417	7.37849	7.13734	7.34076	7.23191	6.86535	6.68457	6.82641	6.862	6.65392	6.90164	6.62245	6.70164	6.5594	6.92704	6.57591	6.59473	6.55723	6.44214	6.59321	6.26534	6.61973	6.47858	6.45097	6.40949	6.3358	6.54613	6.39481	6.4569	6.61889	6.6773	6.48575	6.19606	6.65948	6.76873	6.61057	6.32543	6.19937	6.32853	6.30637	6.50321	6.68074
10346799	7.25963	7.24298	7.78311	7.42804	7.58007	7.67562	7.27571	7.27451	7.27679	7.34513	7.2572	7.26884	7.35796	7.16752	7.48953	7.45885	7.3356	7.53461	7.31034	7.33278	7.60847	7.31066	7.28878	7.3434	7.73509	7.39409	7.53415	7.90211	7.69367	7.17079	7.51893	7.14509	7.27282	7.47673	6.91681	7.54099	7.77383	7.85793	7.19794	7.00163	6.88263	7.03285	6.97385	7.10499	7.20697	7.29015	6.96506	6.95122	6.97817
10346808	11.2004	11.2895	11.227	11.3392	11.258	11.3253	11.3588	11.2244	11.422	11.3112	11.3374	11.2125	12.7131	13.0015	12.7763	13.0759	12.9299	12.8983	12.8996	12.9309	13.0029	12.8473	12.9761	12.864	11.3801	11.3215	11.3925	11.8338	11.9073	11.2956	11.3765	11.3795	11.3848	11.4149	11.2298	11.6812	11.7079	11.7419	11.2424	11.3807	11.2708	11.3476	11.1835	11.3043	11.323	11.3054	11.1388	11.2861	11.3394
10346810	7.8806	8.08606	7.98872	7.9379	7.72631	7.98133	8.02568	7.79	8.13851	7.97149	8.04894	8.11789	7.23557	7.12332	7.09662	7.01276	7.28897	7.17727	7.36379	7.13392	7.28022	7.38418	7.16067	7.46658	8.44626	8.22856	8.57497	8.29964	8.36791	8.58221	8.45673	8.53035	8.23423	8.45491	8.57507	8.21106	8.45371	8.35477	8.27613	8.34628	8.06623	8.02194	8.33717	8.19543	8.26386	8.05294	8.31186	8.09995	8.32334
10346838	9.11191	9.06357	9.20699	9.30278	9.31929	9.69345	9.01129	9.68556	9.36995	9.40299	9.28594	9.33912	8.70269	8.4791	8.82129	8.54073	8.60061	8.50941	8.47322	8.62844	8.51222	8.86003	8.53698	8.73758	8.59103	9.03825	8.69192	9.05597	8.78989	8.91069	8.97461	8.919	8.87396	8.71213	8.83727	8.71082	8.78876	8.78428	8.88321	8.74193	8.71182	8.42644	8.86244	8.91978	8.695	8.54748	8.85578	8.88877	8.85713
10346840	10.9383	10.8302	10.9087	10.7668	11.1976	11.0395	11.2225	11.0944	11.1525	11.0338	11.0684	11.0291	11.9148	12.0706	11.9237	12.015	12.1278	12.1163	12.0572	11.9308	12.0828	11.7955	12.0183	12.1047	11.2146	11.1031	11.2276	11.3875	11.4299	11.1325	10.7088	11.1644	11.0713	10.9771	10.9536	11.5328	11.4712	11.4576	11.4407	11.2612	11.1998	11.2317	11.5805	11.2543	11.2839	11.5941	11.2779	11.3947	11.4126
10346843	10.8376	10.9962	10.9198	10.6946	10.9933	10.9451	10.8617	10.8418	11.1406	10.908	10.9009	11.1491	7.90265	7.73525	7.80408	7.87516	7.78058	8.08631	7.94023	7.59806	7.66246	7.58615	7.99132	8.07336	8.66547	8.61583	8.53707	8.58097	8.49919	9.18478	9.02606	9.24761	9.1608	8.7842	8.9235	8.87785	8.77785	9.20103	8.6859	8.8926	8.52094	8.81982	9.17615	8.87748	9.15291	8.64672	9.17516	8.71849	9.09965
10346867	10.2459	10.8027	10.1044	10.5232	10.362	10.0439	10.6917	10.2072	10.236	9.86759	10.7036	10.325	12.2019	12.349	12.1303	12.392	12.2952	12.152	12.2887	12.2733	12.4183	12.3493	12.408	12.2982	10.8887	11.4342	11.0163	11.2122	11.3088	11.4307	11.3456	11.3514	11.5248	11.0567	11.4295	11.2433	11.1086	11.1338	10.6686	10.7331	10.7133	10.7206	10.6748	10.5471	10.699	10.7252	10.6524	10.7154	10.7952
10346874	7.98416	7.76834	8.02516	7.95284	7.89033	7.94299	7.60551	8.34325	7.98793	7.94911	7.82786	8.14225	7.88007	7.78633	7.78649	7.75622	7.67322	7.45888	7.65287	7.60536	7.84453	7.81465	7.64954	7.63267	7.3114	7.37767	7.20766	7.47865	7.29175	7.32489	7.14266	7.18406	7.31804	7.41192	7.6408	7.34473	7.38855	7.26292	7.43961	7.14945	7.42288	7.23459	7.23077	7.53295	7.10738	7.19858	7.19696	7.56924	7.0359
10346876	7.6881	7.7865	7.93708	8.17546	7.84582	7.74601	7.92	7.9416	8.06287	8.17638	7.60758	7.96895	7.41203	7.28461	7.56153	7.35078	7.62964	7.3049	7.13346	7.47228	7.34365	7.4982	7.36727	7.28545	7.26871	7.71509	7.74951	7.31681	6.98091	7.44693	7.34108	7.32304	7.47974	7.57589	7.73255	7.28338	6.98609	7.14567	7.50314	7.19996	7.36073	7.31214	7.16554	7.42328	6.94306	7.2714	7.15053	7.08321	6.80039
10346878	7.49688	7.77933	7.85085	8.00662	8.05241	8.01153	7.90237	7.51655	7.96538	7.57944	7.95964	7.97072	7.0618	7.03341	7.18499	6.9459	6.93659	6.89864	6.83097	6.97448	6.79898	6.90377	7.13547	6.81773	6.79277	7.03356	6.90183	6.793	6.81426	7.07589	7.0907	6.70473	6.92644	7.12059	7.0359	6.78904	6.72861	6.98088	7.24606	7.34631	7.21175	7.26768	7.44342	7.40991	7.2391	7.23623	7.40795	7.12605	7.02929
10346882	8.31893	7.87388	7.71333	7.82999	8.01465	8.19509	7.94574	7.68094	8.17506	7.80783	8.1709	7.78521	6.95718	6.84097	7.1326	6.56544	6.67612	6.91694	6.87871	6.99188	7.04582	6.95034	6.99333	6.78845	9.09557	9.14825	9.17432	9.63725	9.36556	8.72079	9.03524	8.87482	9.05839	9.30884	8.79734	9.15085	9.54092	9.06137	6.97483	7.47354	7.459	7.39004	7.74204	7.62601	7.83178	7.49204	8.10547	7.07688	7.53516
10346914	8.46697	8.87093	8.5231	8.30484	8.57585	8.27243	8.89208	7.763	8.30891	8.14907	8.90558	8.13626	8.16304	8.38853	7.97301	8.42248	8.38074	8.71531	8.34666	8.36019	8.42763	8.24949	8.3667	8.42585	8.38483	8.32827	8.22247	8.76525	8.83409	8.42694	8.45706	8.50814	8.67012	8.39775	8.29769	8.79115	8.68646	8.66224	8.82489	8.98371	8.77918	9.29159	9.07688	8.96239	9.00543	9.17643	8.91974	9.10404	9.18127
10346928	8.39282	8.29236	8.503	8.39553	8.50907	8.51421	8.50365	7.77887	8.44306	8.82675	8.34348	7.97731	8.22168	7.91969	8.17081	7.91471	7.9872	7.91119	7.87289	7.94046	7.92494	8.18395	7.90793	7.92055	7.79366	7.77302	7.71354	7.73361	7.69885	7.86535	7.55729	7.58176	7.72245	7.55597	7.88446	7.71179	7.68308	7.65106	7.76307	7.67117	7.85658	7.67868	7.5901	7.39189	7.47103	7.46285	7.85278	7.6532	7.66707
10346938	7.20819	7.1993	7.64493	7.51822	7.57222	7.21581	7.41648	7.52692	7.61448	7.38126	7.20074	7.52589	6.93745	6.74194	6.9776	6.80302	6.97357	6.54618	6.69087	6.77568	6.65349	7.07096	6.71401	6.75275	6.49603	6.49003	6.67479	6.57341	6.42199	6.90403	6.52626	6.47852	6.73579	6.79386	6.69691	6.63401	6.81052	6.57146	6.83082	6.84734	6.71978	6.64149	6.88662	6.89063	6.37027	6.87849	6.58036	6.68783	6.81595
10346941	6.56154	6.67431	6.23125	6.62594	6.75334	6.28063	6.67549	6.56173	6.573	6.45577	6.7721	6.5057	6.29111	6.17055	6.34045	6.29292	6.23503	6.27076	6.18657	6.30605	6.1807	6.4692	6.25695	6.16612	6.61962	6.31412	6.34796	6.35226	6.35507	6.19129	6.26918	6.56981	6.33321	6.23381	6.43117	6.34961	6.17929	6.36342	6.17411	6.65398	6.12536	6.43411	6.25176	6.23162	6.29685	6.22518	6.18828	6.26212	6.25033
10346943	9.66888	9.71283	9.4776	9.42257	9.24531	9.32296	9.67815	9.38608	9.5177	9.45647	9.70937	9.49075	10.2934	10.335	10.0868	10.2565	10.2428	10.5028	10.4525	10.2858	10.4518	10.4013	10.2899	10.3816	9.45776	9.65497	9.6011	9.44623	9.62593	9.31871	9.53473	9.37783	9.53701	9.443	9.32801	9.49778	9.6062	9.56615	9.59563	9.72573	9.68908	9.72016	9.53772	9.40861	9.56547	9.63211	9.64851	9.62557	9.64661
10346960	8.50437	8.1774	8.11633	8.40692	8.66964	8.58203	8.89112	8.17742	8.59413	8.2453	8.7275	8.4958	8.18386	8.08825	8.03595	8.2958	8.31738	8.48444	8.33624	8.0821	8.24069	8.32916	8.12574	8.27729	8.17673	8.04123	8.24007	8.13101	8.04645	8.09941	8.50735	8.24026	8.30873	8.19533	7.95751	8.1274	8.22247	8.36666	9.2303	9.69381	9.64839	9.795	9.55015	9.50203	9.68159	9.70756	9.77704	9.61282	9.53435
10346970	8.89691	9.43847	9.03817	8.86774	8.81301	8.7748	9.22811	8.74412	8.79866	8.66856	9.22336	8.84422	8.83837	8.83404	8.70574	8.87324	8.77473	8.9737	8.88643	8.73354	8.85175	8.96149	8.86384	9.13744	9.21785	9.33351	9.29659	9.50282	9.48885	9.03399	9.10815	9.33553	9.2165	9.23699	9.27237	9.5819	9.35469	9.39093	8.11391	8.37327	8.09439	8.33425	8.37874	8.35683	8.37733	8.13564	8.40278	8.29667	8.19845
10347018	7.75823	8.03525	7.90822	8.13187	8.17464	8.4286	8.17067	8.15713	8.20805	8.47961	8.33918	7.90593	7.25578	7.18745	7.31155	7.10391	7.30582	7.35156	7.1519	7.16112	7.30038	7.27493	7.01131	7.13644	7.12071	7.01543	7.08519	6.83009	6.92596	6.93123	7.12803	7.21624	6.832	7.18519	6.99384	7.0995	6.87025	6.9063	7.33121	7.15661	7.22689	7.16184	7.1078	7.09738	7.08251	7.11356	7.11449	7.47804	7.11913
10347033	8.67251	8.44365	8.71404	8.92418	8.83267	9.13099	8.76748	8.87527	9.04389	8.90374	8.58467	9.056	8.31278	8.25803	8.2487	8.18241	8.16794	7.96424	8.20489	8.13491	8.16187	8.35698	8.0955	8.16006	8.33021	8.13482	8.28151	8.17668	8.32986	8.35185	8.20622	8.48502	8.27663	8.43461	8.57273	8.43545	8.61642	7.97168	8.47091	8.34374	8.44091	8.33125	8.4716	8.16615	8.26556	8.37861	8.05231	8.51954	8.26019
10347036	8.23901	8.47574	8.537	8.73568	8.55599	8.54667	8.49788	8.32503	8.71857	8.78603	8.70311	8.66427	7.52909	7.31044	7.53645	7.30405	7.49447	7.21211	7.14434	7.27741	7.4289	7.26538	7.00387	7.46629	7.48459	7.5111	7.28422	7.70739	7.59351	7.54107	7.87391	7.58394	7.69813	7.81749	7.77834	7.77396	7.64152	7.97074	7.92493	8.01879	7.87132	8.19611	8.17305	8.60949	8.67341	7.95412	8.27095	8.09776	8.13214
10347058	7.09571	7.36508	7.04738	7.69664	7.4691	6.98482	7.26999	7.00322	7.37969	7.34224	6.89743	7.52952	7.17301	7.01675	7.14019	7.02497	6.90791	6.95022	6.88109	6.98724	7.02668	6.9726	6.97952	6.87877	7.09169	7.12076	6.93287	6.73764	7.11169	6.81547	6.9859	7.18664	6.8932	7.1597	7.08115	7.10215	7.00644	6.96859	7.31969	6.93389	7.23254	7.13631	7.07344	6.84417	7.12179	6.98361	7.26823	7.04921	6.88305
10347060	9.19542	9.02384	9.2344	9.00527	8.95998	9.27964	8.84301	9.05436	9.08296	9.03981	8.8473	9.07746	8.27544	8.22632	8.49794	8.09741	8.25258	7.96816	8.21985	8.28972	8.18738	8.30411	8.16203	8.08575	8.26392	8.20425	8.27009	8.13026	8.01662	8.25151	8.14253	8.14865	7.93623	8.15677	8.44743	7.96141	7.99923	8.11081	8.31966	8.1291	8.59975	8.35627	8.07453	8.23996	8.25847	8.00283	7.90886	8.21257	7.91109
10347073	8.516	8.56229	8.42339	8.42485	8.62918	8.8029	8.63279	8.21292	8.79796	8.74556	8.62582	8.65366	7.98826	7.82128	8.01525	7.75296	7.86429	7.75879	7.58505	7.67305	7.74022	8.0214	7.75274	7.69834	7.71866	7.57935	7.80205	7.85749	7.62339	7.71019	7.90737	7.75392	7.70699	7.69608	7.74772	7.61143	7.51733	7.58886	7.52008	8.12381	7.91103	7.8958	8.00627	7.79718	7.73678	7.63443	7.58133	7.72014	7.66178
10347106	10.8041	11.0079	11.0213	10.7561	10.857	10.5871	11.1741	10.8725	10.9362	10.8648	11.065	11.0265	10.7457	10.7893	10.7665	10.8244	10.83	10.9237	10.7623	10.7475	10.802	10.801	10.6468	10.7914	10.0836	9.90694	10.1044	10.4458	10.4032	9.9788	10.1174	9.8679	10.0398	9.95234	9.8253	10.4308	10.5267	10.3495	9.04197	9.1456	9.07096	9.24713	9.22899	9.18343	9.43335	9.35041	9.57436	9.53629	9.41753
10347115	5.79434	5.68297	5.5195	6.06722	6.0066	5.91678	6.04692	5.94562	5.62971	5.71867	5.58672	5.89765	5.61016	5.42377	5.59992	5.51016	5.63425	5.60356	5.68594	5.77717	5.47322	5.68333	5.57747	5.51695	5.93872	5.70632	5.78844	5.63153	5.67917	5.94153	6.29773	5.9513	5.9686	5.91138	6.13355	5.7532	5.58658	5.806	5.81245	5.55031	5.49903	5.60521	6.01592	5.76759	5.79499	5.90594	5.57874	5.53337	5.62926
10347117	7.91293	7.7857	7.78263	7.60675	7.70711	7.97741	7.89278	7.71906	7.60428	7.91079	7.7802	7.96954	7.22103	7.25714	7.31604	7.03494	7.18177	7.19292	6.97087	7.2581	7.31404	7.1322	6.93167	7.02639	13.6567	13.3839	13.5935	13.5899	13.6511	13.4783	13.4665	13.5496	13.4377	13.6338	13.617	13.5856	13.556	13.3674	7.10326	7.19223	7.41529	7.33814	7.27448	7.31665	7.02332	7.22228	7.45703	6.75783	7.15444
10347158	7.20983	7.12875	7.036	7.22102	7.34716	7.15788	6.47074	7.24512	7.15153	7.17794	7.20266	7.30037	7.16847	7.08696	7.55349	7.28524	7.15976	7.0762	7.14878	7.32002	7.21754	7.32238	7.18514	7.00832	6.66034	6.80169	6.72688	6.74327	6.75736	7.07778	6.86422	6.7949	6.89692	6.96592	6.93745	6.89139	6.74615	6.86592	6.63559	6.78852	6.68413	6.78546	6.75686	6.70436	6.70196	6.90845	6.69711	6.77603	6.73972
10347163	7.18025	7.53159	7.56703	7.31642	7.26751	7.49845	6.99706	7.57122	7.50449	7.50924	7.41434	7.41662	6.39925	6.32865	6.59519	6.26235	6.61641	6.36899	6.31576	6.51576	6.63718	6.60533	6.46538	6.34415	6.08642	6.02091	6.01912	6.16066	6.40663	6.10041	5.81612	6.12315	6.0188	6.32394	5.97553	5.97915	6.03192	6.28228	6.13819	5.83944	6.1251	6.21747	6.37813	6.04944	6.09725	6.3657	6.10675	5.9471	5.97929
10347186	6.9908	7.66509	7.77189	7.50733	7.56078	7.61297	7.65494	7.61	7.72094	7.38742	6.92085	7.43295	6.86069	6.16026	7.14971	6.98323	6.91587	7.0071	6.77119	6.93515	6.65948	7.06243	6.75781	6.90682	6.92545	7.05452	7.06306	7.02764	6.84816	7.06522	7.04996	7.16748	7.25582	7.31966	7.221	6.96111	6.93636	6.89435	6.86663	6.92426	6.93019	7.22612	7.07811	7.30526	6.59007	7.1661	7.16571	6.87915	7.01288
10347188	8.68665	9.07041	8.90561	9.42184	8.93381	9.4279	9.02901	9.33015	9.25196	9.23377	9.10331	9.35622	7.97286	7.74305	8.20458	7.78106	7.90748	7.78166	7.76673	7.88752	7.8154	7.97414	7.91988	7.91247	7.75985	8.02727	7.77837	7.89847	7.77807	8.03812	7.60379	7.92364	7.95406	8.05473	7.87341	7.80163	7.76792	7.73499	7.84331	7.90675	7.82533	7.60529	7.86285	7.8067	7.60398	8.09013	7.81109	7.70287	7.90789
10347193	10.2863	10.068	9.68018	9.9723	9.85573	9.67863	9.8724	9.63	9.88128	9.46136	10.2197	10.2037	11.294	11.262	11.1599	11.2493	11.2255	11.3924	11.0929	11.2231	11.2181	11.2073	11.2841	11.1605	10.0379	10.0411	9.89372	9.89623	10.2565	10.2607	10.3524	10.2423	10.3718	10.1201	10.1281	10.164	10.3157	10.1269	10.1841	10.4406	10.2778	10.178	10.2328	10.1587	10.2595	10.2894	10.1273	10.3342	10.3176
10347210	7.74007	7.97058	8.0351	8.22656	7.84436	8.03389	7.92131	8.15747	7.81108	7.87348	7.81507	8.21232	7.49568	7.60591	7.3707	7.45512	7.16934	7.33583	7.25293	7.43346	7.53591	7.41424	7.42293	7.33267	8.0238	7.83632	7.71003	7.56864	7.39593	7.77352	7.7398	7.79819	7.52269	7.7292	7.82635	7.57883	7.43574	7.48639	7.67701	7.4869	7.6368	7.56664	7.82069	7.58996	7.60243	7.84498	7.75913	7.47171	7.70299
10347214	6.96307	7.38218	7.48069	7.14897	6.81578	6.99219	6.93805	7.12427	7.26078	7.49285	6.71186	7.18039	7.61991	7.71804	7.63182	7.48861	7.58894	7.32709	7.58146	7.5956	7.73831	7.38533	7.48269	7.42948	7.52006	7.2599	7.36815	7.39201	7.30703	7.52795	7.09784	7.292	7.12273	7.217	7.1811	7.55395	7.32959	7.14516	7.34091	7.28494	7.29327	7.253	7.18178	7.33625	7.31383	7.4801	6.98058	7.2734	7.08061
10347216	12.3518	12.2271	12.3153	12.3809	12.2338	12.3637	12.3716	12.3094	12.2416	12.3138	12.367	12.3095	13.1686	13.2649	13.1852	13.228	13.1976	13.2287	13.2183	13.2236	13.2697	13.1538	13.2003	13.1985	12.5625	12.5222	12.7104	12.69	12.7165	12.2777	12.447	12.4198	12.257	12.5596	12.1425	12.6174	12.4493	12.5953	12.8561	12.8237	12.848	12.8543	12.7235	12.8115	12.8002	12.8036	12.6797	12.6992	12.7749
10347218	8.99332	10.2343	9.49154	10.0276	9.67138	9.61025	10.0821	9.24672	9.36395	9.2888	10.0698	9.01655	9.96645	10.3356	11.2255	10.5897	10.7175	10.6413	10.4855	10.8547	10.3488	10.9289	10.6009	10.1651	10.1223	10.237	10.5419	9.23602	9.4826	10.5846	9.4777	10.7477	10.4522	10.2864	10.0593	8.95429	9.0182	9.02215	9.47097	9.11528	9.4182	8.93785	9.59078	9.37467	8.87855	9.75379	9.16013	9.79308	9.62486
10347220	10.7318	11.6082	10.8474	11.207	11.0306	11.1465	11.3281	10.8351	10.8181	10.8207	11.1819	10.6385	10.6206	11.0704	11.9299	11.4811	11.5218	11.3904	11.4101	11.7756	11.0849	11.6336	11.4242	11.0013	11.2656	11.4167	11.6453	10.3261	10.5627	11.8388	10.7174	11.9473	11.4488	11.4762	11.1795	10.1178	10.1478	10.0473	10.6326	10.2478	10.6674	10.2276	10.7552	10.6465	9.97378	10.9069	10.2514	10.842	10.6519
10347222	10.7318	11.6082	10.8474	11.207	11.0306	11.1465	11.3281	10.8351	10.8181	10.8207	11.1819	10.6385	10.6206	11.0704	11.9299	11.4811	11.5218	11.3904	11.4101	11.7756	11.0849	11.6336	11.4242	11.0013	11.2656	11.4167	11.6453	10.3261	10.5627	11.8388	10.7174	11.9473	11.4488	11.4762	11.1795	10.1178	10.1478	10.0473	10.6326	10.2478	10.6674	10.2276	10.7552	10.6465	9.97378	10.9069	10.2514	10.842	10.6519
10347224	10.7318	11.6082	10.8474	11.207	11.0306	11.1465	11.3281	10.8351	10.8181	10.8207	11.1819	10.6385	10.6206	11.0704	11.9299	11.4811	11.5218	11.3904	11.4101	11.7756	11.0849	11.6336	11.4242	11.0013	11.2656	11.4167	11.6453	10.3261	10.5627	11.8388	10.7174	11.9473	11.4488	11.4762	11.1795	10.1178	10.1478	10.0473	10.6326	10.2478	10.6674	10.2276	10.7552	10.6465	9.97378	10.9069	10.2514	10.842	10.6519
10347226	7.61772	7.99038	8.07949	8.08267	8.07628	8.15841	7.53554	7.86385	7.83183	7.74458	7.65966	7.73096	7.56639	7.35414	7.71323	7.44581	7.69926	7.03822	7.41043	7.50649	7.47501	7.64053	7.59098	7.38988	7.33903	7.15325	7.17991	7.47248	7.27731	7.38933	7.38006	7.32658	7.31405	7.55605	7.62788	7.44251	7.53453	7.35617	7.67022	7.15301	7.51911	7.30192	7.25984	7.13896	7.2513	7.10013	7.32673	7.23106	7.12258
10347232	8.25488	7.99017	7.85241	8.25311	7.97479	8.51896	8.16836	8.02133	8.02887	8.68102	7.97233	7.88656	9.2162	9.2779	9.04386	9.23685	9.17796	9.29411	9.10636	9.14526	9.23997	9.00873	9.29951	9.26841	9.33947	9.00953	9.26398	9.86647	10.009	9.49969	9.67094	9.60695	9.53855	9.52438	9.55166	10.0018	9.98644	10.0212	10.0289	10.4329	10.4485	10.5915	10.0038	10.3297	10.4884	10.3948	10.5794	10.4223	10.3453
10347254	7.96221	8.19844	8.02574	7.84046	8.1559	7.71548	8.32882	8.11814	8.07461	8.13759	8.3767	8.02619	9.1488	9.10926	8.88714	9.01142	9.21701	9.24581	9.22176	9.00197	9.23361	8.89372	9.10821	9.22494	8.24465	8.27822	8.39824	8.66879	8.86881	8.40099	8.50445	8.51923	8.51942	8.61135	8.48437	8.89958	8.99602	8.84704	8.80554	9.14164	9.02694	8.86472	8.9955	9.08225	8.93467	9.08167	8.99629	9.06448	8.93014
10347273	11.7259	11.4156	11.3187	11.4924	11.1533	11.7838	11.6534	11.733	11.3557	11.5381	11.354	11.1016	13.2755	13.374	13.1274	13.2868	13.2875	13.2128	13.2552	13.2223	13.3183	13.3077	13.2526	13.2902	11.8257	12.2287	12.331	12.3839	12.5162	12.27	11.6201	12.1102	12.0669	12.0441	12.239	12.327	12.1971	12.2109	12.212	11.2482	11.8231	11.5658	11.4262	11.7874	11.3599	11.3471	11.3949	11.6969	11.4304
10347277	8.17015	8.29631	7.84734	7.82971	7.99955	8.53408	7.68181	8.65646	8.27548	7.92896	8.06266	7.7417	8.06684	8.15075	8.02136	8.21087	8.09252	7.89875	7.94922	8.17797	7.96235	8.22265	8.02966	7.99568	11.0416	11.1846	11.4987	12.1832	11.8333	11.1994	11.2094	11.1816	10.7922	11.1581	11.4839	11.2487	10.6846	10.7485	8.09192	7.91342	8.32217	7.85259	7.73021	8.09148	8.10223	8.22349	7.69414	8.04327	7.76479
10347282	8.43802	8.27563	8.68732	8.468	8.63813	8.73507	8.32322	8.47918	8.74896	8.76934	8.12534	8.31741	8.48152	8.35974	8.52651	8.38164	8.38404	8.42566	8.4997	8.24079	8.59153	8.4514	8.32568	8.21954	8.00545	8.01481	7.69226	8.16839	7.81797	8.22179	8.20969	8.56081	8.22253	8.31057	8.51778	8.24978	8.31385	8.26554	8.10731	8.00797	7.9246	7.87563	7.881	7.98357	7.90172	7.86731	7.63497	8.04091	7.92064
10347291	6.73962	6.75646	6.97995	6.95739	7.15202	7.08361	6.75036	7.13154	7.00544	6.99959	6.98716	7.18103	12.2816	12.1356	12.0489	12.2599	12.2398	12.3222	12.2646	12.0469	11.9973	12.1895	11.9465	12.2038	6.52376	6.58186	6.15655	6.60547	6.71333	6.68971	6.66824	6.76577	6.46437	6.34746	6.30934	6.52287	6.73996	6.94533	6.42493	6.33794	6.26812	6.72142	6.55856	6.12821	6.50709	6.55907	6.72059	6.60124	6.57738
10347295	5.88688	5.86366	6.19966	5.70295	6.20765	6.38026	6.28054	6.12769	6.33192	6.06075	6.10478	5.88657	5.6769	5.55199	5.8497	5.61399	5.77429	5.88823	5.75412	5.71969	5.83451	5.70295	5.70312	5.74392	5.69555	5.53908	5.65974	6.1801	5.90992	5.74102	5.79243	6.01825	5.60173	5.74295	5.71509	5.69057	5.65832	5.77561	5.6442	5.51344	5.67888	5.70289	5.60768	5.6169	5.73871	5.78668	5.51609	5.76362	5.71117
10347297	11.6518	11.6844	11.5287	11.5873	11.5907	11.7671	11.7243	11.6422	11.7059	11.6059	11.6739	11.6739	12.8709	12.7696	12.7444	12.7568	12.8948	12.7998	12.8375	12.7787	12.7532	12.7458	12.6758	12.8772	11.8052	11.9269	12.0991	12.4655	12.4882	11.8399	11.7385	11.8778	11.8395	11.8347	11.9225	12.3265	12.187	12.3718	11.5567	11.6702	11.5218	11.6832	11.631	11.6991	11.8689	11.5466	11.7456	11.6869	11.4767
10347307	10.3722	10.3127	10.4366	10.3952	10.3828	10.6322	9.98273	10.7877	10.2516	10.3534	10.0142	10.3912	9.56459	9.36453	9.58083	9.48727	9.37635	8.85123	9.22016	9.488	9.41313	9.59042	9.42432	9.22492	9.5128	9.71787	9.62618	9.48079	9.6782	9.74133	9.46396	9.75375	9.44494	9.79426	9.92883	9.55392	9.43719	9.37173	9.48633	9.53888	9.57124	9.48816	9.54922	9.55986	9.46213	9.44008	9.46515	9.46637	9.3339
10347310	9.9008	9.73815	9.41594	9.48818	9.19799	8.97992	9.00364	8.73671	9.62187	9.31261	9.63712	9.39247	7.76203	7.89449	7.73081	7.817	7.71342	7.72921	7.742	7.68893	7.66573	7.55062	7.77168	7.6888	11.2175	11.0896	11.0418	10.922	11.0799	11.4378	11.4675	11.0482	11.0934	11.1154	10.7103	10.8891	11.1514	10.7677	9.28028	9.32685	9.19973	9.40041	9.24679	9.24878	9.28611	9.23335	8.94548	9.21349	9.51082
10347324	7.47039	7.31329	7.45797	7.48166	8.18132	7.34338	7.48968	7.80099	7.80001	7.3027	7.16096	7.45841	7.28685	7.07229	7.2202	7.10576	7.28774	6.9553	7.11288	7.17594	7.08856	7.19423	7.10321	7.15059	7.14426	6.97243	6.97939	7.20847	7.10499	7.20675	7.2347	7.17083	7.26501	6.94871	7.53538	7.23849	6.90922	7.12405	7.49661	7.40215	7.35674	7.38492	7.21419	7.18985	7.10887	7.26369	7.17277	7.1535	7.17355
10347335	8.54031	8.31489	8.82105	8.76135	8.79616	8.5814	8.18036	9.12339	7.99738	8.20314	8.34504	8.95842	10.8535	10.8589	10.8291	10.5771	10.9373	11.0685	10.9624	10.8963	10.6095	10.6813	10.4268	10.6553	9.79372	9.37649	9.32616	9.56676	9.43387	9.03625	9.37139	9.02088	9.00135	9.38377	9.04765	9.3336	9.42254	9.49983	8.54344	8.28746	8.26033	8.30716	8.91523	8.48087	8.96417	8.40246	8.5159	8.32046	8.45324
10347351	10.7697	10.8786	10.6614	10.7183	10.7291	10.4698	10.6843	10.4973	10.7575	10.6108	10.8944	10.4691	11.6206	11.468	11.6509	11.4758	11.4531	11.7074	11.4282	11.5031	11.4776	11.5512	11.5014	11.5915	11.6975	11.7873	11.7348	12.3038	12.3335	11.6248	11.5711	11.6411	11.4883	11.9778	11.6824	12.1983	12.1778	12.1594	11.191	10.8934	11.1038	10.9424	11.1426	11.0613	10.9137	10.9857	10.8864	11.0461	11.0212
10347362	8.743	9.01565	8.70471	8.59819	8.74884	8.772	8.75357	9.09615	8.87408	8.60315	8.55214	8.81164	8.56915	8.54262	8.50448	8.58053	8.40885	8.27307	8.35288	8.51834	8.38835	8.55913	8.33934	8.34173	8.40308	8.6286	8.33148	8.45791	8.50115	8.70382	8.56858	8.61656	8.45992	8.5739	8.76889	8.43215	8.33535	8.28693	8.52798	8.41948	8.51305	8.41517	8.45866	8.56507	8.3266	8.49803	8.38864	8.45476	8.20011
10347364	8.1059	7.91739	8.14278	8.18366	8.10296	8.00636	7.90853	8.02465	7.76035	8.01489	7.55379	7.82815	8.11545	7.60813	8.01624	7.93463	7.59897	7.50458	7.78585	7.82449	7.74087	7.79531	7.71879	7.78549	7.46947	7.61167	7.4288	7.41955	7.46612	7.54442	7.53292	7.79833	7.44032	7.63843	7.76193	7.31775	7.57932	7.5537	7.84588	7.64439	7.57176	7.6607	7.67686	7.79103	7.64077	7.77119	7.57271	7.82011	7.509
10347386	9.66579	9.53194	9.37586	9.41284	9.1108	8.99039	9.66194	9.14164	9.80445	9.58794	9.67074	9.44202	11.1457	11.1019	11.0706	11.0741	11.1038	11.2808	11.215	11.216	11.1551	11.0189	11.2172	11.2261	10.0072	9.79089	9.71435	10.0913	10.1875	9.77246	9.83454	9.73804	9.79026	9.8334	9.55827	10.0766	10.2522	10.2177	9.98708	10.166	9.97782	10.1617	9.97691	9.98581	10.0216	10.0777	9.96839	10.118	10.2401
10347398	7.55973	7.25948	7.68495	7.8927	7.35714	7.47946	7.13635	7.36496	6.9731	7.71662	6.79211	7.40183	7.20791	7.15793	7.24729	7.04697	6.9247	6.98588	7.08059	7.14009	7.19773	7.0885	7.04317	6.87619	7.13885	7.13409	7.13213	7.06892	6.89391	7.11497	7.05678	6.92881	6.85597	7.35122	7.4354	7.31013	7.07105	6.7991	11.6583	12.1173	12.1663	12.0685	12.0621	11.9527	11.7699	12.1081	11.9364	12.1327	11.7807
10347417	9.99722	10.2619	10.0594	9.86855	10.2084	9.82902	10.4993	9.98259	9.99374	9.90387	10.4881	10.0643	9.26855	9.54378	9.28387	9.52167	9.49282	9.71349	9.5045	9.43978	9.50158	9.3375	9.54867	9.46534	9.55356	9.27588	9.27549	9.49176	9.80778	9.49808	9.57991	9.41367	9.59849	9.49267	9.15848	9.79292	9.95852	9.86775	10.0097	10.0946	9.90529	9.89182	10.0664	9.96123	9.67648	10.0674	9.89645	10.0192	10.1487
10347427	8.94773	8.57699	8.8813	9.04244	8.59654	8.79628	8.73884	8.96726	8.8291	8.59673	8.3959	8.75864	7.69501	7.61765	7.85189	7.52146	7.88082	7.6833	7.61197	7.70929	7.58251	7.84875	7.71678	7.65781	8.02444	8.14031	7.8556	7.76093	7.89137	8.09808	8.19122	8.01884	8.10889	8.28402	8.01303	7.8362	7.95098	7.96709	8.06167	7.87745	8.1639	7.99963	7.93905	8.09326	8.00618	7.81287	7.90875	7.95492	7.82484
10347460	8.27123	8.29031	8.18101	7.92477	7.7298	7.92963	8.07875	7.90925	7.77873	7.79081	8.15993	7.89807	8.62646	8.65738	8.29087	8.71639	8.55079	8.78123	8.65945	8.56535	8.69513	8.50427	8.53922	8.72356	9.24294	9.48675	9.43873	9.23689	9.12561	9.15837	9.2477	9.23083	9.26978	9.3494	9.31682	9.15981	9.16543	9.05928	9.08923	9.42452	9.49155	9.36704	9.39881	9.01185	9.20631	9.62685	9.22977	9.64617	9.40154
10347481	10.6894	10.7849	10.114	10.3226	10.8393	10.4951	10.8023	11.1251	10.8522	10.6065	11.026	10.9662	9.09541	8.99776	9.08206	8.88941	8.98659	9.06812	9.02532	9.06224	8.98685	9.03433	8.94482	8.9344	12.7269	13.0088	12.979	13.1607	13.1105	12.7592	12.8159	13.0871	12.7109	13.1885	13.0742	13.2127	12.8986	12.9795	11.3087	11.3785	11.6293	11.4057	11.0866	11.2743	11.289	11.1516	11.2815	11.4403	11.1625
10347491	7.68418	7.6346	7.56868	7.51814	7.57636	7.73652	7.21956	7.88426	7.24382	7.39485	7.45888	7.18372	8.10204	8.05222	7.67392	8.13895	7.91025	7.77048	8.03312	8.00457	7.98555	7.95999	8.00131	7.78842	7.98334	7.89187	7.94048	7.41558	7.76056	7.9645	7.70238	7.88214	7.61349	8.07933	7.95296	7.67518	7.53842	7.72744	7.97205	7.78714	7.77053	7.85626	7.71579	8.09315	7.67281	7.91981	7.96005	8.07526	7.98043
10347497	8.59967	8.65522	8.893	8.44009	8.2168	8.52414	8.42263	8.88828	8.09688	8.30173	8.2327	8.7385	8.92201	9.04203	8.91696	8.88599	8.87177	8.58514	8.83224	8.93091	8.9382	8.98682	8.97432	8.91125	8.38733	8.37402	8.14211	8.16713	8.44421	8.68342	8.09078	8.33632	8.14003	8.36676	8.50684	8.30933	8.19509	8.46629	8.84222	8.41096	8.63654	8.60807	8.23597	8.7343	8.37159	8.41992	8.38187	8.78286	8.32269
10347503	8.13418	7.85394	7.83688	7.94127	7.91434	7.7655	7.19586	8.01799	7.39336	7.52815	7.60298	7.81597	8.38706	8.29071	8.03436	8.34082	7.99811	8.18644	8.22386	8.34048	8.26137	8.17831	8.27614	8.1901	8.26036	8.26975	8.02595	8.05731	8.05612	8.20871	8.15074	8.31737	8.00329	8.36923	8.53935	8.02924	8.0552	8.19627	8.59047	8.03211	8.40577	8.30541	8.0959	8.02869	7.92343	8.22081	7.90589	8.25954	7.91228
10347508	9.71959	10.0206	9.48727	9.54439	9.65139	9.23945	9.85708	9.86435	9.59024	9.56893	9.99889	9.69225	10.3386	10.4027	10.1206	10.3465	10.4285	10.2938	10.3379	10.3809	10.3862	10.2871	10.367	10.3785	11.0573	11.224	11.2338	11.0572	10.9821	11.112	10.8846	11.1351	10.8123	11.2368	11.1437	11.216	11.2024	11.1633	8.47533	8.91139	8.59399	8.4749	8.97513	8.71302	8.7553	8.70591	8.84586	8.55765	8.83161
10347521	8.99513	9.186	8.91801	8.83075	8.89347	8.80545	9.2576	8.9766	8.75146	8.61599	9.00678	8.90371	9.79595	10.0478	9.88994	10.1351	10.0133	10.0473	9.90932	10.094	10.1451	9.97206	10.095	9.91668	9.83094	9.81191	9.73642	9.94204	10.0681	9.92749	9.78484	9.9567	9.86141	9.89641	10.2205	10.177	10.1175	10.102	8.77837	8.75157	8.84986	8.95341	8.96625	8.81199	8.83929	8.90946	8.84665	8.92731	9.01289
10347531	7.52996	8.08717	7.63218	7.68196	7.03545	7.35778	7.79627	7.67154	7.57789	7.31751	7.88821	7.51722	7.7392	7.86212	7.55372	7.937	8.01058	8.10401	7.95205	7.87209	7.77264	7.7003	7.74255	7.85407	8.32624	8.37924	8.42769	8.47612	8.64428	8.4848	8.59867	8.74373	8.74081	8.68501	8.59607	8.55615	8.50743	8.60062	7.55385	7.83587	7.68486	7.6922	7.80894	7.72745	7.80065	7.78964	7.81473	7.95915	7.61041
10347552	11.388	11.0871	11.3184	10.9853	10.9268	10.6149	11.0363	10.8407	10.9348	10.798	11.0102	10.9734	11.3999	11.5694	11.408	11.6191	11.5432	11.6161	11.4743	11.5419	11.6293	11.4609	11.4278	11.469	11.6514	11.4953	11.6075	11.4188	11.2682	11.6006	11.7245	11.5445	11.5084	11.8162	11.3686	11.5956	11.7385	11.6963	9.84441	10.2854	10.021	10.1616	9.9354	9.95101	10.0653	9.97844	10.1689	9.96946	10.041
10347564	9.96517	10.3137	9.54208	10.0899	9.39016	9.37715	10.1086	9.4969	9.93685	9.54704	10.4068	9.86708	10.1547	10.3884	10.268	10.7035	10.2956	10.5456	10.4795	10.575	10.592	10.324	10.7469	10.3726	9.98867	10.1191	10.1783	10.7051	10.8619	10.1944	10.1322	10.1383	10.1998	10.0402	10.1751	10.6985	10.822	10.6659	10.1646	10.3594	10.2929	10.1326	10.3	10.0973	9.96287	10.1892	10.005	10.2937	10.2105
10347583	11.7495	10.1201	10.3719	11.7143	10.0273	9.98036	10.8064	9.84984	10.4174	11.7202	10.4078	9.9511	7.27188	7.05933	7.12915	6.87486	7.0924	7.40542	7.35848	6.83566	6.68543	6.66801	7.33998	6.96108	7.91283	7.99874	7.8747	7.99582	8.16853	7.52139	7.48194	7.89331	7.88869	7.89568	7.64179	8.19337	7.93355	8.15123	13.5197	13.4682	13.5176	13.522	13.5057	13.6449	13.5558	13.5386	13.5451	13.5073	13.5564
10347593	9.11363	8.20535	8.15706	8.97306	8.14326	8.27907	8.21531	7.98903	8.19874	8.73182	8.24332	8.18574	7.69348	7.53174	7.68705	7.45587	7.77882	7.31264	7.56716	7.82731	7.52117	7.60429	7.74149	7.72061	7.60152	7.719	7.52598	7.51816	7.46206	7.56411	7.40974	7.59786	7.6924	7.83168	7.83766	7.5917	7.79666	7.50898	11.6003	11.5545	11.5932	11.5597	11.6338	11.498	11.4483	11.6116	11.4134	11.5447	11.5368
10347639	9.54848	9.53954	9.26982	9.26923	9.28791	8.70461	9.33959	8.99619	9.19259	8.98076	9.47628	9.26713	9.17414	9.12296	9.13671	9.16	9.37703	9.46798	9.26777	9.20305	9.29625	9.05388	9.27127	9.36684	10.2242	9.98054	10.0816	9.97444	10.3111	10.0047	10.226	10.0777	10.1333	10.1835	10.0986	10.1456	10.1388	9.97856	9.89994	10.1986	10.0346	10.0735	10.0487	10.0084	10.22	10.2502	10.1619	10.1847	10.1048
10347650	9.05105	8.76497	9.07078	9.33633	8.87606	8.95641	8.626	9.32631	8.9816	9.0757	8.76218	8.85617	8.56962	8.44525	8.58452	8.40379	8.34827	8.15842	8.29397	8.42351	8.37746	8.40412	8.41374	8.30941	8.39152	8.40234	8.36329	8.48092	8.31332	8.47831	8.37057	8.50508	8.25977	8.65047	8.60112	8.41645	8.1441	8.1935	8.38162	8.37207	8.44566	8.38415	8.44558	8.50788	8.35117	8.23664	8.24575	8.40522	8.17019
10347662	8.48299	8.29878	8.35679	8.55799	8.32551	8.22474	7.96829	8.75688	7.91415	8.27895	8.12368	8.42728	8.89189	8.76748	8.65028	8.59354	8.59496	8.03539	8.55922	8.58113	8.49461	8.58217	8.62932	8.41904	8.34306	8.48254	8.42525	8.21248	8.32455	8.76976	8.35151	8.53471	8.35289	8.62631	8.50847	8.28287	8.43252	8.25545	8.97782	8.26142	8.61375	8.57212	8.75011	8.38015	8.4493	8.62094	8.44941	8.72044	8.3098
10347669	7.57941	7.29909	7.37942	7.72684	7.72492	7.70364	7.43342	7.52645	7.64073	7.77239	7.65251	7.46017	7.53014	7.38355	7.34189	7.51929	7.51784	7.33123	7.45801	7.4589	7.38942	7.33112	7.39307	7.41239	7.86039	7.48512	7.68955	7.63969	7.71954	7.62416	7.48318	7.58926	7.78526	7.84083	7.77814	7.71143	7.7394	7.91935	9.1411	9.1386	8.98202	9.29788	8.92395	9.19299	9.27774	9.19672	9.44063	9.38172	9.41548
10347672	7.9897	7.81961	7.55602	7.64261	7.56142	7.71398	7.62363	7.42118	8.18734	7.56364	7.95494	7.85835	8.36659	8.44582	8.38966	8.35309	8.43811	8.68084	8.51295	8.55533	8.49094	8.55735	8.34341	8.54147	7.77452	7.40349	7.6271	7.91555	7.94598	7.96377	8.27188	8.21541	8.43044	8.0108	7.80237	8.21791	8.19665	8.48044	7.96239	8.13456	8.13687	7.79849	8.20047	8.27632	8.19957	8.16866	8.39699	8.2267	8.32646
10347697	8.46155	8.27556	8.63561	8.52523	8.48724	8.08174	8.20999	8.60018	8.17673	8.45153	8.39126	8.23676	7.61204	7.7595	7.617	7.63931	7.68921	7.70261	7.62016	7.68775	7.62965	7.80087	7.65192	7.65489	7.78842	8.0123	7.9933	7.95491	7.96766	7.7472	7.91603	8.1079	7.77325	8.16293	8.36276	7.79431	7.89384	7.98425	8.92407	8.79159	8.66477	8.81023	9.19295	8.99243	8.92552	9.02418	9.09046	8.69787	8.66297
10347724	7.19369	7.55849	7.61156	8.03484	7.78049	8.24565	7.53765	8.21858	8.04683	8.01831	7.40537	7.75113	7.25645	6.94121	7.22517	6.95726	7.2388	6.98572	7.0377	7.18404	7.08368	7.28568	7.19148	7.11444	6.77964	6.82742	6.75579	6.90302	6.92921	7.31478	7.03821	6.99134	6.84158	6.80225	7.02352	6.67441	6.87236	6.70294	7.20369	6.75662	6.88761	7.08516	7.17253	6.7245	7.09069	6.93172	6.99184	6.83114	6.98837
10347726	9.20804	8.78501	9.54915	8.99499	8.62497	9.27742	8.72331	8.28466	8.80391	8.86384	8.47296	8.90241	8.48069	8.52009	8.29469	8.33706	8.13447	7.80207	8.06959	8.24288	8.22189	8.23565	8.27977	8.05536	8.60719	8.45436	8.37907	8.11119	8.07884	8.63162	8.18272	8.50141	8.43425	8.53313	8.85136	8.2192	8.3892	8.24316	8.52708	8.20635	8.6516	8.41818	8.43875	8.49198	8.38494	8.22138	8.32235	8.58599	8.30922
10347728	7.85907	8.25396	8.20546	8.26471	8.41805	8.80871	8.40189	8.72472	8.43421	8.48706	8.25315	9.00839	8.00808	7.83831	8.01183	8.14582	7.98856	7.93514	8.00131	7.96175	7.83559	7.98438	8.00785	8.08986	7.70537	7.35848	7.52496	7.85569	7.7591	7.63299	7.65807	7.35542	7.75815	7.57335	7.82711	7.4646	7.56302	7.55777	7.47462	7.50779	7.53619	7.36706	7.5007	7.62002	7.55457	7.64032	7.41221	7.4999	7.51809
10347730	8.4803	8.70836	8.77623	8.61355	8.69141	8.68288	8.66616	8.8317	8.67903	8.87575	8.88159	8.84042	7.93431	7.99672	8.09469	7.82153	7.82343	7.78806	7.87188	7.83454	7.93705	8.00402	7.81186	7.90325	8.4307	8.63815	8.67046	8.01017	8.11481	8.25183	8.05186	7.93118	8.30884	8.10474	8.42278	8.18875	8.32508	8.13057	8.23635	8.01658	8.24978	8.0486	8.16611	8.09438	7.97835	8.09075	8.13066	8.20607	7.91895
10347732	9.08602	9.21455	9.62515	9.43443	9.14298	9.60386	9.21927	9.25486	9.4446	9.87926	9.03186	9.46825	8.94578	8.79711	8.93467	8.60297	8.7278	8.38328	8.56438	8.82515	8.60739	8.82023	8.83204	8.71514	8.84272	8.62091	8.71886	8.62488	8.6188	8.65307	8.7111	8.58061	8.61804	8.66262	8.50879	8.54797	8.65334	8.56172	8.96691	8.48489	8.70883	8.55606	8.44653	8.63334	8.55859	8.74206	8.7305	8.77579	8.58586
10347734	8.185	8.24267	8.39015	8.55648	8.47143	8.7661	8.18143	8.58837	8.47121	8.78703	8.1307	8.65001	7.83526	7.77284	8.00704	7.86676	7.83916	7.78362	7.93974	7.79981	7.89275	7.82778	7.86693	7.83832	7.75949	7.93558	7.64568	7.81735	7.78606	7.93457	7.72914	7.95451	7.96654	8.16277	8.05766	7.76158	7.98645	7.69814	8.1758	7.75765	7.82085	8.05047	7.5962	7.68103	7.92253	7.86136	7.88444	7.51515	7.59122
10347741	7.93109	8.46321	8.28304	7.82029	7.67709	7.62876	7.35483	7.45027	7.53155	7.20204	7.54227	7.51337	6.53875	6.44776	6.80096	6.57399	6.38108	6.55733	6.53571	6.62805	6.71807	6.6091	6.63305	6.51805	6.65719	6.67357	6.34619	6.51802	6.79231	8.54053	8.30969	7.73287	8.16716	7.09866	7.01	7.67473	8.14088	9.56166	6.33075	6.45268	6.30009	6.42914	6.27218	6.66383	6.63528	6.69792	6.59106	6.51237	6.20622
10347748	9.91826	10.4816	10.2972	10.0626	8.84722	8.91447	9.09553	8.44578	9.39132	9.28721	9.65312	9.28296	8.07697	8.0576	7.95121	8.15125	8.06396	8.24658	8.11858	7.94957	8.21553	7.92852	8.00139	8.1513	9.86479	9.87023	9.61432	10.2082	10.8317	9.67851	9.4599	9.83084	9.24147	9.59263	9.94991	10.1265	9.75779	10.2163	9.58766	9.80296	10.2512	9.75803	10.2574	9.45959	9.78954	10.0687	9.91634	10.2123	9.69965
10347767	8.40265	8.22253	8.29558	8.29614	8.37963	8.69233	7.69299	8.61476	8.5226	8.64922	8.14692	8.38783	7.77319	7.55305	7.98195	7.51902	7.71321	7.65706	7.49375	7.57275	7.62062	7.75873	7.6802	7.90171	8.11303	7.96853	8.01983	7.44832	7.36047	8.12054	7.31936	7.49925	7.34776	7.56882	7.49901	7.53437	7.53158	8.17205	7.84258	7.91216	7.99622	7.85741	8.36435	7.57347	7.82338	7.69658	7.99968	7.73658	7.52699
10347772	7.56641	7.32989	7.65086	7.64026	7.74332	8.39423	7.73045	7.75499	7.59883	7.99399	7.50063	7.84362	7.10573	6.90581	7.3427	7.14113	7.08184	7.18914	7.16065	7.09345	7.15141	7.36008	7.27567	7.24965	6.94844	7.0924	6.87745	7.19354	7.17646	6.9374	7.18283	6.86603	6.85774	7.28631	6.85742	7.0382	7.08013	6.95932	7.02013	6.89028	7.27315	7.25873	6.89733	6.87756	6.86674	6.81203	7.05956	6.8883	6.62831
10347774	8.57326	8.68198	8.47307	8.5234	8.44416	8.36278	9.12598	8.35829	8.82058	8.45251	8.65829	8.50702	8.26093	8.29044	8.05556	8.40094	8.39399	8.45062	8.38695	8.35667	8.49303	8.26337	8.34786	8.31173	8.58907	8.42206	8.42741	8.02298	8.46263	8.68928	8.69841	8.416	8.71713	8.54523	8.5998	8.32787	8.49326	8.42534	8.68922	8.69365	8.72212	8.75847	8.81374	8.51603	8.4124	8.76258	8.30428	8.61198	8.81798
10347779	6.96223	6.78095	7.43387	6.87348	6.87268	6.65886	6.49155	7.22353	7.27074	6.92254	6.40646	6.80143	6.31913	6.10887	6.69651	6.13718	6.27928	6.24173	5.98636	6.36891	6.27818	6.10248	6.36792	6.13037	5.97125	6.22528	5.94885	5.87779	6.10539	5.84106	6.16832	6.30276	6.00874	6.2682	6.01451	6.01237	5.8919	6.02316	6.42587	6.12536	6.07274	6.66078	6.44616	6.31834	6.18795	6.69355	6.65677	6.41456	6.04052
10347781	8.70105	8.49528	8.93537	8.74701	8.75395	9.02745	8.90769	8.85537	8.91392	9.07989	8.74896	8.99929	8.32235	7.9789	8.40515	8.16119	8.24948	7.98178	7.97887	8.14932	8.08729	8.31784	8.01974	7.96825	7.7634	7.9245	7.83037	7.76627	7.90703	8.03536	7.92573	7.96399	7.85801	7.7691	8.26319	7.81499	7.75427	7.96917	7.9505	7.62954	8.13567	7.8144	7.7733	7.84512	7.69375	7.60392	7.66457	7.86167	7.6725
10347790	7.59346	7.22644	7.25741	7.89798	7.74115	7.85495	7.9614	7.71047	7.81077	7.73827	7.67641	7.66858	6.84716	6.5445	6.85531	6.65447	6.86439	6.64775	6.65257	6.65627	6.53968	6.98065	6.75591	6.77526	6.768	6.82451	6.80269	6.70402	6.42851	6.72524	6.91554	6.7157	6.69206	6.61243	6.72435	6.72235	6.64738	6.27525	6.6846	6.58021	6.7287	6.39679	6.66262	6.43131	6.33381	6.66003	6.70192	6.57487	6.90714
10347792	7.30702	7.30408	7.82362	7.47916	7.39861	8.05871	7.26697	7.42812	7.50113	7.47885	7.34283	7.88964	6.94978	7.23861	7.26341	7.3241	7.10474	6.79707	6.94974	7.25668	7.24785	7.25355	7.06806	7.10653	7.08897	7.19355	7.42132	7.16991	7.21094	7.25217	7.34357	6.94768	7.3073	7.45931	7.15403	7.16082	6.88418	7.1383	7.46946	7.49512	7.7948	7.7946	7.47981	7.85648	7.62058	7.56108	7.5803	7.65916	7.37172
10347796	7.87716	8.46987	8.26681	8.08227	8.3486	7.95552	8.44656	8.15057	8.6041	8.19281	8.60536	8.33561	8.24785	8.20483	8.19493	8.35507	8.29737	8.60882	8.46926	8.33489	8.21746	8.12511	8.23315	8.47929	9.04062	9.13171	9.08425	8.93182	9.20683	9.22196	9.15025	9.00319	9.25091	8.90268	9.04559	9.26762	9.45394	9.20763	8.67971	8.81185	8.71537	8.68084	8.61481	8.45104	8.80293	8.71939	8.60127	8.80358	8.82115
10347807	8.65685	8.64333	9.07906	9.02341	8.87546	9.24801	8.72401	9.16312	9.04822	9.15188	8.47458	8.91503	8.43401	8.24912	8.48941	8.24606	8.1605	8.01025	8.22715	8.2203	8.18411	8.35978	8.1954	8.15998	8.18677	8.24977	8.09392	8.18389	8.04789	8.26856	7.98917	8.21658	8.00702	8.21134	8.34403	8.06277	8.30984	7.98572	8.3599	8.07873	8.32747	8.31591	8.16511	8.21673	8.17979	8.1825	8.20927	8.39895	8.03626
10347860	10.0013	9.93593	10.0899	9.82481	9.83219	9.76638	9.90567	9.72204	9.78397	9.6351	9.61698	9.8513	9.59111	9.74606	9.75784	9.68304	9.44884	9.17841	9.49096	9.69709	9.60007	9.68561	9.53769	9.42814	9.61901	9.76636	9.55137	9.14266	9.16502	10.0425	9.33328	9.73118	9.53139	10.1517	10.1699	9.2484	9.34126	9.14316	10.0071	9.34365	9.75353	9.43933	9.52408	9.82851	9.30407	9.6997	9.38488	9.77484	9.36605
10347862	11.3037	11.5139	11.2417	11.2297	11.325	11.053	11.4643	10.8783	11.2613	11.1455	11.4565	11.2864	11.5549	11.5707	11.5957	11.6845	11.5667	11.6426	11.4762	11.5983	11.6877	11.5848	11.7728	11.6577	10.3258	10.4988	10.5084	10.839	10.753	10.2105	10.3343	10.23	10.346	10.301	10.3216	10.6785	10.6568	10.6614	11.6516	11.6793	11.7223	11.751	11.6825	11.6465	11.4473	11.7103	11.6701	11.7281	11.6257
10347873	10.3369	10.4677	10.3281	10.2904	10.3415	10.4461	10.857	10.4672	10.6618	10.3967	10.8283	10.4004	11.0028	10.968	10.9509	11.0202	11.035	11.078	11.0011	10.9899	11.0143	10.9919	10.9902	10.99	10.1264	10.2197	10.0829	10.2521	10.3878	10.1175	10.0923	10.1437	10.2194	10.1618	10.2031	10.294	10.2064	10.19	10.6616	10.476	10.6798	10.6625	10.6309	10.7343	10.6835	10.6468	10.684	10.7676	10.6396
10347888	8.90706	8.84161	9.1392	9.03576	8.91529	9.27003	8.616	9.20891	8.91237	9.22894	8.54187	8.89339	8.32721	8.23916	8.49734	8.35855	8.32198	8.43685	8.28717	8.38736	8.35598	8.49072	8.35393	8.21433	8.2132	8.15202	8.42203	8.27331	8.10031	8.51855	8.18108	8.4805	8.40011	8.53037	8.60626	8.40974	8.44435	8.41953	8.11361	8.19424	8.0718	8.3479	8.18332	8.12168	8.12103	8.06867	7.9596	8.39509	8.29207
10347895	7.04194	7.19106	7.55637	7.35373	7.38385	7.58562	7.04642	7.08671	7.57219	7.6506	7.16693	7.32889	6.97973	6.8141	6.99962	6.74907	6.85078	6.7456	6.78903	6.81113	6.82232	7.02061	6.89391	6.87097	6.55212	6.83379	6.68476	6.80075	6.75855	6.75994	6.90291	6.83625	6.68084	6.20156	6.799	6.66878	6.61212	6.75948	6.66042	6.68367	6.54115	6.27308	6.27705	6.81532	6.58659	6.59419	6.88805	6.62486	6.55979
10347910	10.6525	9.8018	9.56913	10.2897	8.98602	8.3518	8.66634	8.8787	8.7061	8.97761	9.16852	9.50839	8.27035	8.66713	8.48819	8.5675	8.5611	8.8676	8.67717	8.68152	8.65935	8.26342	8.66168	8.49709	9.99039	9.12181	9.6105	8.70697	9.57968	10.3567	10.7212	10.3047	9.99005	10.1544	9.78662	10.1846	10.1303	9.98401	9.27061	9.78087	9.21154	9.46425	9.23399	9.26786	9.36529	9.23322	9.47965	9.41072	9.5921
10347915	8.98372	9.92028	10.2528	10.1662	10.3869	11.0976	10.1645	10.4892	10.6072	10.9205	10.2233	10.1732	8.70912	8.39459	9.23049	8.66062	9.07974	8.65309	8.38737	8.68923	8.58333	9.19475	8.57531	8.73172	7.98673	7.83793	8.19839	8.19351	8.34865	7.76111	8.03246	7.95343	8.07596	8.30519	7.98194	8.23525	8.58524	8.6392	6.57306	6.48688	6.50132	6.70112	6.84433	7.17609	6.86685	6.84819	6.78311	6.80761	6.27015
10347917	12.134	12.4636	12.2519	12.2509	12.3037	12.1822	12.4001	12.1954	12.2528	12.1794	12.3991	12.2522	13.418	13.5157	13.298	13.4743	13.4549	13.4369	13.477	13.4663	13.497	13.4306	13.4686	13.4466	12.3347	12.413	12.5567	12.8535	12.9313	12.3174	12.3195	12.5158	12.4286	12.4816	12.4516	12.782	12.7569	12.9168	12.2973	12.1796	12.1265	11.9578	12.1566	12.2378	12.2038	12.1707	11.9969	12.1767	12.1977
10347919	9.41372	9.96908	10.766	10.5806	10.6827	11.0925	10.0184	10.7321	10.9646	11.1035	10.3753	10.5579	9.0062	8.62299	9.65836	8.89936	9.37764	8.7963	8.82509	8.97517	8.90117	9.57577	9.1416	9.18015	6.75013	6.64914	6.9446	7.23223	6.93899	6.88071	6.99441	7.00405	6.64105	7.85075	6.57014	7.52037	7.57533	6.65846	7.99232	7.28879	7.08029	7.08455	6.58317	7.43448	6.76502	7.38135	6.79162	7.82956	6.4901
10347921	8.23091	8.56702	8.54019	8.62196	8.47239	9.02713	8.60411	8.7647	8.46941	8.89731	8.27821	8.68296	8.75201	8.55459	8.85875	8.63076	8.73517	8.64232	8.47764	8.61663	8.66103	8.70597	8.64661	8.63592	7.73104	7.63899	7.71595	7.84359	7.71003	8.22138	7.66885	8.02049	7.81852	7.71486	7.79239	7.96366	7.45259	7.926	7.94909	7.66411	8.04231	7.91242	7.91124	7.65475	7.86319	7.87857	7.79912	8.06579	7.81229
10347925	8.88415	9.85206	10.1361	10.2256	10.3193	10.9298	10.0616	10.3749	10.5319	10.7934	9.70972	10.101	8.68802	8.39807	9.33079	8.67252	9.17124	8.73036	8.41567	8.68093	8.53779	9.17425	8.6297	8.80378	7.82739	7.69773	8.14099	8.20148	8.36908	7.7594	7.89395	7.84901	8.07986	8.29571	7.871	8.2873	8.63511	8.60816	6.45146	6.39942	6.48438	6.80436	6.70973	6.67567	6.79248	7.33797	6.5572	6.31987	6.24812
10347928	8.5641	8.53231	9.20826	9.32931	9.58397	9.84384	9.03438	9.86027	9.58815	10.015	9.21954	9.17059	10.8402	10.8826	11.0258	10.781	10.9176	11.0772	10.8507	10.8342	10.8726	10.7852	10.9091	10.9227	8.1865	8.04513	8.34246	7.96451	8.35791	8.04947	8.09812	7.84646	8.13441	8.07703	7.79372	8.05347	7.85088	8.07227	7.91934	8.00791	7.92816	7.86822	8.09319	7.60696	7.80614	7.60623	7.92788	7.83002	7.77788
10347931	7.94909	8.2061	8.67767	8.97185	9.10071	9.69193	8.50255	8.86034	9.19543	9.623	8.59091	8.58974	8.45869	7.93091	8.99925	8.15371	8.60358	8.25077	7.88922	8.26655	7.84171	8.72752	8.23716	8.51655	6.92233	6.54869	7.05796	7.02292	6.89761	7.09692	7.01518	6.67897	6.86238	7.10382	7.00732	6.85238	7.24894	6.87807	6.99998	6.77916	7.11393	7.09949	7.01473	7.38038	7.0988	6.92311	7.08733	7.48758	6.84408
10347933	8.616	9.03494	9.27832	9.06223	9.55045	9.72107	8.81918	9.45947	9.74764	9.96734	9.23547	9.48238	10.2968	10.11	10.2526	10.1056	10.3485	10.3158	10.2777	10.0931	10.2409	10.2914	10.1246	10.2857	8.33012	7.70569	8.0755	8.45713	8.80399	7.60378	7.75397	7.76769	7.62687	7.96757	7.40559	8.71267	8.25126	8.63433	7.51802	7.40719	7.634	7.83972	7.29959	7.61134	7.9308	7.75793	7.55765	7.65126	7.45698
10347948	8.67366	9.08064	8.91868	8.45254	8.78351	8.73259	8.75299	8.30529	9.07385	8.89596	8.80697	8.89458	10.9836	10.8664	10.9605	11.14	11.0834	11.0729	11.0573	10.8683	10.8069	10.8041	11.0125	10.934	9.08502	8.65561	9.09194	9.03889	9.25018	8.48486	8.76788	8.48672	8.97382	8.74152	8.58385	9.01237	9.20122	9.09971	8.74252	9.22195	8.57679	8.95492	8.81918	8.65498	8.94917	8.67872	9.33424	8.99457	8.92958
10347968	7.06012	6.95472	7.26797	7.17619	6.81732	7.56275	6.95277	7.21115	7.36968	7.74633	7.16069	7.3532	7.78186	7.71946	7.68975	8.02847	7.67655	7.83214	7.64799	7.93187	7.60344	7.66578	7.49398	7.73477	7.28554	7.43542	7.50667	7.22763	7.29758	7.31987	7.11615	7.08296	7.41548	7.43525	7.2936	7.33098	7.13281	7.16752	7.118	7.49337	7.4509	7.05404	7.2143	6.97337	7.45165	7.59661	7.54598	7.55918	7.51567
10347970	10.3981	10.6559	10.2668	10.4033	10.1531	9.96936	10.5099	9.86561	10.286	10.2833	10.5383	10.3962	10.4994	10.3432	10.3078	10.4065	10.452	10.5437	10.5663	10.4359	10.4305	10.424	10.4538	10.5068	9.91694	10.166	10.154	10.0442	9.79646	9.82399	9.96991	9.85461	9.99171	9.90327	9.7626	10.0979	9.91081	9.89566	11.2495	11.257	11.3535	11.2731	11.3428	11.2689	11.283	11.3505	11.2905	11.3625	11.2905
10347980	10.4294	10.5127	10.2326	10.1801	10.3118	10.2356	10.1063	10.1108	10.1725	9.96642	10.4165	10.3724	11.2054	11.2319	11.0826	11.0954	11.2259	11.2794	11.1751	11.0901	11.1658	11.1103	10.918	11.1693	10.7917	10.8308	10.8425	10.8647	10.9571	10.8152	10.6421	10.7626	10.9527	10.766	10.9279	10.7468	10.8584	11.0433	10.9344	10.8729	10.9891	10.7995	10.8804	10.986	11.1483	11.0098	10.9965	11.0391	10.9142
10347988	8.51417	8.86049	9.07172	9.0364	9.01048	9.50241	8.90181	9.28338	9.37472	9.21696	8.79384	9.09498	8.68967	8.38313	8.44008	8.32654	8.37698	8.23963	8.40647	8.49942	8.27616	8.21536	8.16061	8.36402	8.36098	8.4662	8.41752	8.51238	8.48518	8.57152	8.46867	8.58876	8.67668	8.57504	8.80124	8.31884	8.53048	8.35179	8.53965	8.14783	8.65373	8.51297	8.39642	8.60214	8.5677	8.64946	8.56735	8.62427	8.28121
10347992	7.77375	7.5767	7.71162	7.67049	7.36324	8.02735	7.65453	8.11584	7.76158	7.72838	7.81265	7.76828	7.19886	7.088	7.34115	7.17079	7.13462	6.99466	7.08953	7.13406	7.18061	7.34678	7.12697	7.09616	7.04336	7.18611	7.26297	7.13689	6.90397	7.36454	7.08708	7.30747	7.387	7.2264	7.4987	6.88918	7.19599	7.12639	7.63511	7.39432	7.23153	7.27637	7.0056	7.07648	7.22714	7.13638	7.23688	7.07835	7.31695
10348000	7.07504	6.84728	7.14519	6.85745	6.8442	6.79682	6.92777	7.00252	7.0413	6.7455	6.74883	6.58965	6.94327	6.81694	6.8771	6.85938	6.75593	6.70458	6.88666	7.03503	6.79147	6.90544	6.72999	6.86173	9.38754	9.72494	9.69994	9.33168	9.60546	9.76406	10.1501	9.45195	9.95036	9.78869	9.51733	9.30229	9.29715	9.45006	6.47783	6.68845	6.96497	6.64543	6.95013	6.38688	6.39354	6.79676	6.96982	7.01498	6.86191
10348004	11.4419	11.157	11.0555	11.0007	10.8568	10.8543	10.9031	10.6418	10.7678	10.6744	10.9691	10.8521	11.3486	11.3144	11.1713	11.3009	11.2304	11.3047	11.2955	11.2051	11.3956	11.2012	11.4264	11.3582	11.2478	11.126	11.1264	11.6493	11.5679	11.2899	11.5125	11.3852	11.2514	11.3288	11.2539	11.7034	11.5685	11.5357	11.6805	11.7177	11.8018	11.931	11.693	11.8859	11.9971	11.8016	12.0101	11.9423	11.7554
10348030	11.0204	11.3751	11.8381	11.7698	11.7497	12.1215	11.469	11.8963	11.9986	12.0897	11.3188	11.8116	9.97314	9.65409	10.4001	9.7706	9.9725	9.48328	9.60109	9.87361	9.67283	10.2	9.80064	9.70356	9.57731	9.64378	9.57295	9.82167	9.41533	9.92579	9.63088	9.66059	9.80231	9.60784	9.77015	9.43994	9.58832	9.68146	9.42828	9.37149	9.39636	9.36737	9.37589	9.58166	9.37106	9.48484	9.25323	9.5844	9.18854
10348032	7.21052	7.13802	7.22054	6.99349	7.15183	7.04699	7.39599	7.29395	7.29601	7.48972	7.36138	7.07345	8.66507	8.83396	8.55356	9.0535	8.83756	9.09522	8.84681	8.88149	9.20585	8.75029	9.02247	8.98122	7.83628	7.92288	7.95988	7.86668	8.00742	8.09329	8.17597	8.07449	8.29468	8.0063	7.86762	7.98693	8.1625	7.94711	7.32914	7.59096	7.53455	7.52535	7.45055	7.2767	7.41575	7.52842	7.76752	7.50393	7.63692
10348062	9.18773	8.99091	8.90141	9.17503	9.06432	9.02123	8.76512	9.35452	8.77283	8.78296	8.83632	8.91098	9.75183	9.85778	9.84376	9.75855	9.47629	9.20189	9.38303	9.67476	9.7199	9.72947	9.73972	9.40947	8.89034	9.15617	8.99582	8.96781	8.80785	9.22446	8.96644	9.09945	9.02116	9.29373	9.47959	9.07774	8.9622	8.97148	9.63978	9.00463	9.36508	9.15864	9.07194	9.34125	9.18921	9.25401	8.70527	9.15783	8.82979
10348070	7.57981	7.7084	7.702	7.75088	7.71017	7.50807	7.81605	7.96288	7.6409	7.46719	7.56011	7.66234	8.52841	8.46613	8.10649	8.65652	8.28331	8.32498	8.41448	8.39823	8.59804	8.57888	8.57829	8.50504	8.0329	7.81572	8.12576	7.86166	7.7421	7.88492	7.94738	8.12457	7.82076	8.10213	8.13018	7.93889	7.92166	7.82621	8.21516	8.1131	8.09268	8.09839	8.17514	8.28695	8.01414	7.96371	8.08631	8.14412	7.878
10348072	8.85795	8.88425	9.30399	8.80871	9.0619	9.14148	8.90743	9.36115	8.83111	8.93711	8.76661	9.02084	8.47673	8.41457	8.53596	8.32271	8.46363	8.20426	8.3392	8.33055	8.19979	8.49874	8.30231	8.2762	8.33785	8.2964	8.35952	8.2613	7.99794	8.39594	8.41724	8.18154	8.27537	8.23809	8.62121	8.16836	8.21734	8.10826	8.33348	8.31316	8.43184	8.60444	8.43042	8.45991	8.34558	8.27735	8.40845	8.35745	8.1532
10348074	8.69297	8.88185	8.82144	8.86842	9.00389	9.0838	8.53958	8.93837	8.91576	8.60113	8.66445	9.19465	8.31769	8.25566	8.4849	8.28864	8.21302	8.37674	8.30563	8.40686	8.26337	8.27314	8.26074	8.1544	8.4291	8.31427	8.53154	8.06926	7.98902	8.60684	8.35187	8.41479	8.40439	8.24899	8.50053	8.21016	8.30678	8.25186	8.72483	8.35806	8.51742	8.4787	8.49258	8.47664	8.23539	8.34187	8.4383	8.42907	8.28871
10348076	8.01149	7.76017	8.42968	8.36035	8.17443	8.4843	7.92416	8.06632	7.98352	8.5148	7.95886	7.45254	7.8397	7.83559	7.86648	7.84527	8.02038	7.90313	7.96068	7.89529	7.71575	7.81703	7.97072	7.88758	7.91723	7.83998	7.67706	7.72232	7.68196	8.06676	7.76893	7.70877	7.96365	7.62026	7.63299	7.66682	7.8871	7.71726	8.27513	7.90368	7.68362	7.65469	7.66114	7.70818	7.70678	7.82483	7.7033	7.94451	8.01396
10348078	10.8662	11.0937	10.9314	11.12	11.2259	11.3554	11.2868	11.1635	11.1852	11.2533	11.2202	11.0144	13.4267	13.4107	13.3455	13.3201	13.391	13.3227	13.4005	13.3752	13.4364	13.4343	13.4578	13.3946	11.4402	11.7327	11.727	11.8299	12.0104	11.5276	11.3494	11.433	11.3625	11.5995	11.9352	11.9743	11.7569	11.8068	10.5989	10.2829	10.5497	10.2923	10.6949	10.809	10.699	10.2469	10.6026	10.4093	10.4229
10348087	8.35125	8.38324	8.42912	8.22101	8.38796	8.2318	8.49068	8.788	8.23356	8.14541	8.47351	8.39732	9.5756	9.57068	9.52626	9.62989	9.64264	9.77309	9.56747	9.62753	9.56556	9.51673	9.73446	9.66595	8.84474	9.05561	8.7589	9.42933	9.45983	8.86487	9.15651	8.90406	9.058	9.0583	8.95834	9.33653	9.56963	9.38556	9.19081	9.36143	9.29418	9.32966	9.04222	9.11383	9.09012	9.06272	9.23052	9.25658	9.33202
10348096	8.28828	8.32139	8.25273	8.08523	8.60724	8.15674	8.86127	8.42258	8.77814	8.46725	8.77186	8.48274	9.12457	9.19692	9.04738	9.02109	9.06855	9.2569	9.28863	9.06291	9.1627	8.93955	9.25676	9.18571	9.30285	9.23649	9.19434	9.36619	9.61184	9.61997	9.50352	9.64566	9.61456	9.4949	9.48704	9.55606	9.57849	9.43456	9.36714	9.46167	9.5578	9.76758	9.69688	9.56455	9.76608	9.78267	9.64075	9.76851	9.585
10348119	8.75599	8.69624	8.85137	9.07985	8.8955	8.77502	8.74206	8.88673	8.8649	9.17158	8.64034	8.95399	9.10928	9.0135	9.05956	9.11149	9.02833	8.83065	8.99902	9.18154	8.94587	8.96438	9.15157	8.87689	8.45725	8.68417	8.75897	8.58476	8.46268	8.94679	8.51928	8.5386	8.57703	8.84276	8.79376	8.51208	8.54215	8.65186	8.94233	8.60099	8.95289	8.70087	8.71498	8.84524	8.83884	8.75995	8.67245	8.72298	8.56461
10348131	8.06508	8.07566	8.42386	7.99024	8.05213	8.41239	8.30764	8.7452	8.65138	8.3219	8.0682	8.08553	7.88022	8.05003	8.07455	7.981	8.23365	7.73817	8.07934	8.26112	8.17335	8.15653	7.93357	7.98842	8.01895	7.73952	7.93018	7.83193	7.63617	8.03079	7.72714	7.66849	7.98469	7.82394	7.59164	7.81097	7.93644	7.94847	8.06751	8.01099	7.95632	7.68492	7.69138	7.80834	7.63973	7.7391	7.78386	7.83151	7.84895
10348144	9.9654	9.67915	10.0238	9.91182	9.80188	10.1227	9.73648	9.89377	9.72472	9.84121	9.61818	9.81671	9.39442	9.37335	9.41667	9.3457	9.25017	9.05826	9.23411	9.37881	9.27421	9.32744	9.3772	9.09306	9.58943	9.46983	9.36028	9.28009	8.96147	9.50846	9.26545	9.44284	9.38763	9.57166	9.67049	9.0939	9.28778	9.26567	9.89765	9.66303	9.90063	9.71974	9.66376	9.7664	9.51122	9.67194	9.50341	9.89658	9.64575
10348150	6.63815	6.50399	6.64089	6.52947	6.49189	6.65988	6.4575	6.89227	6.26929	6.54132	6.38604	6.28709	6.58782	6.47524	6.59353	6.53867	6.44258	6.42965	6.43336	6.48575	6.45573	6.4235	6.40709	6.41339	6.52354	6.63626	6.45922	6.2668	6.40127	6.2652	6.33985	6.47914	6.38434	6.46278	6.27646	6.39132	6.45363	6.48275	7.68789	7.91908	7.58493	7.6302	7.47229	7.19761	7.15411	7.23665	7.06059	7.20751	7.58545
10348166	9.44688	9.22195	9.76028	9.55719	9.37723	9.99029	9.17668	9.85439	9.59648	9.83522	9.25451	9.40964	8.97065	8.84364	9.16397	8.7652	8.78318	8.53765	8.75276	8.9379	8.76287	8.99608	8.85259	8.72496	8.96068	8.67116	8.69286	8.72912	8.66396	9.03572	8.74712	8.87351	8.72226	9.02241	9.11167	8.65271	8.76556	8.73779	8.8986	8.61805	8.61439	8.75077	8.74613	8.64873	8.55577	8.72848	8.59874	8.64038	8.51316
10348180	10.5903	10.6345	10.5101	10.3993	10.373	10.2873	10.6922	10.2164	10.2242	10.0395	10.5458	10.3791	10.9026	11.0639	10.9132	11.2338	11.0367	11.2313	11.1583	11.1369	11.1765	10.9081	11.216	11.1371	10.5698	10.5663	10.736	11.2585	11.1863	10.4935	10.597	10.5004	10.5261	10.6027	10.2492	10.8205	11.0342	11.1163	10.4246	10.5123	10.4138	10.4691	10.5765	10.5815	10.6146	10.618	10.6799	10.4417	10.7349
10348194	8.43842	7.2142	7.86669	7.95853	7.88575	7.54174	7.96878	7.96121	7.90563	7.66377	8.10151	8.15712	6.82844	7.11755	7.11815	6.88075	6.98463	7.24707	7.22392	6.99104	7.20934	7.05725	7.0424	7.09637	6.96543	7.06889	7.17949	7.15862	6.99681	7.04476	7.08514	6.81966	6.90991	7.10321	7.1899	6.94951	6.77163	7.23076	9.21019	9.96984	9.43724	9.65387	9.58434	9.35928	10.0739	9.19413	9.96725	9.51369	9.74822
10348201	9.2726	9.47761	9.317	9.42711	9.33959	9.26404	9.6453	9.03092	9.42932	9.28188	9.73578	9.30188	9.59886	9.61979	9.51746	9.67649	9.56171	9.54663	9.75095	9.55044	9.69867	9.64144	9.67634	9.69012	9.87929	10.1554	10.2443	10.2399	9.96978	9.79621	9.99386	10.0225	9.94017	9.85166	10.0796	10.1085	10.1502	10.0145	9.64587	9.6775	9.79637	9.88499	9.76786	9.71599	9.81869	9.71268	9.85338	9.89175	9.77753
10348234	8.41782	6.72976	7.10128	8.44141	6.71012	6.97062	6.93452	7.05444	6.98099	7.97886	6.48781	6.66013	6.7759	6.41261	6.8771	6.72331	6.55903	6.61972	6.50367	6.55334	6.50204	6.77306	6.62802	6.55739	8.38193	8.26753	8.21394	7.9849	8.47802	8.66165	9.00569	8.57753	8.68069	8.91614	7.99634	8.89172	9.26711	8.82373	10.7526	10.4542	10.4806	10.6717	10.5066	10.8572	10.7678	10.7724	11.0051	10.8017	10.6825
10348240	9.31902	9.14399	9.06882	9.39826	9.13209	9.46051	9.14344	9.74773	9.30533	9.24201	9.19832	9.42777	8.97737	9.03218	9.08733	9.11905	8.8647	8.82079	8.92798	8.96126	9.04904	9.06922	9.08982	8.84404	9.2161	9.08857	8.94389	9.05034	8.89609	9.2359	8.87646	8.98289	9.03288	9.29748	9.23073	9.04793	8.94036	9.04131	9.02195	8.78925	8.68695	8.73479	8.61809	8.91087	8.70721	8.79721	8.75249	8.83236	8.68089
10348244	7.82018	8.25184	7.57189	7.61211	8.17233	7.87215	7.81906	7.68382	8.01037	7.94779	8.00168	8.0025	11.2134	11.0794	11.0395	11.0484	11.1714	11.2016	11.1776	11.1023	11.0778	11.0799	10.9855	11.1913	8.52482	8.46319	8.3443	8.62196	8.46606	7.89926	8.2057	8.41197	8.15951	8.17952	7.90887	8.38068	8.46549	8.56044	7.95209	8.3817	8.10452	8.0408	8.32935	8.16673	8.49255	7.91415	8.01866	8.07579	8.18662
10348277	9.62977	9.61554	8.99146	9.34847	9.40891	9.1672	9.62318	9.21717	9.24118	9.08966	9.58629	9.36601	9.25486	9.2105	8.8206	9.26099	9.29675	9.34191	9.29867	9.22144	9.24797	9.16289	9.32133	9.39335	9.56436	9.73432	9.84536	10.0259	9.96078	9.7397	9.75224	9.62144	9.77134	9.70402	9.68857	10.2476	10.097	10.0281	9.29138	9.42147	9.53104	9.45261	9.49997	9.24412	9.42702	9.45968	9.37151	9.41395	9.49424
10348299	7.05154	7.32976	7.06933	7.48042	6.56693	6.93757	6.97337	6.96932	7.26738	6.98623	6.96557	6.99839	7.37624	7.2876	6.97941	7.03904	7.17854	7.29714	7.10237	7.16658	7.17571	7.17844	7.23317	7.01026	7.32117	7.43682	7.56163	7.29827	7.08778	7.0552	7.29624	7.77276	7.48918	7.57436	7.28956	7.31598	7.48921	7.01818	7.141	7.28997	7.04415	7.28524	7.46023	7.42279	7.26812	7.43452	7.23997	7.41305	7.3737
10348301	8.72409	8.78217	8.84352	8.4047	8.8093	8.98001	8.56525	8.58595	8.83581	9.18727	8.69041	8.7504	8.56299	8.43459	8.42888	8.20822	8.23596	8.24063	8.16238	8.28132	8.2359	8.27965	8.36868	8.29791	8.37051	8.39023	8.3354	8.19116	8.06591	8.46015	8.18497	8.20686	8.17856	8.41687	8.26932	8.44414	8.13473	8.07337	8.25023	8.0805	8.11002	8.27027	8.3009	8.08343	8.09934	8.1459	8.28554	8.3052	8.20363
10348321	10.2129	10.3826	9.86673	10.0884	10.125	10.0678	10.2592	10.1128	9.99952	9.82429	10.339	10.0127	9.98242	9.87729	9.72289	9.77675	9.92427	9.88552	9.95842	9.85314	9.94937	9.95961	9.89212	9.99512	8.56879	8.8726	8.75564	8.70862	8.6884	8.82037	8.72341	8.97284	8.77497	8.69011	8.90408	8.71751	8.76539	8.88671	9.03665	9.19057	9.25605	9.20144	9.36929	9.23568	9.10746	9.10792	9.15998	9.21511	9.28855
10348354	8.61006	8.1168	7.44376	8.16913	7.85515	7.8304	7.50214	8.37997	7.92637	7.91835	6.82223	7.5245	8.64732	8.57222	8.56139	8.5343	8.81401	8.84985	8.73842	8.54866	8.50956	8.59288	8.62497	8.64295	12.3349	12.5597	12.521	12.4843	12.4518	12.8541	12.7318	12.8117	12.8421	12.6227	12.5733	12.5791	12.6013	12.7067	7.24813	7.04669	7.22879	7.09715	7.22631	8.28084	7.9041	6.95481	7.79823	7.56825	7.40671
10348376	7.45851	7.19604	7.72953	7.58535	7.31945	8.13732	7.57559	7.97381	7.91125	8.1851	7.54591	7.68903	7.69111	7.57864	7.88129	7.61553	7.84211	7.79193	7.70727	7.75657	7.86833	7.7678	7.67124	7.70362	7.31737	7.34816	7.09416	7.27271	7.20139	7.30528	7.43303	7.43542	7.24779	7.07663	7.15962	7.05685	7.21644	7.25249	7.12457	6.78424	7.24249	6.33119	7.01162	6.78669	6.96589	7.12012	6.7013	7.0631	6.61167
10348378	7.88307	7.75715	8.3713	8.34261	8.10992	8.28365	7.83203	8.70754	8.29181	8.32253	7.7891	8.16643	7.59911	7.45055	7.75212	7.37956	7.64379	7.41373	7.52319	7.41988	7.36849	7.86493	7.51041	7.36154	7.20808	7.07948	7.1609	7.45597	7.04543	7.51443	7.28553	7.37054	7.25371	7.25641	7.22717	7.29303	7.40365	7.38181	7.18064	7.15119	7.42384	7.56529	7.5105	7.23428	7.4863	7.5562	7.08789	7.30184	6.84509
10348410	6.74857	6.90392	6.84832	6.93674	6.69152	6.46988	6.53812	6.74892	7.0114	6.74356	6.44487	6.49444	6.97967	6.92476	6.78974	6.72414	6.71084	6.78028	6.89311	6.78905	6.68902	6.98811	6.71574	6.73547	10.0085	9.85869	9.90749	10.4186	10.5144	10.1644	10.0017	10.0841	10.4646	10.3961	10.4655	10.6508	10.8162	10.7191	6.82757	6.93933	6.81769	6.92066	6.98958	6.62199	6.93883	6.57476	6.75617	6.98819	6.43371
10348420	7.46251	7.01771	7.3442	7.26365	7.05069	7.92246	7.15685	7.53751	7.19552	7.27994	6.76841	7.44514	7.18616	7.08891	7.2095	7.2553	7.10866	7.02973	7.15439	7.21944	7.11942	7.14251	7.24182	7.16107	7.24132	7.01051	7.23689	7.20182	7.0661	7.27635	7.11274	7.11737	7.06118	7.12441	7.10808	7.17261	7.16286	7.29308	7.31428	7.15811	7.18151	7.13245	6.91137	7.26503	7.34431	7.42875	7.36777	7.57813	7.12953
10348424	9.27944	8.88265	8.86414	9.13823	8.94214	8.75179	8.87589	8.94276	8.87027	9.16812	9.05879	9.2558	8.40301	8.19509	8.37542	8.02906	8.17217	8.07522	8.04781	8.37694	8.2446	8.30664	8.18811	8.27125	8.21753	8.30638	8.43151	8.14322	8.27686	7.95937	8.13116	8.15826	8.15694	7.89208	8.04403	8.2072	8.11055	8.40134	8.76918	8.81696	8.58566	8.89977	8.98034	8.73841	9.01021	8.78812	8.73279	8.47093	8.77369
10348432	8.59355	8.72145	8.00104	8.0028	8.62416	8.18213	8.45363	8.12383	8.32829	8.62301	8.22757	8.25826	9.3536	9.36366	9.1784	9.39226	9.35653	9.49999	9.37625	9.28765	9.39416	9.37271	9.22077	9.5339	8.82801	9.0932	8.92964	8.78816	8.85045	8.88381	9.0893	8.91589	8.94502	8.81502	8.89498	8.82429	9.17337	8.96329	9.45945	9.52128	9.41124	9.398	9.53323	9.32462	9.57959	9.32209	9.45089	9.42407	9.49307
10348451	11.9223	11.3203	11.2448	11.6265	11.9899	11.9255	11.8916	10.821	11.014	11.0775	11.5667	11.334	7.71248	7.38363	7.63441	7.60344	7.449	7.87383	7.57239	7.45172	7.83096	7.45741	7.61343	7.62443	7.38209	7.13883	7.54544	7.59773	8.03821	7.89315	7.5657	7.49327	7.69031	7.94735	8.04627	7.9245	7.59662	8.17212	10.2463	10.2602	10.1212	10.1498	10.2698	10.0706	10.546	9.96445	10.5262	10.2961	10.2659
10348456	11.1197	11.1448	11.1205	10.9892	11.0955	10.8066	11.0357	10.9587	11.0117	11.0224	11.2543	11.145	10.5088	10.6222	10.4677	10.5195	10.585	10.5966	10.4782	10.473	10.5165	10.4181	10.5098	10.4703	10.5115	10.6118	10.5434	10.4669	10.5274	10.7053	10.6071	10.5211	10.4463	10.5668	10.6048	10.7137	10.6337	10.5581	11.7782	11.8938	11.7948	11.7547	11.7746	11.6294	11.6888	11.834	11.6889	11.8177	11.8325
10348468	8.03237	7.97807	8.34436	8.53994	8.45697	8.65639	8.37931	8.63938	8.30408	8.79616	8.25972	8.51488	8.37754	8.14098	8.26843	8.21283	8.22419	7.93721	8.09154	8.24702	8.1668	8.35578	8.23951	8.12664	8.03828	7.8218	7.96928	7.70353	7.95624	8.0808	8.03539	7.95688	7.93588	7.97787	8.09146	8.34121	7.72746	7.86931	8.11679	7.94209	8.0906	7.91575	8.05559	8.12367	7.89174	8.0111	7.94133	7.79547	8.05026
10348471	8.64623	8.58753	8.85608	8.53492	8.6305	8.36078	8.55775	8.53406	8.18123	8.6838	8.14304	8.25127	8.19784	8.10589	8.26697	8.0948	8.40877	8.10482	8.03755	8.38839	7.99659	8.17488	8.30393	8.23649	8.76671	8.85673	8.82997	8.81997	9.01592	8.70582	8.83386	8.71012	8.9683	8.88517	8.80161	8.67455	9.12924	8.86601	8.36949	8.28659	8.43519	8.42601	8.56298	8.48284	8.35218	8.28701	8.11479	8.20378	8.22552
10348489	10.2154	9.96903	10.3039	10.1536	10.1562	10.2747	9.95083	10.4711	10.1243	10.0556	9.8941	9.88346	9.42096	9.19319	9.49712	9.1255	9.20041	8.91596	9.1475	9.29893	9.16017	9.3856	9.2024	9.18206	9.43931	9.47893	9.26819	9.327	9.27125	9.54617	9.25004	9.2983	9.10335	9.37032	9.81218	9.34766	9.23421	9.28586	9.31804	9.2806	9.3732	9.20258	9.33734	9.41563	9.1007	9.43304	9.26329	9.35242	9.28293
10348493	8.67638	7.95956	8.14518	8.90799	8.53865	8.6945	8.32577	8.38929	8.16565	8.75107	8.13264	8.28763	8.64747	8.32418	8.40428	8.37918	8.47243	8.56091	8.3467	8.43295	8.24996	8.41688	8.36912	8.39893	8.79464	8.49623	8.54918	8.82	8.9194	8.65346	8.89691	8.90663	8.78982	9.2313	9.05738	8.43241	8.63566	8.68079	11.7158	11.794	11.7185	12.1655	11.7529	11.8114	11.9674	11.8169	11.9536	11.7983	11.8011
10348521	8.15244	8.34147	8.44824	8.51987	8.36907	8.59494	8.43118	8.18974	8.56358	8.27576	8.48976	8.22195	8.60581	8.56977	8.71382	9.02608	8.85015	9.31958	9.07553	8.37939	8.88936	9.0835	8.99355	9.2112	7.357	7.63052	7.72906	7.78566	7.58294	7.71934	7.66162	7.72913	7.66596	7.8163	7.77545	7.63183	7.58603	7.86837	7.72646	7.66475	7.75303	7.6619	7.4826	7.63333	7.59515	7.74644	7.74354	7.64542	7.51503
10348537	7.5747	7.04333	7.35961	7.76717	7.40599	7.20604	7.27429	7.45958	7.40895	7.79345	6.49981	6.78217	10.5086	10.6748	10.6215	10.4543	10.7096	10.6103	10.7282	10.5818	10.6134	10.5781	10.5852	10.6386	7.81632	8.14046	8.02649	8.45198	8.35313	8.13806	7.90741	8.1613	8.22784	8.05301	8.27595	8.24505	8.28243	8.23152	10.287	9.76889	9.62878	9.4496	9.65069	8.91852	9.21033	9.35358	9.31445	9.54399	9.65802
10348547	9.48437	9.57872	9.36509	9.44625	9.4778	9.26135	9.79052	9.32447	9.41222	9.30518	9.76209	9.30533	9.6425	9.96629	9.74904	10.2007	9.82947	9.97842	9.94614	9.8891	10.0976	9.6447	9.93256	9.86338	9.26495	9.56924	9.61907	9.77657	9.79157	9.29715	9.25621	9.08622	9.30043	9.22958	9.21368	9.90013	9.83837	9.5256	9.33107	9.37698	9.50658	9.34648	9.45337	9.31975	9.16456	9.46772	9.2317	9.36639	9.42839
10348556	6.84563	6.56027	6.63374	6.34152	6.60348	6.29159	6.42653	6.28872	6.47932	6.53451	6.41027	6.55547	6.47289	6.57296	6.5006	6.79728	6.65987	6.88426	6.71957	6.55492	6.38073	6.33777	6.58744	6.63217	6.67522	6.63204	6.93281	6.843	6.71473	6.47774	6.5702	6.51814	6.96656	6.64203	6.52716	6.75326	6.62666	6.831	6.33435	6.17533	6.27632	6.69565	6.58602	6.37996	6.73619	6.8803	6.60241	6.52605	6.40818
10348558	7.699	7.99307	7.35065	7.69665	7.61733	7.98116	7.78973	7.76178	7.55914	7.40621	7.82647	7.44403	9.43189	9.57549	9.51737	9.38403	9.40632	9.63145	9.51529	9.43628	9.54242	9.36079	9.55411	9.46283	10.3778	9.96705	10.2039	10.3697	10.4727	10.1498	10.0934	10.1352	10.14	10.4906	10.0549	10.5832	10.67	10.5924	8.00012	8.25491	8.09846	7.9464	8.1405	7.9544	8.05748	8.10364	7.86339	7.92298	7.99254
10348570	8.06393	8.30125	8.56775	8.76014	8.18113	9.05536	7.9057	8.21541	8.39523	8.62879	8.06274	8.46988	8.12961	8.11685	8.2183	7.95411	8.0325	7.90292	8.01792	8.11416	7.90667	8.21585	8.01916	7.79299	8.01533	7.94634	8.17799	8.09364	7.93327	8.19265	8.13076	8.04348	7.84761	8.1755	8.1546	7.91894	7.93361	7.77797	8.30561	7.90647	8.10625	7.96661	8.06293	7.68372	8.27826	8.12214	8.02021	8.03884	7.97762
10348580	7.83227	7.31274	7.05424	7.74336	6.79181	7.17186	7.10364	7.01215	6.97385	7.49547	7.00724	7.38136	7.21157	7.24501	7.29237	7.15951	7.0735	7.05984	7.16642	7.11535	7.1413	7.01394	7.02092	7.0946	6.93226	7.07437	7.02886	6.90734	6.66655	7.20014	7.10353	7.16696	6.9323	7.06502	7.03094	7.03817	7.09536	7.1283	10.3541	10.3265	10.5494	10.2836	10.2864	10.1881	10.0578	10.2977	10.2425	10.3677	10.4455
10348590	9.82687	9.69986	9.83899	9.95072	10.0514	9.93339	9.64119	10.5509	9.94626	9.93891	9.65885	9.97668	9.5644	9.38658	9.47766	9.26486	9.23199	9.5571	9.22925	9.57215	9.36037	9.44	9.38875	9.29191	9.56952	9.76979	9.40855	9.47996	9.33156	9.84568	9.68922	9.52488	9.44317	9.77319	9.80779	9.63532	9.43644	9.6794	9.864	9.88244	9.80777	9.66715	9.82076	9.67893	9.48679	9.84442	9.59632	9.92187	9.71447
10348600	7.17919	6.88271	6.54498	6.87786	6.95957	6.73318	6.90408	6.97497	7.04544	6.80176	6.95179	6.62467	7.05405	6.97881	7.04032	7.0931	7.12167	7.13287	7.27163	7.01084	7.23681	7.13581	7.0555	7.08235	7.31679	7.2072	7.37544	7.37636	7.32938	7.30889	7.46292	7.30346	7.36725	7.4185	6.94791	7.70664	7.4315	7.55571	7.33864	7.16912	7.32487	7.13543	7.19518	6.92718	7.34235	7.1006	7.30985	7.14829	7.06682
10348618	7.94696	8.27817	7.90275	8.12538	7.97075	7.98208	8.06692	7.33136	8.02837	8.04615	8.02168	7.76463	10.7728	10.8344	10.6587	10.9477	10.5574	10.7416	10.7115	10.9535	11.07	10.8989	11.0353	10.8358	7.89545	8.05608	8.15039	8.10498	8.00328	7.75251	7.82777	7.93131	7.78786	8.0154	8.04577	7.96729	8.14558	8.03782	8.41459	8.47232	8.27889	8.31142	8.54118	8.25524	8.35311	8.51934	8.30243	8.35578	8.53196
10348632	8.43997	8.43857	8.23572	8.29384	8.1686	8.71362	8.33155	8.15515	8.22152	8.37631	8.29409	7.97798	7.50351	7.63528	7.6161	7.56874	7.5594	7.60826	7.48705	7.6035	7.63918	7.52168	7.52585	7.49093	7.63172	7.37461	7.65007	7.65447	7.4851	7.75291	7.62631	7.32435	7.5892	7.51917	7.55761	7.53226	7.73516	7.46292	7.9634	8.45574	7.94908	8.10659	8.47436	8.27923	8.75994	7.89249	8.215	8.03865	8.27964
10348635	8.84566	9.08087	8.9839	8.86696	9.13197	9.17478	8.966	9.29072	9.00113	9.23503	8.41766	9.08122	8.27911	8.2356	8.37058	8.16175	8.26597	8.05345	8.12741	8.27943	8.35978	8.38339	8.15408	8.16768	8.05053	8.31689	8.12343	8.3868	8.13499	8.08073	7.87645	8.17239	8.03364	8.15142	8.28953	8.34949	8.06653	8.14833	8.30988	8.02581	8.18298	8.22329	7.91686	7.92527	8.34526	8.0886	8.09814	8.05212	7.94001
10348637	8.13891	8.23764	8.54662	8.43335	8.54079	9.06646	8.10863	8.69916	8.55933	8.82056	8.03815	8.43269	7.90672	7.68476	8.03976	7.79729	7.80619	7.69787	7.69674	7.75455	7.80444	7.93582	7.89762	7.75456	7.51144	7.60273	7.68567	7.39382	7.44233	7.53061	7.51454	7.77798	7.79348	7.77551	7.64832	7.61489	7.56663	7.47973	7.70786	7.48287	7.60666	7.54449	7.39953	7.53668	7.62832	7.65785	7.65269	7.57418	7.41773
10348639	8.76451	9.07404	9.28175	9.04507	9.08993	9.07492	9.17498	9.42388	9.31137	9.25939	8.83625	9.18282	8.50505	8.06548	8.54792	8.09831	8.2262	8.09096	8.08024	8.16426	8.21616	8.38744	8.10623	8.15641	8.07592	7.95262	8.04653	7.99726	8.01931	8.00773	7.72371	8.03032	8.29098	8.16615	8.05974	8.25526	7.99287	8.10569	8.01878	7.99545	7.92509	7.85805	8.04394	7.99009	7.98079	7.84733	7.75264	7.86825	7.65064
10348641	8.59965	8.9233	9.08722	9.13376	8.95359	9.60737	9.12104	9.34595	9.30891	9.39449	8.96795	8.85639	8.50988	8.22724	8.52482	8.429	8.40508	8.34935	8.2363	8.2913	8.3781	8.60041	8.20649	8.228	8.21282	8.4468	8.29992	8.1728	8.10601	8.63939	8.40116	8.51641	8.37046	8.60315	8.44711	8.1901	8.22715	8.22241	8.17936	8.34715	8.26959	8.31221	8.29293	8.09812	8.16087	8.02414	7.98642	7.98801	7.98504
10348643	8.86009	8.89913	9.43525	9.25962	9.16869	9.53407	8.86546	9.79379	9.29388	9.44451	8.83812	9.15207	8.68351	8.49079	8.81957	8.5055	8.53381	8.04144	8.33161	8.49044	8.45503	8.74676	8.5026	8.429	8.40358	8.42807	8.37424	8.23095	8.27233	8.6525	8.37949	8.48287	8.40273	8.50811	8.59951	8.36874	8.22879	8.16398	8.80965	8.48809	8.78089	8.75033	8.66145	8.65507	8.36744	8.73884	8.52774	8.73583	8.44565
10348645	8.10363	8.16106	8.47482	7.85673	8.42233	8.12721	7.59746	7.91066	8.48821	8.12045	7.97482	7.96084	9.0266	8.89964	8.91705	8.77946	8.9976	9.17738	9.10426	8.9244	8.93909	8.93862	8.81808	9.17518	7.95137	8.18825	7.91124	8.03675	7.93095	8.42411	7.9275	8.07413	7.88949	8.18091	7.99586	8.11852	7.98706	8.21003	7.75281	8.0503	7.85569	7.89792	7.94274	7.92701	7.76952	7.74286	7.76318	8.15578	7.94304
10348653	9.00382	7.60649	8.11894	9.03529	8.94469	7.86655	9.06259	8.3812	8.38368	9.18998	9.28266	7.93347	10.0369	9.77718	9.91411	9.59905	9.9049	10.0632	9.93404	9.71666	9.63978	9.87904	9.71206	10.1651	9.17729	9.17497	8.7559	8.8529	8.74524	8.88344	8.80536	8.43915	8.51849	9.52768	9.59974	9.5311	10.1134	10.0799	11.9465	11.8135	12.0196	11.8161	11.7592	11.9194	11.7341	12.0489	11.7795	12.0792	11.961
10348664	7.98718	7.75063	8.1469	7.7633	7.87763	7.91151	7.44673	8.05496	7.97987	7.70457	7.74063	7.88552	7.57979	7.68271	7.47098	7.30814	7.35175	7.15544	7.29765	7.46771	7.49952	7.28249	7.4633	7.31035	7.83869	7.56454	7.58172	7.15069	7.53998	7.83929	7.73805	7.77096	7.51685	7.9305	7.99835	7.6242	7.4718	7.74996	7.93368	7.94111	7.92265	7.72258	7.86218	7.89349	7.90224	7.90371	7.71486	7.91876	7.74351
10348666	8.6094	8.67526	7.96848	8.33751	8.46093	7.65094	8.31879	7.98362	7.91699	8.04972	8.73672	8.10797	7.96053	8.20787	7.98839	8.11023	8.14965	8.24511	8.31619	8.11974	8.30623	8.07241	8.30114	8.31332	8.22242	8.81997	8.67306	8.7789	8.48408	8.50651	8.28014	8.50846	8.50365	8.30096	8.63304	8.52221	8.82071	8.78523	9.12307	8.96656	9.12567	9.12845	9.1309	9.11356	9.12861	9.39818	9.07608	9.4256	9.22488
10348670	9.87845	10.0124	9.58647	9.64316	10.0376	9.7986	10.2766	9.74281	9.93601	9.77493	10.198	10.0184	9.3309	9.42781	9.15101	9.42895	9.50637	9.62496	9.42831	9.44867	9.4393	9.30609	9.33886	9.43224	10.1894	10.3187	10.2089	9.78538	9.96863	10.3289	10.1778	10.3009	10.3935	10.3565	10.2509	9.98078	9.95673	9.9495	10.124	10.1718	10.136	10.1411	10.1862	10.1989	10.0605	10.2015	9.98713	10.2319	10.2508
10348682	7.85483	7.85632	8.26719	8.12566	8.15239	7.86569	7.79502	8.15467	7.751	7.65378	7.85974	7.89531	8.16279	8.5389	8.29082	8.45834	8.28669	8.27186	8.23516	8.43553	8.47325	8.26319	8.40359	8.17202	9.19626	9.03343	8.91686	8.50239	8.54195	9.03606	8.98499	9.14484	8.72489	8.85319	8.85362	8.45763	8.30928	8.4124	8.21846	8.29044	8.25262	8.24542	7.91006	8.29845	8.21827	8.11046	8.21446	8.22012	8.16224
10348697	8.08208	7.77073	8.12186	7.7628	8.12335	7.74891	7.53508	7.77047	7.49948	7.86238	7.35531	8.04384	8.05547	7.99819	7.87695	8.00424	7.85149	7.84802	7.91426	7.91443	7.87898	7.86672	8.09987	7.87937	7.78344	7.85576	7.89605	7.82507	7.78089	7.88327	7.70791	7.86165	7.77771	7.93837	7.97996	7.83772	7.81278	7.78486	8.11571	7.84647	7.78775	7.79688	7.73052	7.63856	7.91487	7.82977	7.88215	7.82713	7.70223
10348702	6.70504	6.68874	6.87873	6.46753	6.78372	6.72677	6.43415	6.94805	6.62725	6.72279	6.24985	6.91854	6.85606	6.82052	6.74216	6.68483	6.74578	6.7161	6.84348	6.75961	6.85827	6.6445	6.69746	6.7472	11.4758	10.6996	11.177	10.7821	11.2353	11.3743	11.0987	11.5176	11.294	11.8319	11.5782	11.367	11.1931	11.0408	6.72532	6.30073	6.67345	6.61357	6.87174	6.54178	6.45901	6.47289	6.61549	6.70728	6.55926
10348713	7.87065	7.45083	8.17724	7.78675	7.37667	8.14685	8.00194	8.14323	7.45624	7.76675	7.52613	7.74449	8.09613	8.14359	8.10649	7.98936	7.98777	7.8819	7.92987	8.08554	7.92668	8.03024	8.03504	7.93299	7.88851	7.78059	7.65071	7.68539	7.60998	7.56149	7.41503	7.72368	7.6228	7.84681	8.0207	7.65435	7.65787	7.64091	7.90693	7.71388	8.05864	8.01483	8.11952	7.84896	7.7508	8.0952	7.49223	7.98937	7.90766
10348739	7.87066	7.92823	8.14773	8.10309	8.28209	7.85728	7.88726	7.92403	7.61072	8.28772	8.35683	7.72939	7.55295	7.80508	7.77114	7.61693	7.68844	7.64812	7.64681	7.60003	7.54737	7.79839	7.60749	7.64117	9.01054	8.8576	8.92405	8.62107	8.71642	9.14754	8.91458	9.01073	8.98734	9.32691	9.33048	8.79489	9.14325	8.86462	8.72306	8.72574	8.60307	8.62939	8.75462	8.69839	9.05806	8.5872	8.9538	8.84097	8.66184
10348775	9.56714	9.44524	9.30482	9.34908	9.64495	9.00654	9.68401	9.07524	9.18724	9.23573	9.66238	9.4528	10.6813	10.7252	10.5934	10.7343	10.7282	10.7826	10.7575	10.7372	10.7237	10.5858	10.7886	10.7083	9.88168	9.39267	9.78271	10.2811	10.4939	9.79008	10.0534	9.87051	10.0549	9.79862	9.51406	10.3486	10.3934	10.4505	9.96825	10.0806	10.0271	10.2401	10.0975	9.90623	10.1968	10.2619	10.2208	10.1455	10.3411
10348789	6.24235	6.61362	6.54363	6.55655	6.52489	6.77805	6.74795	6.24238	6.38894	6.1691	6.82904	6.44926	6.51349	6.20817	6.19517	6.45006	6.69523	6.82317	6.32086	6.48923	6.39939	6.27004	6.41404	6.52657	6.34461	6.70132	6.56646	6.68937	6.75157	6.27437	6.52149	6.72439	6.62958	6.61719	6.24753	6.59836	6.5981	6.70334	6.07645	6.30331	6.53744	6.69785	6.29078	6.39987	6.83237	6.84724	6.72217	6.30509	6.57545
10348791	8.62202	8.57828	8.82689	8.75879	8.55369	8.78452	8.40714	8.74511	8.61441	8.91331	8.27685	8.56867	8.00113	8.07739	8.01215	7.93424	8.15358	8.03598	8.13057	8.25722	7.92365	8.07409	8.16027	8.04061	8.51424	8.32794	8.28984	7.97629	7.96892	8.51671	8.35988	8.30981	8.16983	8.53885	8.50193	8.08884	8.24838	8.13462	8.38511	8.25291	8.62694	8.26976	8.46316	8.9137	8.34858	8.24383	8.23849	8.47061	8.4187
10348817	11.6054	11.4673	11.4505	11.2691	11.4373	11.1998	11.4874	11.1008	11.4242	11.3312	11.4734	11.4767	11.584	11.6378	11.5865	11.7536	11.6588	11.7613	11.7998	11.6357	11.6304	11.583	11.6018	11.7214	11.2779	10.9241	11.1899	11.3118	11.3283	10.8981	11.0974	11.0084	11.0677	11.0068	10.61	11.2932	11.3713	11.4136	11.0093	11.3783	11.1514	11.2708	11.3176	11.1077	11.432	11.2669	11.4351	11.1655	11.3212
10348829	8.38072	8.74586	8.79284	8.57331	8.59269	8.33162	8.60114	8.67361	8.79671	8.43615	9.07261	8.89539	7.47465	7.32653	6.87074	7.44612	7.23565	7.48842	7.422	7.5871	7.22648	7.52038	7.32474	7.21965	9.65824	9.62314	9.77678	9.8671	9.8503	9.67639	9.6878	9.75485	9.82366	9.90335	9.51908	9.99367	10.1576	9.82601	9.09929	9.21037	9.09829	9.14625	9.13479	9.13713	9.13871	9.23014	9.16524	9.30516	9.13863
10348858	7.9617	7.77058	7.9741	8.01863	7.61779	7.94987	7.52315	8.36272	7.50249	7.77281	7.77013	7.92731	8.18252	8.28493	7.98636	8.16962	7.92707	7.95688	8.24514	8.12271	8.28487	8.28028	8.14587	7.98819	8.87977	8.60465	8.86391	9.58062	10.012	8.54859	8.24884	8.62579	8.40839	8.70274	8.37001	8.84839	8.9486	8.96059	8.11899	7.82505	8.10808	7.5993	7.79745	8.0339	7.88562	7.72188	8.0721	7.77562	7.60205
10348864	6.74718	6.56165	6.90145	7.02241	7.01392	6.80465	6.99581	6.20595	6.99504	6.94444	6.75822	6.21424	7.10019	7.25606	7.11403	7.5095	7.39523	7.77509	7.48116	7.50915	7.51706	7.17502	7.11568	7.24018	7.03606	7.12291	7.17064	7.12838	7.20735	6.91146	7.01502	6.94307	6.95563	7.17721	6.82222	7.14876	7.20926	7.07181	7.1567	6.99763	7.19663	6.79276	6.7394	7.26953	6.88262	6.99825	6.96757	7.05826	7.14837
10348866	8.64542	8.52538	7.9672	8.38961	8.54012	7.75256	8.3903	8.27063	8.06377	8.27875	8.53451	8.51698	9.97323	10.124	9.92299	10.0918	9.98688	10.2093	10.1072	10.145	10.133	9.85358	10.2387	9.97049	8.84881	8.8623	8.84529	9.2072	9.24289	8.70396	9.04475	8.73819	8.79314	8.80809	8.78006	9.22758	9.25128	9.13283	8.50756	8.96355	8.52466	8.60899	8.54195	8.40329	8.69512	8.5967	8.59018	8.74686	8.8032
10348879	8.00651	7.98848	7.41018	7.63073	7.63628	7.68318	8.00511	7.67095	7.72489	7.86106	7.84479	7.89358	9.36237	9.28309	9.32293	9.29011	9.20312	9.51055	9.34028	9.39213	9.28812	9.30929	9.42287	9.34208	8.03818	8.25144	8.40261	8.37288	8.49306	8.04405	8.36338	8.25036	8.25292	8.32414	8.16836	8.51456	8.45334	8.33171	7.8524	7.78472	7.94909	8.01503	7.98922	7.99765	8.11731	7.63128	8.01872	7.82282	7.93024
10348889	8.71703	9.04988	8.36565	8.43172	8.41252	8.03526	8.87836	8.34637	8.28033	8.52158	8.94317	8.37471	7.77162	7.68575	7.54795	7.75671	7.73832	7.916	7.8729	7.65733	7.78786	7.36283	7.6853	7.65951	9.02868	8.57233	8.93539	8.86361	9.0838	8.95704	9.17909	9.05791	9.06255	9.08211	8.90803	9.09977	9.08607	9.12269	8.47637	8.77059	8.53901	8.62753	8.58223	8.46172	8.56088	8.77288	8.65398	8.81209	8.90023
10348896	6.85504	7.10188	6.98164	7.043	6.95991	7.33703	7.05598	7.14753	6.86205	6.93919	7.15515	6.75819	6.91939	6.83797	6.89237	6.86182	7.15696	6.83845	7.01131	6.86342	6.92097	7.28517	6.92199	6.88602	6.57419	6.89671	7.30083	6.97667	6.92368	7.33065	6.89028	6.9459	6.6576	7.11912	6.9107	6.88949	6.8636	7.0525	6.63459	6.60978	6.74579	6.62558	6.62471	6.56578	6.73468	6.54279	6.2878	6.63362	6.21756
10348902	6.7027	7.02324	6.82063	6.98062	6.82208	6.90315	6.97245	7.0557	6.71343	6.79689	7.08023	6.70652	6.87185	6.93064	7.09522	6.71218	7.1208	6.80904	6.74146	6.85366	6.82391	7.21267	6.88711	6.87617	6.43108	6.6516	6.60538	6.88304	6.97336	6.95179	6.77647	6.9837	6.51431	7.05138	6.78653	6.74133	6.68544	6.82386	6.95409	6.53338	6.80343	6.53042	6.74464	6.64185	6.72483	6.60927	6.2995	6.61688	6.25377
10348906	7.55564	7.90847	7.60908	7.80597	8.20176	7.90044	7.60871	8.06806	7.75446	7.82875	7.57313	7.5365	7.34295	7.71376	7.48656	7.52667	7.59976	7.34885	7.39271	7.60261	7.68708	7.55682	7.52036	7.43947	7.45356	7.44513	7.6387	7.37553	7.42866	7.34376	7.61377	7.34941	7.64067	7.7628	7.78093	7.50773	7.48815	7.51739	7.52739	7.28099	7.87084	7.50366	7.32289	7.5391	7.22664	7.30721	7.26912	7.57052	7.62291
10348910	8.83871	8.348	8.66904	8.557	8.69834	8.85487	8.40485	8.87953	8.65906	8.59113	8.17507	8.68858	7.94209	7.88601	8.2143	7.96653	7.89691	7.73477	7.89968	8.08132	7.69722	7.86204	7.99789	7.9568	8.28443	8.10048	7.80969	7.75908	7.94299	8.17795	7.89575	8.15038	8.14099	7.86596	8.15361	7.91639	8.17752	7.99644	8.15611	7.91876	7.77951	7.81275	7.8556	7.89265	8.04814	8.04165	7.99303	8.16468	7.82544
10348917	8.43545	8.67554	8.05779	8.28814	8.15986	8.36453	8.70594	8.1681	8.47536	8.25915	8.58886	8.12018	8.38652	8.45091	8.3979	8.65826	8.6874	8.77256	8.68388	8.58334	8.6754	8.62989	8.59653	8.59403	8.33777	8.66438	8.57481	7.91754	8.19757	8.69693	8.70986	9.00614	9.08269	8.48286	9.21559	8.3619	8.08852	7.98974	9.67493	9.67042	9.84979	9.57439	9.66045	9.76786	9.81611	9.85499	9.92519	9.88614	9.90593
10348924	12.6221	12.6165	12.4629	12.656	12.4142	12.4397	12.6078	12.508	12.4873	12.3881	12.6043	12.4041	13.4923	13.579	13.5668	13.5902	13.5778	13.5708	13.5492	13.5752	13.5818	13.5095	13.5769	13.561	12.6152	12.723	12.7858	13.152	13.2247	12.4143	12.5652	12.6694	12.6114	12.8255	12.6077	13.1442	12.8872	13.0617	13.1205	12.9085	12.9128	12.9915	12.8937	12.8298	12.9091	13.0046	12.7254	12.8061	13.0018
10348927	5.708	6.33336	6.34809	6.15267	6.5359	6.14773	5.81256	6.2578	5.9215	5.84872	6.37065	6.31884	5.73925	5.71671	6.03679	5.57191	5.75661	5.70638	5.79566	5.75728	5.44794	5.75522	5.67122	5.79485	5.56358	5.39553	5.6099	5.41638	5.43408	5.5561	5.36611	5.62795	5.79014	5.86876	5.52992	5.31618	5.56587	5.65517	5.16871	5.22099	5.26111	5.24696	5.36285	5.35988	5.31711	5.45759	5.50046	5.25386	5.3971
10348929	10.9982	11.1434	11.0757	11.0609	11.0059	10.9823	11.012	11.131	11.0661	10.9196	11.0772	11.0707	12.6419	12.6337	12.3969	12.5534	12.4836	12.436	12.4186	12.5558	12.5528	12.5098	12.5807	12.4983	11.0152	11.2618	11.0131	11.2374	11.3637	11.2771	11.1967	11.2586	11.3148	11.1648	11.4853	11.3624	11.2411	11.2435	10.2518	10.2741	10.3057	10.2482	10.5114	10.2295	10.446	10.2012	10.3727	10.1689	10.2599
10348932	8.01879	8.10686	8.39634	7.98681	8.00275	8.2159	8.42034	7.83346	8.52531	8.40491	8.21893	7.55671	9.1142	9.33505	9.1957	9.42485	9.2199	9.43015	9.29483	9.30497	9.22373	9.04011	9.39548	9.25624	9.4114	9.64573	9.69984	9.93021	9.67442	9.56417	9.72019	10.1022	9.56214	9.81933	9.80742	9.6725	9.82471	9.42271	8.23194	8.55315	8.20507	8.57901	8.42465	8.3403	8.36383	8.41097	8.38778	8.43023	8.54163
10348943	5.37155	5.42225	6.0176	5.5315	5.52913	5.40462	5.69637	5.7636	5.85969	5.87213	5.53462	5.6322	5.50324	5.38457	5.35789	5.12838	5.33959	5.29522	5.42005	5.30329	5.30852	5.37704	5.43102	5.17249	5.28905	5.18456	5.31991	5.27204	5.31129	5.40143	5.3613	5.30192	5.48224	5.35088	5.38826	5.3524	5.47324	5.25855	5.39	5.4971	5.31973	5.40453	5.31624	5.64922	5.48779	5.26914	5.36502	5.423	5.3209
10348945	7.44347	7.65481	7.41197	7.36647	7.62274	7.06283	7.24855	7.56068	7.23058	7.51966	7.33086	7.59033	6.89517	6.99237	7.07894	6.75698	6.97008	7.00793	6.9822	7.07441	7.03468	7.12	6.94594	6.95433	7.44557	7.06201	6.84271	7.1278	7.35942	7.7938	7.16225	7.40542	7.00637	7.29283	7.08455	6.95021	7.209	7.04155	7.06374	7.11237	6.87968	7.25528	6.58362	6.6737	6.99077	7.03921	7.12656	7.24605	6.60961
10348947	7.46575	8.12469	8.58436	8.71711	8.0693	8.21743	8.52148	7.90937	8.22457	8.60574	8.36149	8.31723	7.13673	7.03825	7.24469	6.91202	7.18201	7.01888	6.98753	7.00197	6.97958	7.26621	7.20096	7.04143	6.80378	6.71266	6.80383	6.5635	6.69813	6.60934	6.84259	7.07652	6.83326	6.90118	6.88628	6.82806	6.70202	6.93867	6.7308	6.83059	6.89387	6.58229	6.64358	6.50823	6.57594	6.88047	6.82326	6.67571	6.62779
10348963	8.05737	8.47325	8.6298	8.64888	8.64517	8.59738	8.56258	8.31954	8.80871	8.88	8.7918	8.3004	7.35195	7.19357	7.21092	7.04589	7.27352	7.32825	7.16463	7.30862	7.23609	7.43211	7.09824	7.26113	7.15897	7.12933	7.36079	6.97405	7.00903	6.98765	7.53741	7.167	7.37587	7.38937	7.09921	7.24374	7.29861	7.34986	7.46212	7.25953	6.97481	7.80751	7.23657	7.39783	7.40697	7.10266	7.37179	7.26496	7.23975
10348983	7.05113	7.40655	7.649	7.36632	7.79842	7.9072	7.62082	7.48287	7.75331	7.72283	7.64414	7.75944	6.82811	6.68342	6.81286	6.60276	6.75412	6.79281	6.63821	6.53145	6.68147	6.97621	6.78943	6.90039	6.38899	6.58626	6.71415	6.5293	6.72008	6.90198	6.57354	6.81389	6.65017	6.60148	6.64569	6.56623	6.75666	6.68589	6.79088	6.37529	6.69465	6.93079	6.91758	7.01403	6.41589	6.3692	6.70126	6.65206	6.69252
10348992	5.98828	6.52367	6.17511	6.30271	5.9986	5.72867	6.2731	5.82949	6.3172	6.18856	6.30808	6.70324	5.72701	5.73664	5.88358	5.66626	5.84382	6.05884	5.66552	5.74231	5.91927	5.82869	5.85647	5.8268	5.43936	5.64008	5.53238	5.65261	5.38527	5.54655	5.60698	5.75105	5.34174	5.66263	5.61494	5.62087	5.54405	5.59982	5.52092	5.54466	5.70884	5.46464	5.56109	5.65384	5.59233	5.50571	5.47955	5.52477	5.54209
10348994	8.08314	8.21146	8.53327	8.39736	8.3928	8.26612	8.43512	8.76239	8.56153	8.26506	8.07622	8.45423	7.67735	7.45064	7.68922	7.63648	7.93931	7.53068	7.48194	7.52371	7.64548	7.75682	7.61892	7.65913	7.48731	7.3655	7.35487	7.3197	7.3193	7.40003	7.20869	7.39181	7.11978	7.38563	7.33632	7.45286	7.45132	7.12968	7.5551	7.31886	7.58755	7.50875	7.48186	7.39208	7.39594	7.49782	7.40848	7.60186	7.08299
10348996	7.68415	8.04864	8.10503	7.79175	7.98638	8.3869	7.96236	7.86381	8.15004	7.66287	7.68856	7.82586	7.39084	7.20953	7.40463	7.2522	7.33504	7.15101	7.20002	7.25005	7.28407	7.40063	7.32726	7.3663	7.41696	7.4677	7.1554	7.29469	7.39263	7.18421	7.59199	7.27683	7.21769	7.24899	7.56676	7.31411	7.35403	7.25051	7.0996	7.07325	7.00711	6.93104	7.17538	7.09218	7.28599	7.06019	6.99183	7.26818	7.43052
10348999	8.32728	8.33574	8.51226	8.55902	8.32668	8.73555	8.38792	8.62325	8.24672	8.6231	8.27534	8.54099	8.01314	7.92824	8.06629	7.75044	7.98849	7.83319	7.6836	7.7902	7.85584	7.81082	7.95862	7.88872	7.62824	7.60145	7.36716	7.55429	7.77725	7.68121	7.56919	7.61115	7.58333	7.7238	7.62067	7.69217	7.37544	7.74713	7.83174	7.60026	7.69216	7.49154	7.46757	7.39499	7.77044	7.65891	7.34229	7.62303	7.53379
10349014	11.3159	11.1509	11.3057	11.1307	10.856	11.0855	11.2813	11.0243	11.0266	10.9949	11.1201	10.9081	12.6456	12.5165	12.6114	12.668	12.7294	12.8193	12.6633	12.6712	12.5649	12.6142	12.724	12.7612	10.4848	10.5214	10.6326	11.0083	11.0491	10.246	10.5949	10.3262	10.5641	10.3894	9.86382	10.9167	10.9065	10.9415	10.3047	10.5528	10.2485	10.4999	10.4575	10.4162	10.6487	10.4947	10.7834	10.4075	10.5199
10349016	8.62435	8.72926	8.37663	8.47098	7.8629	8.47563	8.64702	8.03795	8.1421	8.02401	8.56462	8.32982	8.74071	8.54339	8.54552	8.65159	8.71264	8.93929	8.74493	8.74871	8.65676	8.60362	8.81948	8.8967	9.487	9.01526	9.02097	9.31309	9.34346	9.20645	9.193	9.06713	9.04029	9.09668	8.84263	9.0726	9.07059	9.10256	8.27071	8.5749	8.4522	8.47933	8.67465	8.59272	8.7552	8.43161	8.64474	8.74657	8.66235
10349049	11.6019	11.4297	11.7454	11.5594	11.2435	11.2265	11.4018	11.2011	11.4105	11.3318	11.5237	11.1727	11.3543	11.3283	11.4829	11.4634	11.6342	11.6201	11.552	11.4936	11.5127	11.3803	11.456	11.3871	12.0013	11.9642	11.863	11.6375	11.5489	11.9806	12.0033	11.8067	12.1103	11.7228	11.7359	11.4234	11.548	11.5691	11.5341	11.9541	11.877	11.8626	11.7974	11.9342	11.8929	11.777	12.0246	11.9036	11.9291
10349051	7.89285	7.89561	8.01172	8.08717	8.04832	8.09097	7.46998	7.71351	8.01976	7.60793	7.83555	7.94379	7.74808	7.72776	7.87865	7.65105	7.76399	7.87408	7.68245	7.71546	7.65757	7.89104	7.69194	7.68679	7.7693	7.68328	7.55279	7.73603	7.62944	7.35893	7.80146	7.61666	7.7187	7.96746	7.46776	7.6227	7.63753	7.65281	7.47949	7.68065	7.44659	7.88629	7.55736	7.12331	7.92183	7.44393	7.98575	7.33769	7.52067
10349065	10.7607	10.3787	10.3787	10.0359	9.96016	10.2298	10.5605	9.94534	10.1861	9.89472	10.4873	10.2722	9.50956	9.36319	9.32741	9.482	9.49176	9.78979	9.5867	9.41462	9.46397	9.44299	9.28576	9.54599	10.599	11.3081	11.3618	10.6379	10.6159	10.4583	10.7039	10.3665	10.7376	10.5659	10.3132	10.7301	10.7056	10.5797	9.94677	10.1755	10.4366	10.1405	10.1347	10.2744	10.1952	10.4337	10.2647	10.3316	10.3021
10349081	8.61461	8.52054	7.7195	7.92146	8.91158	8.19828	8.66217	7.94869	8.4483	8.34956	8.80393	8.42357	7.31648	7.35206	7.22132	7.41503	7.44822	7.89923	7.6873	7.2756	7.6126	7.41639	7.68744	7.76914	9.19039	9.25166	9.16438	9.45052	9.3737	8.96696	9.18674	9.05051	9.121	8.93593	8.771	9.46645	9.44891	9.41045	8.16321	8.59813	8.2822	8.30569	8.50109	8.43657	8.49376	8.34962	8.29821	8.29684	8.64451
10349100	8.97548	9.03621	9.77165	9.69439	9.4042	10.133	9.44835	9.71636	9.93163	10.0734	9.19308	9.57965	12.2009	12.0652	12.1469	12.2292	12.2896	12.3377	12.2146	12.0998	12.0603	12.0922	12.137	12.2829	8.30489	8.18465	7.98835	8.80566	9.19044	9.05407	8.92791	9.01199	8.9106	8.87265	8.58321	8.9318	8.84466	9.09608	8.98127	8.87729	8.80407	9.13663	9.08179	9.13963	9.1462	9.06805	9.04224	9.03074	9.14045
10349102	8.23493	8.20374	8.43648	8.43623	8.63605	8.83984	8.26098	8.47965	8.24752	8.66901	8.33753	8.45531	7.77167	7.66685	7.85578	7.77734	7.97517	8.02493	7.76489	8.08814	7.8029	7.7897	7.80441	7.83324	7.41758	7.56999	7.8005	7.48058	7.5486	8.00649	7.77356	7.73241	7.54428	7.96124	8.32793	7.67487	7.30123	7.39294	7.77404	7.55742	7.69281	7.85817	7.65745	7.84626	7.74196	7.48537	7.43512	7.7129	7.72938
10349108	6.29901	6.34535	6.63896	6.83733	6.60695	6.44113	6.60256	6.47587	6.73097	7.2899	6.69392	6.5012	6.25956	6.2189	6.31763	6.25084	6.28605	6.38312	6.12881	6.20668	6.2623	6.16887	6.38286	6.20043	6.22904	6.06344	6.14313	6.17501	6.2844	6.223	6.11246	6.10328	6.29531	6.25851	6.37646	5.87936	5.99012	6.07238	6.36363	6.18493	6.15263	5.84382	6.15158	9.64993	8.99113	6.28025	6.14188	7.91838	8.06031
10349118	7.55499	7.44941	7.92133	7.70456	7.75837	7.66029	7.3282	7.53907	7.97437	7.60951	7.97543	7.27225	6.51989	6.27975	6.66053	6.36614	6.70961	6.28542	6.48877	6.44506	6.48688	6.79879	6.40085	6.41897	5.97145	6.16858	6.17382	6.1311	6.05382	6.33408	6.48594	6.22297	6.21447	6.36062	6.19413	6.209	6.07203	6.06742	6.18266	6.44091	6.25211	6.25409	6.30035	6.73955	6.60082	6.18749	5.99132	6.24817	6.36214
10349129	7.18185	7.03213	7.1857	7.66845	7.23506	7.2972	7.16686	7.0192	7.30439	7.55677	7.00411	7.4901	6.73322	6.92831	6.9479	6.607	6.84516	6.77553	6.55737	6.71347	6.66204	6.8814	6.67294	6.73711	6.56829	6.65011	6.89314	6.64108	6.78493	6.98467	6.9012	6.82205	6.81513	6.66029	6.9215	6.59065	6.67183	6.78586	6.69897	6.24563	6.65913	6.45147	6.48789	6.55195	6.74203	6.66794	6.46145	6.63908	6.62205
10349138	7.03265	7.16284	7.65693	7.01105	7.24167	7.7872	7.09518	7.17492	7.26142	7.02855	7.41724	7.46253	6.51664	6.50995	6.73544	6.77405	6.69459	6.38041	6.69181	6.70236	6.58751	6.5175	6.74846	6.61742	6.29479	6.40177	6.4052	6.47618	6.34354	6.68905	6.38432	6.36662	6.2155	6.42444	6.42833	6.239	6.15085	6.25182	6.17636	6.22258	6.4587	6.28939	6.07435	7.19725	7.07137	6.3763	6.25406	7.11617	6.34506
10349147	7.49516	7.99305	8.05398	8.12693	7.83846	8.13505	7.69978	7.93595	8.09663	8.00683	7.77308	8.07924	7.13339	6.83376	6.96002	7.18522	7.15306	6.96031	6.93139	7.1313	6.9534	7.04613	6.95112	6.91086	6.75722	6.83756	6.76349	7.10783	6.81285	6.79371	6.68111	6.62763	6.78873	6.9051	6.65726	6.46131	6.91429	6.91728	6.96251	6.86885	6.86038	6.58242	6.65228	7.67344	7.75206	6.9425	6.72553	7.25361	7.42577
10349157	6.89872	7.28835	7.16653	7.06195	7.38348	6.98756	7.11331	7.09365	7.3012	7.50191	6.98731	7.05088	8.81544	8.56521	8.45042	8.16721	8.99193	8.98684	8.90002	8.73836	8.90817	8.9765	8.70908	9.31356	6.06211	6.2145	6.16714	6.25371	6.21417	6.68608	6.59479	6.37197	6.22978	6.48328	6.6205	5.9026	6.18162	6.22082	6.32598	6.54659	6.21309	6.40686	6.12226	8.88205	7.93632	6.54216	6.47546	7.41193	7.64609
10349166	6.54671	6.96528	6.89767	6.72841	7.08082	6.21324	6.53704	6.81974	6.78409	6.99412	6.65991	6.84846	11.2605	10.9888	11.151	11.0901	11.2523	11.3615	11.0279	11.0572	11.2597	11.2072	11.0265	11.4878	6.21385	6.2364	6.42223	6.29509	6.22086	6.44283	6.40819	6.53489	6.23909	6.49193	6.11837	6.178	6.20904	5.96563	6.77128	6.02035	6.50713	6.12868	6.13935	8.32166	7.53153	6.10438	6.68758	7.07293	6.89619
10349174	8.01085	7.9955	7.76924	8.15502	7.77769	7.84167	7.91782	8.3557	8.09717	8.17114	7.87585	8.01305	7.48342	7.65146	7.65091	7.52042	7.42569	7.77793	7.57457	7.63115	7.52198	7.43973	7.41412	7.46679	8.84329	8.04005	8.00981	8.65444	8.65008	8.24385	8.27457	8.37569	8.24213	8.27403	8.37706	8.40698	8.90496	9.26088	7.79425	8.32119	7.72031	7.63952	8.55304	8.43787	8.66282	7.88143	8.22235	8.07431	8.31588
10349184	8.05828	8.58985	8.39743	8.57535	8.42549	8.57016	8.17646	8.227	8.23705	8.59499	8.34656	8.29533	7.29287	7.0371	7.49165	7.19651	7.34783	7.16289	7.26746	7.29158	7.2282	7.56258	7.55208	7.25078	6.73157	7.0701	6.91587	7.00494	6.86165	6.93023	7.0148	6.98125	6.64204	7.15423	7.11712	7.0446	7.11907	7.07885	6.87879	6.98498	7.03656	7.24661	6.81526	7.29094	6.88337	6.86175	7.1023	7.07966	7.04601
10349206	7.1797	7.00508	7.37743	7.2317	6.73718	7.09886	7.41841	6.80878	6.92504	7.41756	7.14852	7.31567	6.41947	6.4285	6.72569	6.39259	6.51033	6.40857	6.33705	6.4183	6.45958	6.79027	6.51166	6.44798	6.10618	6.42474	6.53474	6.36163	6.3536	6.49439	6.55533	6.1899	6.09291	6.37394	6.58041	6.33522	6.40334	6.35216	6.43828	6.4106	6.44793	6.30577	6.19701	6.032	6.24848	6.07809	6.341	6.25453	6.57846
10349208	8.4947	8.07401	8.28561	9.07495	8.52231	9.38509	8.82366	8.55273	8.33194	9.39537	7.99492	8.55625	7.56232	7.59272	7.69115	7.56759	7.67559	7.35087	7.57679	7.66121	7.47683	7.83828	7.68994	7.49773	7.42831	7.23108	7.4899	7.40827	7.49963	7.62307	7.49328	7.23338	7.30359	7.17351	7.83951	7.43992	7.27059	7.26647	7.6398	7.15991	7.51228	7.36829	7.29458	7.64864	7.48621	7.36737	7.61924	7.3488	7.39925
10349233	7.04135	7.4203	7.48546	7.88005	7.62465	7.48304	7.5381	7.10035	7.72459	7.17726	7.12943	7.31532	6.38767	6.28937	6.49897	6.34411	6.54146	6.4411	6.21196	6.29684	6.13643	6.7555	6.27944	6.53665	5.81831	6.09444	6.1112	5.91956	5.79438	6.0698	6.41303	5.92324	5.75385	5.91635	5.93964	5.73823	5.95792	5.79861	6.05453	6.29591	6.18717	6.5385	5.96483	6.0886	5.95385	5.86796	5.84682	5.89763	5.87643
10349237	6.81786	7.45447	7.6134	7.49143	7.36566	8.09092	7.39643	7.45263	7.74497	7.94922	7.41296	7.76855	6.67814	6.70157	6.71527	6.63572	6.77735	6.83881	6.58914	6.71286	6.49923	6.85369	6.5111	6.65255	6.32617	6.4747	6.4636	6.34052	6.56438	6.53328	6.49792	6.49805	6.67016	6.52895	6.54157	6.47403	6.4709	6.94012	6.47177	6.60266	6.64778	6.45238	6.48125	6.40143	6.45993	6.70246	6.22404	6.51953	6.38547
10349239	8.41437	8.05635	8.33473	8.43379	8.36219	7.98318	8.53532	7.92714	8.30411	7.90553	8.87584	8.17062	10.0819	10.1021	9.89307	10.1749	10.1887	10.2677	10.0649	10.1575	10.1638	10.0473	10.258	10.1	8.92782	9.10367	9.04005	9.82076	9.86152	9.14535	9.31901	9.17968	9.35093	9.06188	8.83773	10.0464	9.84236	9.92801	8.70869	8.96826	9.02009	8.98165	8.89399	8.81001	8.92023	8.95327	9.03138	8.90262	9.10132
10349249	9.38616	9.67619	9.32087	9.26552	9.13839	8.95669	9.60098	9.02631	9.38833	8.87035	9.46502	9.26903	10.0454	9.95974	9.83218	9.86196	9.95851	10.0814	10.0098	9.87997	10.0088	10.0497	9.83365	10.0678	9.18973	9.27915	9.31784	9.33038	9.41502	9.086	9.28171	9.2819	9.10056	9.11925	9.06453	9.47774	9.57356	9.40877	10.1293	10.3518	10.2325	10.236	10.2014	10.2749	10.2851	10.3515	10.3064	10.3837	10.2687
10349295	7.56984	7.66629	7.53579	7.50136	7.90441	8.03638	7.74627	7.56055	8.25516	7.97588	7.69115	7.84804	7.40753	7.22193	7.36494	7.34886	7.50012	7.33881	7.24791	7.27483	7.43227	7.49487	7.36013	7.37457	8.9539	9.07723	9.02802	9.21849	9.21267	9.10056	8.90877	8.82619	8.87215	8.90048	8.65324	9.17379	9.19356	9.3993	9.72293	9.50078	10.3953	10.2851	9.80282	10.1661	10.2848	10.387	10.513	10.7957	10.3353
10349314	8.15777	7.97931	7.82816	8.35691	8.30758	8.17486	7.66621	8.72092	8.08237	8.33327	7.7581	8.21452	7.94927	7.81756	8.16716	7.83133	7.81428	7.76221	7.72398	7.96345	7.67267	7.92387	7.81805	7.77071	7.79822	7.98815	7.7999	7.82233	7.8094	7.86337	7.84478	8.01921	7.97976	8.34203	8.06746	7.88397	7.64234	7.60318	8.11272	7.81345	8.01897	8.05	7.96834	7.84869	8.02151	7.81226	7.85148	7.7539	8.01123
10349316	8.82055	8.35007	8.70472	8.68174	8.65167	8.8504	9.15627	8.71763	8.53614	8.45756	9.01322	8.86427	8.90847	8.82785	8.62337	8.84303	8.85941	9.14243	8.97727	8.7155	8.83141	8.78331	8.73785	8.97298	9.17742	9.23546	9.22525	9.20242	9.36513	8.92945	9.16495	8.95974	9.19502	9.3448	8.93168	9.51978	9.61965	9.50113	8.38383	8.63268	8.61533	8.50961	8.49063	8.4648	8.39418	8.37997	8.49708	8.46418	8.81501
10349319	9.34851	9.66495	9.98678	9.29872	9.00552	8.48793	9.18569	9.22518	9.1416	9.23959	9.76793	9.49077	7.20052	7.12407	7.18563	6.96844	6.91864	7.10244	7.16517	7.07634	7.22818	7.35502	7.10513	6.95858	7.55064	7.29018	7.16191	7.3016	7.35648	7.29406	7.14546	7.38783	7.42229	7.45437	7.68239	7.49897	7.21922	7.44338	7.39328	7.571	7.29213	7.19124	7.6688	7.36284	7.64593	7.15164	7.70754	7.69465	7.1384
10349333	8.18306	8.36979	8.5589	8.59623	8.36045	8.82051	8.21908	7.71572	8.73893	8.61801	8.0664	8.39766	7.95764	7.86766	7.93713	7.75838	7.99819	7.96939	7.96365	7.92341	7.91537	7.84255	8.28257	7.96029	7.79047	7.6406	7.70174	7.69136	7.62424	7.80247	7.72976	7.58935	7.76704	7.74169	7.98521	7.79171	7.5269	7.65396	7.89655	7.95963	8.17318	8.36804	8.22597	8.15282	8.16545	8.24474	7.84768	8.1011	7.96668
10349340	8.08384	8.02033	7.81762	7.9643	7.95643	7.94308	7.90265	7.92249	7.76735	8.13867	7.71102	8.20046	8.23757	8.36264	8.2469	8.23902	8.03236	7.85354	8.10328	8.20687	8.16739	8.28429	8.05146	8.09973	7.90526	8.08515	7.87074	7.9123	7.89189	7.89011	7.618	7.8867	7.66085	7.94069	8.07687	7.83197	8.08881	8.03293	8.37173	7.9885	8.36824	8.05989	7.99177	8.01389	8.14163	8.16019	7.87593	8.17043	7.97173
10349345	7.21018	7.38293	7.27766	6.91086	7.26548	7.43657	6.99656	6.79066	7.14577	7.03188	7.41294	7.04535	7.00807	7.08065	7.00331	7.06233	6.74116	6.93813	6.77893	7.08608	6.72244	6.95338	6.91663	6.78687	7.23857	7.06778	6.9933	6.8646	6.90554	7.36113	6.91911	6.92341	6.64019	6.80386	6.86778	7.1349	7.02972	6.81843	8.66271	8.91991	8.69413	8.61794	8.89112	8.77538	8.92262	9.1892	8.30858	9.06841	9.09945
10349348	7.63258	7.74431	7.38124	7.40368	7.14977	7.8922	7.9116	7.97482	7.47967	7.91934	7.81265	7.47553	8.02725	7.94635	7.77124	7.75916	7.93412	8.1421	8.17852	7.84602	8.16967	7.99348	7.96248	8.06287	8.10431	8.09731	8.17347	8.44135	8.3564	8.17437	8.14516	8.28861	8.23794	8.18924	8.04053	8.4094	8.49777	8.37412	7.97514	8.08544	7.93858	8.06689	8.46988	8.12913	8.13988	8.06616	8.16678	7.73773	8.15258
10349376	7.69909	8.03519	7.91597	7.69606	8.05372	7.79733	8.04654	8.43959	8.15467	8.31574	8.0874	8.41719	7.26261	7.1145	7.3311	7.14452	7.26084	7.23162	7.23195	7.32632	7.11496	7.29451	7.23493	7.13018	7.01691	7.14316	7.32035	7.08839	7.22358	7.20535	7.16801	7.33876	7.12693	7.31819	7.1868	7.19815	7.25209	7.31313	7.17929	7.09631	7.26356	7.24962	7.19189	7.36903	7.24707	7.18051	7.16545	7.0594	7.16367
10349378	8.06365	7.73656	7.63247	8.09232	7.6597	7.65705	7.71492	7.84471	7.56705	7.81161	7.81586	7.93754	7.85263	7.66031	7.75684	7.34045	7.68591	7.60399	7.63631	7.85987	7.63028	7.70585	7.85849	7.69393	7.87814	7.60467	7.57337	7.59041	7.50989	7.9032	7.69041	7.8157	7.45102	7.71659	7.65685	7.56849	7.66864	7.83971	8.07975	7.97856	8.00403	8.41789	7.94072	7.99393	7.66637	7.84103	7.76733	7.69152	7.71987
10349383	10.619	10.3993	10.3735	10.4528	10.0445	10.1425	10.4698	9.93315	10.3007	9.86672	10.3937	10.163	8.76701	8.82614	8.39535	8.78003	8.78177	8.89706	8.80096	8.62219	8.83134	8.80246	8.63384	8.88881	10.8044	10.7691	10.8235	11.2786	11.1714	10.7477	10.793	10.9098	10.8618	10.9163	10.7228	11.1037	11.1546	11.3722	10.2729	10.6803	10.4314	10.483	10.4686	10.4069	10.7335	10.2429	10.9169	10.5109	10.6609
10349401	6.59876	6.03829	6.44321	6.22895	6.37508	6.74723	6.32238	6.76187	6.3278	7.03725	6.0135	6.45857	6.62154	6.47379	6.67546	6.57419	6.61938	6.52567	6.52432	6.51849	6.43491	6.38502	6.5051	6.54954	7.82147	8.13736	8.00452	8.22308	8.64135	8.61857	8.86795	8.76444	8.37339	8.03648	8.14664	8.43833	8.4932	8.57497	6.12603	6.41301	6.83262	6.55404	6.2915	6.58247	6.44979	6.49567	6.39363	6.32169	6.19697
10349404	7.39886	7.64644	7.56548	7.43359	7.33974	7.38692	7.71312	7.42802	7.55209	7.9146	7.8413	7.64301	9.26623	9.02451	9.02923	9.05699	9.11208	9.41682	9.29118	9.10631	9.0549	9.11302	8.95698	9.44358	8.70547	8.62458	8.58571	8.76403	8.87097	8.48521	8.84724	8.73615	8.59281	8.79317	8.29201	8.61247	8.73247	8.57167	7.2745	7.37992	7.28797	7.36599	7.59505	7.52475	7.75235	7.40805	7.55912	7.02483	7.31861
10349427	7.4883	8.32862	7.94385	8.08854	8.36553	8.02871	8.01157	8.19104	7.90723	8.26606	8.41573	8.31343	8.05117	7.80297	8.58267	8.18235	8.09611	8.08832	7.84453	8.4443	8.05824	8.19138	8.03754	8.04249	7.66807	8.17163	8.14349	8.39687	8.4793	8.09182	8.18677	8.22181	8.25381	8.12895	8.22219	8.00138	8.00064	8.2101	7.975	7.59145	7.97913	7.96444	8.27225	8.33714	8.24241	8.27603	8.25768	8.184	7.95275
10349429	9.28702	9.35461	9.57469	9.51123	9.47052	9.84811	9.15074	9.50832	9.50288	9.66919	9.06514	9.64888	9.0438	8.98812	9.1352	8.87923	8.94798	8.7565	8.75067	9.02193	8.77434	9.15021	8.89355	8.68063	8.99756	8.95989	9.21233	8.94087	8.94626	9.09377	8.8225	8.93494	8.9116	9.1853	9.24621	8.51435	8.52167	8.67996	9.03002	8.67718	8.83437	8.91557	8.8837	8.78441	8.85457	8.87693	8.46076	8.86899	8.55853
10349431	6.83844	6.71533	6.67816	7.17773	6.86696	6.99594	7.01719	6.81189	6.83011	7.04863	6.82867	7.06384	6.6536	6.39569	6.58057	6.57571	6.58393	6.57398	6.50237	6.53207	6.43878	6.72625	6.3537	6.50007	9.46921	8.74755	9.57796	9.29469	9.59942	8.78493	8.94052	8.66436	8.34853	8.64655	8.42706	9.1057	9.4016	8.70246	6.66821	6.5264	6.50528	6.46338	6.77604	6.29612	6.52266	6.66067	6.5762	6.63612	6.55102
10349442	9.26778	9.94577	9.37679	9.49516	9.20799	8.71438	9.85379	9.32313	9.45049	9.28469	9.91609	9.59268	9.6056	9.7294	9.65673	9.90853	9.75719	9.78889	9.75862	9.82756	9.86879	9.72428	9.68259	9.73481	9.3457	9.59417	9.51674	9.92944	9.87824	9.5351	9.63912	9.64104	9.76203	9.74797	9.61295	9.88697	9.74912	9.75582	9.82637	9.94241	9.92287	9.95847	10.1539	10.0107	9.93172	9.98528	10.1165	10.0588	10.1055
10349453	8.91784	9.42138	8.88541	9.1784	9.18728	8.65592	9.28413	8.67193	8.98649	8.85292	9.54214	9.12709	8.47373	8.75299	8.48221	8.75582	8.69727	8.88545	8.90739	8.7569	8.86107	8.79543	8.66958	8.70952	9.239	9.33569	9.42979	9.38689	9.39864	9.08317	9.29698	9.22413	9.26508	9.36438	9.05068	9.57163	9.37726	9.3173	9.13241	9.39911	9.15362	9.31922	9.3703	9.17411	9.33564	9.29838	9.49653	9.4231	9.42199
10349478	12.7595	12.6296	12.6256	12.6457	12.6931	12.6525	12.7243	12.7134	12.5933	12.5988	12.6946	12.6239	13.4458	13.5236	13.4381	13.4843	13.4831	13.4618	13.4959	13.4957	13.5188	13.4362	13.4817	13.4473	12.8142	13.0911	13.2125	12.7014	12.9367	12.7608	12.8649	12.8899	12.8892	13.0264	12.8717	12.6308	12.5065	12.4886	13.1405	13.0235	13.1289	13.1237	12.9808	12.985	13.1252	13.0346	12.7781	12.8766	12.9905
10349480	11.1178	11.064	11.0003	10.9257	10.9149	10.8362	10.9748	10.8424	10.7939	10.783	11.1488	11.2159	10.6587	10.4306	10.629	10.5416	10.4558	10.6522	10.5603	10.5667	10.4279	10.5955	10.5897	10.5113	10.4114	10.4119	10.5191	10.0517	10.101	10.1036	10.4411	10.2268	10.3074	10.3999	10.1448	10.1312	10.1184	9.98471	11.8918	12.0485	12.0068	12.1692	11.9179	12.0274	12.1064	12.2228	12.0929	12.0751	12.1936
10349510	8.4123	8.79852	8.86923	8.64097	8.66091	8.95225	8.83661	8.62191	8.92438	8.72742	8.53879	8.73172	7.56141	7.41617	7.88755	7.78102	7.47235	7.50033	7.55006	7.64851	7.64752	7.81819	7.71103	7.60766	8.07136	8.19185	8.19286	8.02339	7.91522	8.31062	7.99998	8.36514	7.69216	7.70126	8.08706	7.98907	8.27518	8.1499	7.73245	7.85483	7.74195	7.78081	7.82185	7.76176	7.86636	7.9379	7.74623	7.74504	8.00754
10349512	9.28288	9.09886	8.81971	8.86449	8.94588	8.4147	9.21721	8.02145	8.36249	8.38409	9.29233	8.78627	9.1473	9.31592	8.9774	9.32758	9.30687	9.51469	9.42729	9.24592	9.42672	9.1835	9.2802	9.34044	10.0308	10.1108	9.8356	10.2867	10.5042	10.0921	10.1682	9.9885	10.0288	9.92058	9.88952	10.4307	10.3074	10.2445	9.19406	9.33726	9.58579	9.4404	9.57376	9.67413	9.61069	9.54114	9.70321	9.55105	9.57572
10349527	8.22463	8.48994	8.76589	8.72309	8.85853	9.18313	8.37828	9.03328	8.90957	8.92347	8.76875	8.69731	7.94248	7.50479	8.13803	7.74192	7.93227	7.76103	7.71196	7.79366	7.82652	8.16833	7.85042	7.75942	7.85214	8.07797	7.89952	7.64985	7.88019	8.02364	7.978	7.94589	7.85359	7.97046	7.95738	7.79396	7.9377	7.65911	7.99533	7.72881	7.97417	7.97502	7.75398	7.82433	7.78542	7.74077	7.6325	7.89041	7.89331
10349529	7.88626	7.51204	8.15921	7.96229	8.09473	8.49781	7.78707	8.21738	8.0805	8.15966	7.47004	8.32058	7.62862	7.59708	7.91883	7.40152	7.54559	7.35144	7.42868	7.5766	7.66019	7.74124	7.52731	7.55559	7.12721	7.47185	7.09404	7.38681	7.22164	7.23192	7.20686	7.08482	7.25121	7.42309	7.27375	7.22054	7.47766	7.28557	7.38497	7.39741	7.5137	7.44006	7.49443	7.55666	7.3356	7.58227	7.62763	7.55992	7.31196
10349559	7.79288	8.30787	7.94672	8.17478	8.09072	7.52883	7.7998	8.01048	8.0813	8.26656	8.40157	8.18352	9.94203	9.99531	9.86456	10.067	9.81979	9.91659	9.95411	9.93756	10.0629	9.96441	10.0829	10.0259	9.30732	9.3269	9.74281	9.03718	8.82543	9.0881	9.37491	9.33606	8.64804	8.98932	8.78258	8.90907	8.71126	8.69172	8.18165	8.21997	7.97406	8.08016	8.30177	8.27765	8.27968	8.26544	8.15288	8.35743	8.55794
10349562	7.24477	7.54623	7.40547	7.59248	7.31256	7.64967	7.42836	7.64348	7.33434	7.38898	7.4352	7.45711	7.98975	7.87106	8.07403	7.84839	7.92511	8.05488	7.88469	7.99123	8.13388	8.0106	8.11147	8.07903	7.93343	7.80722	8.16064	7.89888	7.8497	7.58885	7.8167	7.7738	7.25129	7.76469	7.95581	7.53295	7.54305	7.76986	7.41585	7.04462	7.10925	7.32741	7.30772	7.45012	7.23483	6.91466	7.18414	7.27814	6.97415
10349569	6.41432	6.70342	6.7456	6.83089	6.55724	6.91281	5.99996	6.98133	6.67181	6.99221	6.31096	6.73249	6.82774	6.68839	6.93182	6.71346	6.90969	6.94782	6.72332	6.69352	6.80376	6.91542	7.01305	6.71734	6.876	6.99434	6.8323	6.95438	7.00092	6.64549	6.81124	6.78602	6.17586	7.21284	6.86015	7.13486	7.04136	6.74974	6.27993	6.1797	6.06093	6.02006	6.44144	6.55931	6.47868	6.26868	6.33325	6.32695	6.41197
10349571	7.16076	6.96568	7.23856	7.12476	6.90864	7.14948	6.93048	7.17569	6.87717	7.15552	6.91245	7.12145	6.86311	6.82833	7.03929	6.72497	6.88666	6.91345	6.93774	6.93959	6.81425	6.79778	6.84564	6.85121	7.34849	6.82988	6.83366	6.68829	6.98472	6.89259	6.7906	6.98889	6.94862	7.18113	6.94663	6.94166	6.88255	6.99215	7.06608	6.6076	6.69939	6.87227	6.74726	6.74826	7.11803	6.97824	6.71922	7.05796	6.74634
10349580	7.10135	6.60184	6.83305	6.97802	7.24614	6.97197	6.73708	7.13181	6.79661	6.98676	6.69396	6.70892	6.83678	6.9274	7.09444	6.85715	6.94504	6.66537	6.96999	6.85339	6.79523	6.87791	7.04881	6.84706	12.5952	12.8023	12.8483	12.4815	12.6696	13.0652	13.0943	12.9719	12.9527	13.2121	13.0046	12.8554	12.7228	12.5455	6.92106	6.85067	6.98934	6.56973	7.01247	6.97123	6.93332	6.80591	6.84561	7.03258	6.80184
10349593	7.26462	8.34831	7.59821	7.72457	7.67387	7.81682	7.16038	7.84156	7.31513	7.38508	7.32698	7.39414	10.1698	10.2988	9.67004	10.3225	10.2438	10.0981	10.0304	10.1494	10.3948	10.1403	10.1018	9.88765	7.84991	7.59216	7.6719	7.61211	7.5166	7.6611	7.37399	7.62705	7.36966	7.4465	7.69806	7.75137	7.54474	7.43685	6.89395	7.19998	7.38085	7.27028	7.22888	7.02722	7.26817	7.402	7.34947	7.22459	7.20196
10349603	6.46571	6.31336	6.67977	6.58692	6.72059	6.17543	6.80935	6.62997	6.565	6.74203	6.53117	6.63551	6.67521	6.69151	6.55198	6.65902	6.5696	6.5785	6.51941	6.68635	6.6061	6.83833	6.59458	6.57302	6.50954	6.53398	6.55098	6.52884	6.26689	6.47929	6.67134	6.54216	6.22243	6.70664	6.69815	6.5054	6.49404	6.48098	6.37384	6.26875	6.4288	6.17171	6.47018	6.43741	6.3732	6.17788	6.43619	6.49542	6.42306
10349610	8.65309	8.91047	8.5943	8.24811	8.50556	8.6372	8.98363	8.17683	8.88055	8.2348	9.19845	8.92495	9.76861	10.0324	9.68994	9.86474	9.81279	10.105	9.92397	9.87985	10.0222	9.67483	10.0291	9.9311	9.83986	9.3904	9.65123	10.2076	10.2629	9.66385	9.67288	9.83672	9.75239	9.69135	9.47707	10.0976	10.4368	10.3897	9.30679	9.65689	9.42447	9.48903	9.73688	9.62381	9.54877	9.8507	9.64538	9.73807	9.70865
10349634	7.65118	7.55897	7.36281	7.12102	7.35226	7.41601	7.34303	7.36044	7.61036	7.43241	7.28186	7.21405	6.4631	6.29869	6.62065	6.46824	6.42694	6.35086	6.29587	6.44676	6.41242	6.59505	6.20135	6.36005	6.64772	6.62903	6.37397	6.40003	6.95669	7.14054	7.00946	6.78809	6.9262	7.22013	7.03132	6.92166	6.43079	6.69236	6.24702	6.43809	6.26198	6.23451	6.06319	6.11427	6.43447	6.28133	5.97052	6.35698	6.46867
10349637	7.66743	6.87463	7.06769	7.18497	7.09269	7.63801	7.65377	7.78212	7.38418	6.93961	7.67065	7.65958	8.16647	8.35355	8.2921	8.36587	8.49464	8.7206	8.6465	8.36361	8.58464	8.16453	8.51272	8.49358	7.13735	7.22126	7.94571	8.07209	7.82738	7.3845	7.56664	7.63187	7.81678	7.40185	7.59227	7.57761	8.0428	8.25487	6.89613	7.17189	6.70602	6.72088	7.17006	6.97478	6.82788	7.04515	7.29854	7.0377	7.13753
10349644	7.614	6.96362	7.96155	7.74639	7.49165	8.2266	7.62681	8.3812	7.64568	8.08215	7.52592	7.21628	7.52423	7.47123	7.59989	7.31721	7.47544	7.23835	7.35818	7.53601	7.44708	7.37623	7.33124	7.45506	7.25054	7.25665	7.22795	7.45965	7.49482	7.30155	7.09335	7.06116	7.29783	7.50582	7.33444	7.40722	7.54002	7.37197	7.39726	7.20067	7.46689	7.57821	7.61461	7.21364	7.45143	6.8807	7.23457	7.30185	7.04583
10349648	6.96999	6.88027	6.86133	6.60405	6.94937	6.72007	6.64078	6.69147	6.58191	6.64602	6.8761	7.02484	13.5768	13.5188	13.5843	13.5625	13.5216	13.5819	13.5139	13.5655	13.548	13.5124	13.5822	13.5801	6.80837	6.7546	6.62905	6.69811	6.50829	7.58676	7.67752	7.64375	7.78499	6.85385	6.99395	6.90623	7.18576	7.69735	6.38616	6.47304	6.51755	6.67812	6.3434	6.38141	6.49863	6.83896	6.15587	6.41917	6.60669
10349661	7.96961	7.37452	7.70187	7.40626	7.77543	7.77454	7.33554	8.16425	7.50084	7.70397	7.52006	7.69714	8.37805	8.30295	8.32718	8.21789	8.55767	8.81022	8.53185	8.3978	7.99088	8.14057	8.19081	8.30638	7.49382	7.38046	7.6655	8.01525	7.71154	7.12215	7.39757	7.57875	7.51636	7.47301	7.15934	7.72851	7.57119	7.92832	8.17263	8.23087	8.21845	8.29644	8.78377	8.63457	8.97735	8.14342	8.53247	8.19974	8.43493
10349671	8.55909	8.3193	8.81742	8.74425	8.54872	9.07278	8.5839	8.64444	8.41841	8.83482	8.15198	8.42084	8.47103	8.23952	8.47586	7.98292	8.15683	7.84417	8.0774	8.14947	8.14225	8.26173	8.03359	8.09318	8.06895	7.93083	7.81815	7.85653	7.88762	8.02847	7.92588	8.10812	7.97805	8.11465	8.2923	7.89227	7.64596	8.09972	8.07219	8.18032	8.38101	7.95927	7.8186	8.02496	8.22806	8.15985	8.0281	8.07605	7.79601
10349694	10.0563	10.2212	10.0717	9.64006	9.22547	8.8801	9.6307	9.30995	9.81674	9.66658	9.91136	9.93011	6.93848	6.70686	7.0177	6.88232	6.83144	7.14225	7.10217	7.12848	7.00859	6.95495	6.9566	7.02987	11.5654	11.2684	11.502	11.3694	11.4645	11.5676	11.6949	11.4713	11.4168	11.6239	11.2985	11.5714	11.7086	11.5274	7.44865	7.65233	7.0119	7.4799	7.39889	7.43004	7.37042	6.89977	7.08222	7.06447	7.61034
10349711	10.2029	9.83513	9.43638	9.57165	9.62506	9.23009	9.98578	9.44963	9.71819	9.84932	10.0947	9.83685	7.77717	7.9598	7.82615	7.65623	7.76759	8.24315	7.91861	7.8828	8.03803	7.72754	7.79976	7.90293	8.37738	8.57494	8.40764	7.9728	8.00382	8.42072	8.38465	8.19284	8.50911	8.35992	8.10887	8.10455	8.10121	8.23726	11.5409	11.0981	11.0632	11.1452	11.0578	10.8327	10.7681	10.7003	10.864	10.9057	11.4785
10349724	8.57887	8.32319	8.47073	8.44374	8.90877	8.45412	8.61064	8.50155	8.75693	8.77986	8.79179	8.60811	9.82465	9.95676	9.71881	9.97333	9.98908	10.1017	10.0268	9.97819	9.98505	9.93844	9.86658	9.92398	9.36845	9.25899	9.38722	9.64998	9.74873	9.28716	9.45243	9.21047	9.41667	9.29483	9.10132	9.64725	9.93749	9.75259	8.32595	8.60248	8.44934	8.61407	8.67635	8.47768	8.72425	8.40056	8.74335	8.29753	8.57847
10349733	9.3497	9.25971	8.84436	8.97951	8.76512	8.57736	9.17504	8.01394	8.771	8.55611	9.25709	8.3216	11.2192	11.1616	11.1571	11.2662	11.0887	11.3637	11.3707	11.3197	11.1771	11.2762	11.3631	11.2712	9.93823	9.99813	9.96564	10.1141	10.3533	10.0233	10.0011	10.1833	10.1877	10.0841	10.1594	10.1532	10.1213	9.94876	9.80379	9.88844	9.84583	9.97012	9.90587	9.69133	9.90954	10.0042	10.0831	9.9828	9.92766
10349744	7.46134	6.92268	7.22922	6.94297	7.15084	7.41892	7.03866	7.24558	7.13501	6.89931	7.16859	6.43952	7.66475	7.57554	7.2496	7.6188	7.59785	7.79587	7.40638	7.56696	7.6468	7.44302	7.49855	7.65305	9.8902	10.2567	10.2717	10.1494	10.291	9.6324	9.76546	10.035	9.58394	10.1099	9.7438	9.99311	9.88059	9.53444	7.31974	7.23127	7.42958	6.96424	7.36592	7.33005	7.52584	7.26893	6.96323	7.11994	7.52479
10349752	9.60822	9.57649	8.98061	9.26745	9.39921	9.29966	9.42068	9.45297	9.462	9.18577	9.55833	9.49146	9.623	9.52364	9.39476	9.50736	9.39899	9.55244	9.6195	9.46	9.53937	9.61467	9.6037	9.55842	9.67463	9.85564	9.78512	9.74039	9.83205	9.60173	9.7989	9.89972	9.80687	9.92305	9.87377	9.83625	9.91845	9.757	9.61371	9.73125	9.78772	9.72256	9.64278	9.83672	9.95907	9.83577	9.89177	9.9132	9.78794
10349761	8.18306	7.76413	7.811	7.85219	7.67461	8.01856	7.3719	8.26112	7.64239	7.73421	7.74144	7.63327	7.60134	7.63935	7.6663	7.42292	7.54848	7.41449	7.65573	7.59223	7.51875	7.65869	7.5618	7.57184	7.51541	7.51036	7.29542	7.31765	7.37469	7.58452	7.44352	7.39363	7.42107	7.76163	7.68659	7.0621	7.49615	7.39771	7.68922	7.43699	7.53196	7.48442	7.42917	7.66266	7.45239	7.46749	7.40415	7.40641	7.39241
10349769	8.0351	8.10556	8.19657	8.25506	8.48833	8.29247	7.78063	8.1142	8.23271	8.40513	7.7181	8.20904	7.92176	7.63379	7.7872	7.66603	7.77183	7.49414	7.62802	7.80037	7.58123	7.88211	7.72217	7.5718	7.79417	7.76075	7.76158	7.56291	7.73257	7.84574	7.57626	7.60585	7.49609	7.86605	7.8906	7.72533	7.59139	7.6275	7.65667	7.68437	7.98668	7.76951	7.70458	7.5714	7.48555	7.86	7.59284	7.70202	7.84016
10349771	8.13719	7.95947	7.67197	7.56968	7.89994	7.92055	7.69207	8.0388	8.15927	7.79035	7.70315	8.12263	7.9812	7.74431	8.13012	7.9271	8.02646	8.35527	8.0689	8.00747	7.97732	7.98961	7.87386	8.03967	7.8648	8.17503	7.74567	8.28289	7.95324	7.85051	7.65166	7.69562	7.93939	8.00008	8.02412	8.13508	7.76144	7.9871	7.58559	7.72868	7.79621	7.69892	7.68811	7.64931	7.57997	7.78165	7.57991	7.26707	7.60343
10349773	8.30039	8.01522	8.18311	8.21436	7.82192	8.55527	7.80767	8.30907	8.09357	8.07579	7.90537	8.1226	7.78999	7.55047	7.94943	7.68116	7.6914	7.42791	7.50861	7.67685	7.56117	7.65828	7.67635	7.56564	8.30731	7.99142	8.03599	8.24481	7.92309	8.52187	8.13899	8.09985	8.21501	8.29193	8.45529	7.9517	8.27723	8.08157	7.79308	7.61537	7.70651	7.82729	7.73433	7.57104	7.56499	7.6957	7.52818	7.74364	7.67126
10349782	7.3114	7.6543	7.39497	7.78826	7.60158	7.39881	7.23723	7.69056	7.28717	7.50339	7.18861	7.45644	9.58317	9.45605	9.43491	9.23547	9.33966	9.61075	9.43251	9.21803	9.39451	9.32858	9.45525	9.48931	8.37137	8.15702	8.32141	9.18448	9.12802	8.48092	8.40906	8.52112	9.19311	9.25831	8.90679	8.92065	9.01609	8.93325	7.85582	7.71047	7.19076	7.67057	7.43697	7.79709	7.9552	7.05135	7.58475	7.41344	7.7702
10349791	5.34436	5.9483	5.93831	5.83155	6.02257	5.93156	5.90211	5.874	5.84725	5.93526	5.70957	5.81404	5.52391	5.25271	5.68961	5.50436	5.42173	5.49444	5.38139	5.49965	5.42286	5.51619	5.67514	5.62252	5.586	5.64506	5.39151	5.40744	5.58723	5.42453	5.74706	5.39009	5.57707	5.5846	5.55833	5.55737	5.44039	5.58719	5.30048	5.64101	5.22748	5.26854	5.08808	5.35675	5.51164	5.35243	5.32917	5.31662	5.35035
10349793	7.4499	7.36064	7.30809	7.3439	7.409	7.03688	7.44937	7.08406	7.50619	6.94472	7.68711	7.70722	8.35518	8.1494	8.2215	8.31313	8.28482	8.50074	8.45589	8.15199	8.34691	8.3949	8.4112	8.54181	7.82718	8.06629	8.10372	7.96183	7.76838	7.8479	8.06482	8.00414	8.10388	7.9379	7.91539	7.93017	7.90099	7.92954	7.83443	8.43252	8.107	8.32164	8.05569	8.38302	8.25413	8.44465	8.28634	8.10815	8.65484
10349809	8.83435	9.30975	8.93937	9.06032	8.74626	9.23517	9.21783	9.01746	9.03861	8.87993	9.23454	8.9039	9.33285	9.47555	9.21017	9.47703	9.4804	9.6079	9.65517	9.39297	9.58993	9.3295	9.44864	9.64254	9.28443	9.39068	9.40622	9.39007	9.63364	9.56438	9.7581	9.59503	9.73001	9.51943	9.44613	9.29059	9.43714	9.33828	9.03445	9.51288	9.27996	9.37297	9.31395	9.20594	9.32282	9.53914	9.24694	9.21573	9.48877
10349821	6.67709	7.00948	6.91144	6.49717	6.28056	6.62331	6.49791	7.06466	6.80644	7.1862	6.70857	6.44397	7.06799	6.92558	6.86591	7.09132	6.96338	7.22194	7.16737	7.00221	7.03632	6.79991	7.17917	7.2539	6.97824	7.21691	6.77825	7.47124	7.56723	7.09576	6.97547	7.09373	7.17139	6.62694	7.08113	7.37889	7.68893	7.39219	6.72371	6.94362	6.57314	6.94981	7.06046	6.89187	7.27126	7.04629	7.0677	6.95146	7.18587
10349826	8.33796	7.87709	8.42248	8.08855	8.15234	8.91708	8.21027	8.04243	8.30928	8.36288	8.403	8.17695	7.6406	7.49486	7.79445	7.58619	7.63428	7.36495	7.58987	7.65012	7.51598	7.70572	7.46061	7.42832	7.83269	7.43173	7.2144	7.41483	7.03177	7.71027	7.51799	7.53304	7.81515	7.57164	7.55465	7.28308	7.66049	7.40927	7.68522	7.73413	7.83077	7.3718	7.43483	7.73365	7.74631	7.65161	7.88949	7.6419	7.62913
10349828	9.35985	9.19265	9.36533	9.38306	9.16493	9.48678	9.14426	9.74564	9.16383	9.2825	9.02721	9.41008	9.09231	9.20766	9.28017	9.15672	9.08055	8.79594	9.02691	9.03485	8.99461	9.05285	9.03513	8.97223	9.21778	9.13053	9.01805	9.12348	8.87235	9.27124	9.12917	9.13619	8.97862	9.29254	9.25689	9.03533	8.84731	8.83521	9.6354	9.28518	9.58066	9.47922	9.25475	9.45518	9.25438	9.24782	9.31226	9.5713	9.10167
10349832	6.71669	7.39038	7.10271	7.29752	7.28831	7.2406	7.24324	7.17514	7.58952	7.31232	7.10158	6.99918	8.2276	8.34696	8.25546	9.01006	8.86886	9.20337	8.91836	8.58493	8.533	7.994	8.64132	8.72115	7.69059	7.80859	8.00913	7.94824	7.89314	7.87467	7.9183	7.75716	7.832	7.49555	7.80597	7.68963	7.76136	7.66828	7.49613	7.66034	7.5206	7.61439	7.36622	7.55492	7.66147	7.9491	7.62718	7.71253	7.76792
10349834	8.60745	8.64745	9.07643	8.33808	8.72989	8.44859	8.60476	8.6449	8.73782	8.57905	8.35257	8.59593	9.1332	8.90688	9.0268	8.90843	8.93786	9.11342	8.94538	8.89763	9.10182	9.08427	9.03852	9.24691	8.78784	8.48484	8.42511	8.50412	8.35199	8.53272	8.42646	8.53062	8.57966	8.66447	8.74726	8.51386	8.54596	8.39092	10.1978	10.0844	10.0398	10.0277	9.91461	10.1236	10.125	10.1905	10.0991	10.2029	10.0644
10349868	11.0808	11.3704	11.0737	11.3804	11.509	11.6834	11.5283	10.8879	10.8543	10.8435	11.2753	10.9496	11.6085	11.5678	11.3821	11.4557	11.4285	11.5597	11.5425	11.4515	11.5525	11.645	11.5083	11.6456	10.6342	10.746	10.7338	10.7574	10.5955	10.7993	10.8069	10.7381	10.751	10.6831	10.702	10.8783	10.7559	10.7607	9.64525	9.57187	9.48434	9.51627	9.74785	9.46503	9.55865	9.56519	9.5432	9.37223	9.5671
10349872	7.97558	7.49032	7.50036	7.27351	7.19472	7.22427	6.93639	7.95654	7.1348	7.17468	7.00808	7.23426	7.87704	7.91741	7.59386	7.75382	7.53352	7.66577	7.88554	7.64457	7.87417	7.66477	7.61165	7.6918	7.481	7.62717	7.49063	7.80601	7.31576	7.61888	7.61333	7.69723	7.38475	7.83682	7.64417	7.66054	7.72693	7.53583	8.05068	7.92205	7.72791	7.65067	7.72544	8.0859	7.75263	7.9778	7.74869	7.95252	7.60778
10349876	7.23643	7.27157	7.25219	7.1833	6.53656	6.99934	7.15425	7.44466	7.32794	7.46245	7.58059	7.42155	7.4363	7.13116	7.29262	7.19873	7.13488	7.21575	7.20742	7.20461	7.30393	7.26934	7.4561	7.16894	9.88209	9.81706	9.82625	9.67673	9.95543	10.3522	10.0863	10.2713	10.5048	10.4302	10.5648	10.0941	10.0779	10.2164	8.39241	8.46433	8.2846	8.3064	8.32286	8.37505	8.64043	8.1893	8.4735	8.49844	8.44816
10349904	7.88992	7.78202	7.43956	7.4173	7.7238	7.89562	7.25723	8.07308	7.4889	7.40723	7.37708	7.7135	7.5163	7.54874	7.63553	7.51878	7.49642	7.42756	7.547	7.7093	7.43032	7.59037	7.65969	7.50794	9.94005	9.3645	9.32553	9.38409	9.61506	9.82895	9.85792	9.63725	9.66041	10.013	9.77871	9.97145	9.87707	9.74237	7.4397	7.60469	7.51827	7.2084	7.2033	7.195	7.28594	7.31511	7.29077	7.74839	7.25152
10349913	8.093	7.92919	7.84177	7.69676	7.85621	7.95081	7.02885	8.09985	7.89035	7.69433	7.55616	8.03427	7.81951	7.90515	7.88295	7.8419	7.6961	7.82581	7.66459	7.79847	7.73137	7.93409	7.78335	7.71238	8.16267	7.82062	8.06907	8.43524	8.21191	8.12786	8.5334	8.05983	7.97709	8.06124	8.19198	8.76443	9.00926	8.88104	7.84253	7.62143	7.79936	7.60484	7.47493	7.60015	7.44968	7.59823	7.71402	7.77654	7.26688
10349922	8.20795	8.175	8.33279	8.3573	8.18934	8.58466	8.21081	8.33638	8.23213	8.39902	8.13992	8.29733	8.07272	8.05842	8.21027	8.12128	8.07787	7.74198	7.96586	8.05606	7.94803	8.04029	7.96338	7.91044	7.95803	7.94428	7.93712	7.66489	7.87085	8.18376	7.81341	7.83289	7.82066	7.91556	8.01851	7.88397	7.79746	7.73557	7.95134	7.73075	7.85542	7.87077	7.93761	7.7908	7.73592	7.81656	8.02515	7.99317	7.51649
10349932	6.54416	5.90207	5.93176	6.16694	6.23461	6.61595	6.22331	5.96593	6.54044	6.36956	6.01994	6.27888	6.37213	6.18235	6.34105	6.28308	6.48064	6.27488	6.3522	6.2939	6.68644	6.12253	6.22624	6.14737	11.5957	10.9913	11.2685	11.8666	12.1952	11.792	11.763	12.0491	11.9932	11.903	11.9024	12.0966	12.5032	12.393	6.38487	6.50226	6.24977	6.29048	6.15573	6.32891	6.08044	6.24634	6.21144	6.14662	6.30667
10349943	5.50959	5.76875	5.35481	5.62165	5.52561	5.67896	5.36443	5.67317	5.55748	5.68593	5.50356	5.63718	5.55236	5.59454	5.79053	5.54415	5.68287	5.4924	5.59867	5.44965	5.37938	5.79545	5.69733	5.39262	5.54729	5.66267	5.58477	5.52557	5.54116	5.32377	5.77549	5.39661	5.54765	5.856	5.40385	5.67437	5.45611	5.31705	5.44064	5.68099	5.62881	5.5588	5.74565	5.95441	5.86865	5.98205	5.40726	5.64264	5.47493
10349945	9.68041	9.15905	9.9468	9.7783	9.21165	9.5324	8.99903	9.53687	9.52381	9.74165	9.15585	9.62611	9.17426	9.05665	9.14781	8.93705	9.07191	9.15907	9.14455	9.0285	9.08041	9.31376	8.94634	9.02313	9.01302	8.98277	8.91995	8.94545	8.90293	9.0262	8.78007	8.9225	8.69995	9.27589	8.97507	9.01025	8.64304	8.83386	9.19395	8.97325	9.03446	8.97779	8.94595	8.92735	9.00739	9.0237	8.85882	8.96366	8.79402
10349947	6.97948	7.2867	6.45119	6.98651	7.24398	7.06384	6.55608	7.2697	7.09573	7.02566	7.34965	6.44083	7.49727	7.53052	7.1684	7.58506	7.60809	6.60115	7.55283	7.44349	7.25012	7.68311	7.60478	7.57	7.74231	7.88945	7.61896	7.6026	7.32966	7.62507	8.00109	7.89029	7.9593	7.90293	7.87446	7.81845	7.22021	7.53578	12.2753	12.6787	11.8686	11.9502	11.6131	11.5628	13.2013	11.8823	11.9789	11.6277	12.0851
10349951	7.31558	7.26231	7.10163	7.24281	7.30862	7.10724	7.16103	7.4074	7.28415	7.25246	7.17596	7.364	7.79187	7.47931	7.31378	7.38102	7.38491	7.69532	7.7203	7.28453	7.4606	7.81428	7.5007	7.56094	7.18058	7.46805	7.30635	7.25951	7.22097	7.44928	7.27787	7.19883	7.23484	7.34298	7.45662	7.18172	7.34264	7.2659	7.33514	7.14027	7.45634	7.19424	7.38961	7.44566	7.3677	7.55404	7.34023	7.35727	7.2434
10349953	6.44575	6.37583	6.6061	6.4321	6.68311	6.64982	6.58954	6.7601	6.37202	6.68243	6.48546	6.73894	7.1439	7.1696	6.99815	7.43169	7.39561	7.5491	7.3309	7.26223	7.27852	7.02387	7.23529	7.41535	6.71755	6.45771	6.18497	6.91947	6.40146	6.47279	6.807	6.51097	6.79086	6.63455	6.61738	6.73215	6.65625	6.73086	6.92135	6.68644	6.95716	6.43182	6.67098	7.42588	7.25975	6.7501	6.69028	7.10952	6.71619
10349968	6.95933	6.90695	7.04697	7.01664	7.12295	7.48127	7.10198	7.16339	6.68222	7.11797	6.39591	6.76596	11.7425	11.3296	11.4909	11.2643	11.5575	11.651	11.4892	11.2592	11.3888	11.36	11.2975	11.535	6.72574	7.12498	6.90119	6.81034	7.17309	6.94478	6.833	7.15698	6.84893	7.02371	7.00359	7.27418	7.40065	7.42785	6.94559	6.93296	6.98872	6.97077	7.11222	7.15656	7.14997	6.90349	7.06303	7.00359	6.9366
10349980	7.86222	7.59086	7.59996	8.32574	7.53433	7.78528	7.57223	7.23879	7.29034	7.70875	7.7423	7.89978	7.59679	7.48034	7.42826	7.4264	7.49172	7.4122	7.35944	7.42714	7.44508	7.63607	7.42849	7.32475	7.23104	7.44363	7.49749	7.07219	7.23165	7.44102	7.28908	7.29212	7.15696	7.59176	7.41161	7.24884	7.30278	7.27098	11.7271	11.953	11.066	12.2787	12.3588	11.8436	11.8768	12.4929	12.3433	12.2026	12.1795
10349993	7.50215	7.60472	7.14075	7.53362	7.29198	7.45566	7.11992	7.94633	7.0568	7.4773	6.77358	6.9672	7.38229	7.4406	7.48641	7.33874	7.22482	7.28271	7.41538	7.43894	7.33158	7.49902	7.29089	7.27957	7.36546	7.28331	7.15282	7.31503	7.28439	7.44593	7.04003	7.59607	7.36989	7.43425	7.57585	7.21584	7.34821	7.0824	8.01404	8.41711	8.30014	8.34409	8.53415	8.11712	7.77866	8.32102	7.62766	7.70246	8.2819
10349997	9.20474	9.20039	9.60117	9.36145	9.45546	9.63706	9.18548	9.47466	9.14156	9.66464	9.24954	9.15295	8.65506	8.67548	8.95121	8.46849	8.83396	8.37958	8.63791	8.67436	8.65922	8.85186	8.72917	8.80667	8.73981	8.79575	8.66623	8.52801	8.57536	8.422	8.75278	8.62152	8.50494	8.86854	8.93501	8.87018	8.87166	8.58697	8.38094	8.4491	8.93432	8.67086	8.318	8.44923	8.31878	8.79988	8.59951	8.59599	8.24703
10350003	9.10469	9.03515	8.51499	8.8341	9.13947	8.95456	9.3662	9.04784	9.14105	9.30015	9.44892	9.0335	9.55038	9.60742	9.42052	9.59209	9.6306	9.59315	9.5626	9.54092	9.59609	9.47757	9.51468	9.59136	8.23353	8.82664	8.46476	8.93435	8.62771	8.0907	8.0686	8.04612	8.23243	8.42638	8.18124	8.34797	8.449	8.43854	10.459	10.5402	10.4596	10.4992	10.4231	10.6309	10.5214	10.535	10.5846	10.648	10.5051
10350015	11.2299	11.2172	10.8613	11.1055	11.0396	10.8942	11.0819	10.9699	11.0768	11.0024	11.0831	11.011	12.1421	12.4576	12.1312	12.4594	12.0913	12.1579	12.1481	12.1673	12.4011	12.1376	12.4014	12.2038	10.7681	10.7585	10.8162	10.6723	10.593	10.6275	10.5373	10.7083	10.536	10.7254	10.6031	10.7533	10.7915	10.6804	11.9124	11.9152	11.9482	11.9342	11.873	11.9344	11.8744	11.9957	11.8759	12.0663	11.9213
10350024	7.71374	7.54567	7.44978	7.47889	7.46469	7.68617	8.12829	7.59176	7.58662	7.65185	7.06322	7.65066	9.47442	9.43482	9.13368	9.51521	9.18931	9.35974	9.46276	9.35556	9.58223	9.43221	9.60473	9.53185	7.66875	7.84539	7.99167	8.19908	8.13036	7.75802	7.68624	7.704	7.8037	7.76321	7.62266	8.02802	8.01338	8.04146	8.20439	8.21361	8.23584	8.19289	8.26269	8.10115	8.30364	8.53156	8.3828	8.30391	8.38497
10350039	10.241	10.0966	9.85683	9.89202	9.99905	9.81522	10.3065	9.77802	10.1175	9.99056	10.2727	10.0337	10.6419	10.5874	10.3915	10.5707	10.6279	10.7692	10.7652	10.488	10.6803	10.6039	10.5511	10.7316	9.68922	9.57826	9.67456	10.0122	10.0896	9.63226	9.6196	9.72192	9.6387	9.76849	9.42327	10.2026	10.3253	10.1803	9.26433	9.45424	9.17977	9.4039	9.31061	9.16949	9.33421	9.25267	9.28841	9.33589	9.48283
10350044	12.1259	12.0468	11.9965	12.0972	12.0737	12.0189	12.0749	12.001	11.9385	12.0654	12.0336	11.998	13.2317	13.266	13.2109	13.2592	13.2289	13.2232	13.246	13.2538	13.2795	13.189	13.2305	13.1572	12.3257	12.3843	12.478	12.452	12.4497	12.2274	12.2295	12.1928	12.2588	12.3213	12.1455	12.4822	12.3604	12.373	12.6811	12.4047	12.6028	12.4313	12.4255	12.4093	12.3248	12.4464	12.2595	12.4114	12.3977
10350046	8.51236	8.39147	8.38363	8.48747	8.24481	8.30081	8.75254	8.25268	8.49014	8.20133	8.73416	8.1488	9.59974	9.36078	9.31887	9.4324	9.54001	9.69895	9.51544	9.40918	9.55899	9.44792	9.52635	9.70567	9.57439	9.29886	9.7454	9.52817	9.52236	9.17891	9.07563	9.13119	9.30269	9.2439	9.03758	9.5215	9.38588	9.27763	8.71253	8.72112	8.79257	8.60535	8.81954	8.87252	8.85859	8.75859	8.85953	8.88732	8.84402
10350077	8.9858	8.78335	9.12917	9.31609	9.16569	9.59227	8.96864	9.18982	9.05254	9.48936	8.65196	9.14044	8.83295	8.48958	8.91595	8.55265	8.74143	8.42103	8.5732	8.61703	8.45054	8.7414	8.72288	8.58981	8.47012	8.53396	8.67967	8.43301	8.32092	8.55201	8.5066	8.6797	8.50842	8.62246	8.30347	8.38121	8.47671	8.30764	8.63502	8.54843	8.76698	8.47574	8.8388	8.44333	8.58709	8.71714	8.49462	8.74851	8.38635
10350090	6.91019	6.84721	7.04002	6.77156	7.3502	7.11487	6.58711	7.08625	7.48108	7.06251	6.47291	6.9477	9.20245	9.56918	9.23402	9.83837	9.45771	9.5342	9.45791	9.44211	9.72851	9.42762	9.62065	9.35332	6.91732	7.06889	7.18765	7.51659	7.33237	6.99217	6.65751	6.79879	6.80386	6.80426	7.10302	7.01966	7.31262	7.1784	7.67503	7.88311	7.86392	8.03666	7.68687	7.7623	7.65585	7.61207	7.63885	7.58189	8.13358
10350099	9.32622	9.17919	9.62979	9.62318	9.63146	9.9737	9.141	9.76073	9.42775	9.65834	9.05393	9.67372	8.82937	8.61778	9.0986	8.76235	8.7399	8.35982	8.48065	8.73362	8.5642	9.02914	8.7744	8.53176	8.59293	8.59194	8.54515	8.57244	8.50475	8.73368	8.4506	8.66081	8.652	8.87034	8.82954	8.48164	8.64873	8.51623	8.81559	8.5838	8.6913	8.61478	8.47354	8.62629	8.5164	8.73327	8.46308	8.78553	8.58889
10350102	8.14982	7.94932	8.1487	7.53197	8.42408	7.81169	7.78248	8.29396	8.0024	8.21272	8.06518	7.8506	10.0809	9.9201	10.1563	9.79109	9.91228	10.1074	9.91285	9.91834	9.91406	10.0009	9.93066	9.93881	7.68411	7.56879	7.53638	7.80694	7.90848	8.01026	7.79269	7.78559	7.64706	7.62409	7.764	7.91091	7.94256	7.62887	7.83843	7.73042	7.64934	7.67866	7.86232	7.7234	7.56803	7.69302	7.591	7.79675	7.49845
10350113	11.691	11.1503	11.2095	11.4042	11.5486	11.3541	11.4378	11.5001	11.3246	11.341	11.5663	11.5447	11.2716	11.1164	11.248	11.1339	11.2406	11.4321	11.2331	11.2128	11.1851	11.2901	11.0999	11.2432	11.2023	11.0158	11.0184	11.2218	11.2171	10.5608	10.9301	10.8344	10.836	11.0276	10.4787	10.808	10.9609	11.1472	11.0924	11.2919	11.248	11.3045	11.2822	11.206	11.4571	11.0658	11.4798	11.1584	11.2099
10350123	7.87648	7.36198	7.68065	7.70729	7.18417	7.81138	7.2185	8.2385	7.39844	8.05284	7.55695	7.7204	7.53588	7.39947	7.37751	7.21709	7.15829	7.06286	7.24435	7.27411	7.17684	7.54064	7.18953	7.31182	7.44801	7.29855	7.28641	7.30014	7.27685	7.41329	7.3164	7.28313	7.19389	7.75294	7.4656	7.31603	7.23979	7.09285	8.14654	8.14145	7.84969	7.84359	8.30309	8.12205	8.33505	7.92529	8.17452	8.05563	7.77372
10350128	8.64764	8.25083	8.10389	8.17773	8.35953	9.00004	8.04002	8.60537	8.10831	8.51659	7.8022	8.45187	8.23358	8.11342	8.39886	8.06367	8.0092	7.78627	8.11148	8.22162	8.03857	8.18543	8.15523	8.02836	8.10543	8.30688	8.03931	7.87189	7.8634	8.04114	8.016	8.18874	8.04276	8.52993	8.33971	8.06386	7.86531	7.97239	8.45673	8.08732	8.39453	8.25099	7.80327	8.23974	8.02123	8.14514	7.81436	8.16879	7.71848
10350136	10.1598	10.2057	10.3655	10.3338	10.8421	10.6657	10.6359	10.8655	10.5277	10.643	10.6644	10.6768	11.7146	11.6899	11.6848	11.6489	11.723	11.8187	11.7806	11.7385	11.6958	11.6379	11.6567	11.8551	9.64572	9.71412	9.3887	9.89185	10.0026	9.23286	9.48688	9.47386	9.36841	9.58206	9.65493	9.83899	9.84561	10.0531	10.7246	10.9811	10.6644	10.6346	11.3089	10.6892	11.212	10.6365	10.9711	10.5828	10.8391
10350146	12.6024	12.4209	12.5016	12.0927	12.456	12.0672	12.0543	12.3264	12.453	12.4025	12.3167	12.3097	8.07122	8.18689	8.01764	8.01375	7.91681	7.96594	7.67313	7.75568	8.03152	8.02021	7.81042	7.91808	7.35698	7.94264	7.71551	7.7728	7.7961	7.88432	7.7612	7.94044	7.70461	8.0699	8.04928	7.80994	8.20778	8.27042	12.5094	12.4359	12.645	12.4544	12.572	12.6088	12.567	12.5584	12.5321	12.6437	12.6405
10350149	10.5301	7.18205	7.38985	10.6979	7.35267	7.37315	7.44909	7.29798	7.15448	11.1111	6.99194	7.4302	7.4602	7.41814	7.55956	7.4666	7.42709	7.25214	7.37486	7.478	7.41106	7.43505	7.50287	7.41979	7.28035	7.29418	7.18768	7.34039	7.07084	7.18432	7.13478	7.34014	7.34905	7.45777	7.43626	7.22747	7.10272	7.32599	11.2055	10.9341	8.05819	10.7374	10.6797	11.4717	11.1258	9.54664	9.60641	7.38955	11.4003
10350159	6.94138	6.54221	6.98287	6.80435	6.61046	6.75825	6.90017	7.04683	6.88026	7.34408	6.45878	7.08884	7.03895	6.79625	6.92479	6.85679	7.00471	6.80562	6.9302	7.18555	7.08856	6.83693	6.85518	6.88988	8.21817	8.09304	7.97065	8.24968	8.27429	8.2005	8.56791	7.9366	8.3072	8.15978	7.71981	8.17413	8.20067	8.2711	7.15852	6.87642	7.31113	6.95608	7.11796	7.93279	7.65334	7.26089	6.85115	7.38288	7.38915
10350173	7.56367	6.64736	7.09063	7.2205	7.06216	7.40851	7.09162	7.42796	7.19443	7.03648	7.17873	7.22232	7.35922	7.30575	7.50314	7.39828	7.49476	7.63131	7.41776	7.52786	7.55143	7.46507	7.56099	7.41991	7.23924	7.56733	7.29803	7.41858	7.68644	7.1369	7.10215	7.61444	7.28348	7.4658	7.38392	7.23598	7.53798	7.3987	8.76358	8.30943	8.80474	8.54781	8.30103	8.76017	8.36254	8.47856	8.11253	8.63901	8.84812
10350188	8.41832	7.99388	7.96949	7.96773	7.95146	7.913	8.09528	8.0623	7.78377	7.6242	8.13112	7.72852	9.2599	9.73554	9.47304	9.68618	9.60222	9.70889	9.56936	9.57941	9.75311	9.51858	9.81131	9.53494	8.53158	8.45501	8.65087	8.55501	8.59811	8.40457	8.26131	8.62136	8.2628	8.70087	8.66638	8.42222	8.23285	8.2742	8.19716	7.92063	7.81252	7.94254	7.97976	7.75007	7.8452	7.82688	7.98058	7.94706	8.09777
10350197	8.47747	7.79935	8.22476	8.0366	7.92476	7.65118	7.44991	7.88235	7.89375	8.29866	7.63629	7.83431	8.26117	8.35425	8.45659	8.34115	7.88922	7.89135	8.16568	8.23387	8.17344	8.05504	8.35146	7.96473	8.1634	8.24522	7.90928	7.86839	7.7505	8.25547	7.9165	7.97924	7.95108	8.28105	8.33309	8.03553	7.55565	7.7551	8.63575	8.09006	8.46354	8.22818	8.11494	8.06385	8.017	8.25168	8.1864	8.49177	7.94177
10350199	8.68602	7.2803	7.79311	9.88244	6.68211	7.28891	8.06027	7.38566	7.75227	8.78422	7.44382	7.24376	7.08096	7.32532	7.24654	7.21097	7.09727	7.16158	7.24473	7.23039	7.25928	7.31851	7.10161	7.18726	7.16448	7.18743	6.98217	7.23727	6.77994	7.2931	7.17986	7.32722	7.29493	7.43497	7.4918	7.2454	7.20428	7.27268	12.509	12.517	12.6106	12.5355	12.737	12.5464	12.5038	12.8159	12.496	12.5321	12.6361
10350247	7.32402	7.75159	7.27105	7.28905	7.11036	7.40316	6.90837	7.62133	7.03094	7.51747	6.92749	7.26555	9.67001	9.4123	9.46686	9.2763	9.49996	9.54578	9.49825	9.42014	9.46679	9.56039	9.37367	9.58728	7.62421	7.58365	7.68541	7.62506	7.61942	7.83363	7.54171	7.58695	7.65249	7.70057	7.73225	7.45845	7.41344	7.52941	7.66831	7.52395	7.39696	7.24939	7.19207	7.42152	7.0732	7.35367	7.53362	7.47163	7.20824
10350286	8.84667	9.13175	8.79806	8.77658	8.5576	8.45936	8.92311	8.82099	8.97741	8.67528	8.97428	8.78598	8.84692	8.86322	8.71889	9.01145	8.91812	8.93653	8.73741	8.90117	8.91977	8.77523	9.08249	8.78219	7.85812	8.00352	8.04203	8.06235	8.39822	8.12212	8.20446	8.46132	8.22023	8.275	8.14311	8.26196	8.40211	8.55598	8.86643	9.08927	9.10908	9.24092	9.10588	9.22404	9.19731	9.29964	9.31505	9.25869	9.30407
10350297	6.81826	6.93775	6.83436	6.64458	6.38864	6.91428	6.42632	7.12676	6.81469	6.66932	6.25554	6.83361	9.92804	9.80649	9.79029	9.74642	9.79701	9.93692	9.84523	9.75595	9.76407	9.98455	9.91736	10.0316	6.3226	6.49458	6.36895	6.51917	6.48417	6.54336	6.2188	6.46897	6.24619	6.50609	6.6279	6.65605	6.46472	6.49121	6.88466	6.41905	6.24785	6.41916	6.24359	6.55755	6.58989	6.4173	6.69104	6.57755	6.46348
10350329	7.90255	7.54003	8.16178	8.30695	8.16761	8.07052	7.59753	7.67447	7.8956	7.96875	7.42951	8.2227	7.79201	7.54962	7.90231	7.52595	7.51042	7.39901	7.56891	7.48608	7.87291	7.58723	7.61785	7.56347	7.51844	7.23716	7.2917	7.3247	7.4538	7.3945	7.33025	7.22759	7.21009	7.35714	7.44304	7.33441	7.1931	7.10137	7.46211	7.3649	7.62136	7.59601	7.44024	7.40715	7.38546	7.34627	7.28736	7.22436	7.25856
10350331	9.29251	8.8944	8.82286	8.83598	9.08831	8.90065	9.05225	8.35758	8.76951	8.80641	9.27683	8.81309	10.0474	9.88232	9.72405	9.98044	9.92028	10.0957	9.96891	9.69384	9.92327	9.90742	9.7853	9.98299	10.8237	10.3102	10.6244	10.5623	10.6592	10.3991	10.8296	10.5784	10.326	10.3529	10.39	10.568	10.9525	10.7319	9.7358	10.053	9.81647	10.029	9.94643	9.9452	10.1832	9.93509	10.288	10.0473	10.1084
10350335	9.48475	9.43746	9.65285	9.29433	9.65581	9.69155	9.43131	9.72938	9.49883	9.58707	9.42875	9.4313	12.6402	12.708	12.6549	12.8862	12.6505	12.7103	12.6693	12.8153	12.7293	12.6813	12.8612	12.6852	9.85898	9.60725	9.56789	10.0059	9.96185	9.63705	9.72825	9.73081	9.68007	9.85249	9.65408	10.0006	10.126	10.1143	8.93823	9.08892	8.87454	9.03414	9.0276	8.88849	9.08077	9.06605	9.10752	8.99283	9.02577
10350337	6.98247	6.54779	7.11123	7.7572	7.35821	7.36559	7.23626	7.75731	7.5061	7.40235	7.08048	7.36421	6.62317	6.63482	7.07782	6.73109	6.81901	6.86705	6.86659	6.98606	6.82577	6.81362	6.7016	6.85074	6.73442	6.2567	6.54615	6.55962	6.6492	6.67982	6.38559	6.63119	6.62013	7.028	7.1696	6.95803	6.42375	6.62224	6.77921	6.99007	6.59105	6.50817	6.78061	6.82881	6.66442	6.87224	7.07161	6.546	6.95015
10350339	6.73768	6.9927	7.01924	7.05063	7.05797	6.82342	6.77738	6.97829	6.81776	7.21026	6.99803	6.99342	6.00901	5.92666	6.19469	6.13774	6.28351	6.13637	6.05336	6.05379	5.96328	6.25	6.21253	6.0209	5.68749	5.90025	5.77642	5.67196	5.73679	5.82133	5.7794	5.99741	5.75225	5.91304	5.81593	5.9815	5.68326	5.77327	5.95897	5.95234	5.73558	5.92345	6.02537	5.66336	5.89187	5.83376	5.66661	5.79383	5.82342
10350341	8.764	8.70246	9.23985	9.01579	8.93146	9.26388	8.53496	9.03495	9.09319	9.19148	8.8186	8.99725	7.53927	7.36951	7.68169	7.52341	7.37968	7.54269	7.43453	7.38632	7.4612	7.80421	7.5913	7.52389	7.1672	6.89283	6.82085	6.95606	6.90979	7.01393	6.84035	7.17355	6.94301	7.28655	7.2022	6.77069	7.02415	6.8522	7.52921	7.4501	7.29705	7.48385	7.46192	7.47564	7.42542	7.53797	7.78451	7.65836	7.64016
10350343	7.33107	7.55042	7.65323	7.70068	7.662	7.76576	7.27022	7.66215	7.71833	7.45768	7.66298	7.52895	6.88552	6.92481	6.92974	6.92899	6.75529	6.71257	6.94866	6.94041	7.14861	6.76053	6.95426	6.99582	6.63006	6.67484	6.75042	6.68127	6.85522	6.61751	6.70388	6.5777	6.57666	6.49209	6.66266	6.60569	6.45203	6.45968	6.577	6.36664	6.49085	6.67561	6.56891	6.76813	6.596	6.54663	6.42488	6.69001	6.55614
10350349	9.17595	9.15029	8.6089	8.6993	8.41407	8.54998	8.87284	8.67044	8.96968	9.03378	9.14293	8.8775	9.47988	9.55772	9.53996	9.61053	9.62016	9.73137	9.72176	9.41562	9.63102	9.57398	9.53357	9.74567	10.2364	10.1206	10.2418	10.2234	10.0667	9.66606	9.91342	9.70763	9.88721	9.89013	9.56072	10.3117	10.1971	10.1561	9.95988	10.2477	10.0143	10.2029	10.0816	10.3248	10.3262	10.2719	10.3979	10.3512	10.2456
10350377	9.16967	9.64998	9.31337	9.58082	9.60582	8.96534	9.70645	9.35409	9.52348	9.09747	9.86347	9.69363	8.16453	8.29413	8.04614	8.13653	8.18139	8.49382	8.32037	8.04044	8.16654	8.13587	8.06913	8.35012	8.87856	9.20116	9.43328	9.16499	8.94263	8.88795	9.1894	8.97903	9.15169	9.01488	8.69314	9.10819	8.94721	8.88049	9.16944	9.16358	9.14245	9.2756	9.08198	8.93564	9.15596	9.29171	9.22501	9.11914	9.43902
10350392	7.03494	7.64238	7.78	7.69499	7.72434	7.49227	7.29085	7.8657	7.57132	7.77756	7.66198	7.91197	10.4719	10.238	10.3305	10.2506	10.1578	10.2957	10.2984	10.1988	10.226	10.4999	10.368	10.4043	6.60268	6.94234	7.19047	6.73714	6.76023	6.95117	6.81774	6.85513	6.86267	6.56	6.88211	6.91084	6.91303	6.63579	6.63707	6.83774	6.97387	6.81303	6.90242	6.89215	6.95471	6.64196	6.95558	6.96416	6.83473
10350425	7.08884	7.36031	7.22207	7.35931	7.20986	7.96719	7.39641	7.44898	7.6095	7.3347	7.34499	7.78452	6.58395	6.41738	6.72924	6.7342	6.71519	6.74999	6.61505	6.74511	6.62741	6.8207	6.67308	6.68157	12.1213	11.8028	11.9385	12.3279	12.4288	12.0118	12.1865	12.0384	11.9888	12.0953	11.8229	12.3313	12.361	12.3263	6.24843	6.47871	6.59474	6.70667	6.11835	6.93033	6.80326	6.4287	6.34797	6.96649	6.78458
10350438	7.7563	8.00003	7.88941	8.10447	8.09225	7.78836	7.92518	7.53439	8.13078	7.96834	8.10608	8.00518	6.89105	6.75281	7.20008	6.79328	7.02552	6.92569	6.83907	6.95758	6.92671	6.96808	7.03133	6.99386	6.97107	7.58568	7.33717	6.99429	7.00872	6.90828	7.26737	7.32058	7.65813	7.16029	7.04234	7.5813	7.11104	7.38878	7.20192	7.12769	7.21285	7.3192	7.05961	7.35515	7.29636	7.59476	7.40111	7.35857	7.49395
10350471	7.59958	7.86685	8.99985	7.87095	7.93651	8.66338	8.65127	8.39514	8.11332	8.4583	8.18358	8.12415	7.00168	6.77573	6.99667	7.15134	7.16405	6.89486	6.99705	6.83845	6.94624	7.46916	6.96537	7.23682	6.22422	6.44926	6.33115	6.50244	6.35677	6.43923	6.88455	6.19852	6.42251	6.48041	6.05692	5.92577	6.20867	6.63643	6.16247	6.37197	6.39239	6.25333	6.47282	6.36325	6.29497	6.65678	6.52079	6.16146	6.30694
10350473	11.1287	10.568	10.5675	10.7433	10.131	10.0045	9.71168	9.598	9.58075	9.00921	9.59014	9.93259	7.27201	6.99585	7.45758	7.21095	7.29915	7.2521	7.06532	7.32271	7.29035	7.4413	7.09859	7.22688	7.33307	7.627	7.53545	7.4637	7.52543	7.16856	7.43361	7.00321	7.15235	7.3575	7.16418	7.52762	7.01605	6.69687	8.10131	8.82635	7.94358	8.2332	8.79509	8.65398	9.13411	7.80715	9.40715	7.94849	8.3397
10350478	11.3855	11.3731	11.3906	11.1769	11.2572	11.14	11.3789	10.9814	11.2342	11.0401	11.3843	11.407	10.6017	10.8136	10.5337	10.8108	10.8205	10.8079	10.7158	10.6341	10.8826	10.5998	10.8181	10.7727	10.8123	10.7674	10.6845	10.9527	11.1156	10.7183	10.8775	10.841	10.8195	10.9255	10.8455	11.056	11.0259	11.0168	11.4116	11.7362	11.4783	11.5051	11.5845	11.2967	11.4539	11.5457	11.5721	11.4728	11.4605
10350489	9.09568	9.07822	8.42254	8.89252	8.0862	8.30362	8.95926	8.23965	8.56477	8.44279	8.91127	8.34671	10.6182	10.7091	10.5106	10.7555	10.6645	10.7803	10.6757	10.619	10.7286	10.5501	10.7623	10.6814	8.95982	9.08097	9.19187	9.49555	9.46561	9.02928	9.21868	9.05718	9.09106	8.83999	8.99229	9.24728	9.43044	9.45703	9.28115	9.32687	9.34862	9.56875	9.42078	9.32942	9.47565	9.63178	9.76413	9.43328	9.6826
10350502	9.31855	9.09497	9.48785	9.39795	9.19158	8.70822	9.11736	9.77172	9.19153	9.15706	9.38272	9.50036	8.16014	8.22769	8.24274	8.22671	8.36591	8.18437	8.09403	8.15705	8.16475	8.32748	8.10624	8.09411	8.62934	8.55997	8.34245	7.82198	8.10861	8.63359	8.35446	8.45262	8.40931	8.62447	8.75982	8.06694	8.3007	8.14429	8.47428	8.71868	8.6131	8.87061	8.68049	8.62059	8.58457	8.56524	8.49355	8.59642	8.54688
10350504	8.54399	8.48455	8.45555	8.41665	8.85751	8.68249	8.57746	8.4566	8.49963	8.63991	8.57518	8.73233	9.39588	10.4181	9.76486	10.6226	10.4026	10.5609	10.6596	10.4734	10.4439	10.2548	10.5248	10.6123	8.57737	8.81499	8.65475	8.53991	8.51466	8.42879	8.62836	8.54542	8.69329	8.58505	8.70535	8.28209	8.51391	8.77608	8.64649	8.82061	8.9867	9.03989	8.73591	8.95336	8.96606	9.02595	9.22379	9.10504	9.04759
10350506	7.22164	7.75527	7.67191	7.86121	7.38928	7.49945	7.31285	7.57006	7.7893	7.70826	7.84874	8.10598	6.50078	6.80254	6.76534	6.35356	6.66122	6.35288	6.45977	6.59505	6.41307	6.65391	6.39853	6.83028	6.39792	6.01714	6.35532	6.69636	6.50593	6.5801	6.29225	6.21911	6.29376	6.24632	6.76678	6.52528	6.07726	6.22326	6.36512	6.77557	6.7	6.54975	6.6278	6.37467	6.35121	6.18195	6.32546	6.44987	6.03484
10350516	7.77331	7.7293	7.88931	7.65507	7.58105	8.22549	8.21222	8.07046	8.31768	8.42763	7.86129	8.11931	7.46711	7.37101	7.51524	7.46906	7.48874	7.48689	7.57995	7.36168	7.28596	7.43556	7.6528	7.44701	6.66649	7.10441	7.10183	7.03695	7.06362	6.94179	6.76402	7.16871	6.86461	6.78826	7.07182	6.93819	7.22051	7.08938	8.29968	7.7452	8.60843	7.59863	7.51435	7.54789	8.02761	7.48287	7.60352	7.81585	7.51687
10350530	6.90259	7.31918	7.41538	7.42666	7.05222	7.51236	6.88059	7.20597	7.78618	7.36432	6.95588	7.21858	6.35998	6.13324	6.34256	5.94422	6.19797	6.19897	6.27243	6.19056	6.18442	6.35235	6.08559	6.35662	6.12351	6.00295	5.80065	6.06885	6.1363	6.0685	6.26241	5.97247	5.88857	6.00399	6.3556	6.06106	6.01565	5.89546	6.23354	5.83308	6.14417	5.80885	6.22451	5.93457	5.86662	5.84241	6.00529	6.06376	5.88085
10350535	9.25848	9.52068	8.79364	9.0553	9.00536	8.32891	9.48012	8.68031	9.06382	8.76503	9.37716	8.97705	10.3253	10.0537	10.1764	10.1627	10.212	10.3953	10.3481	10.064	10.0989	10.2468	10.1624	10.4006	9.64663	9.70032	9.91793	9.95556	9.79919	9.43074	9.71756	9.65666	9.63293	9.47036	9.18396	9.66141	9.76249	9.72525	10.0372	9.9629	9.89775	10.1522	9.98974	10.0686	10.0995	10.2136	10.2189	10.1441	10.4043
10350590	7.89789	7.86996	8.13787	8.00147	8.25607	8.1327	8.03894	7.7825	8.46576	8.3872	8.15226	7.6452	9.33558	9.6378	9.21863	9.89717	9.73898	10.0081	10.0929	9.67711	9.75178	9.39032	9.81612	9.72444	7.99563	7.7312	7.77509	8.19844	7.75515	7.87502	7.22255	7.67264	7.7966	7.90069	7.51497	7.83114	8.12757	8.14118	7.93291	8.19278	8.162	8.12504	8.16548	8.30154	8.06789	7.95327	8.1918	8.08763	8.15604
10350592	9.0755	9.25309	9.39417	9.3757	9.51457	9.56967	9.25832	9.52556	9.5024	9.54977	9.29111	9.48352	8.82846	8.83108	9.04241	8.90639	8.90323	9.11946	8.82865	8.88062	8.9317	8.88713	8.94578	8.92595	8.3667	8.45832	8.58837	8.38708	8.26965	8.62007	8.50037	8.56871	8.56906	8.56239	8.72575	8.52315	8.35728	8.34195	8.69266	8.5663	8.71406	8.62595	8.8644	8.76665	8.59701	8.66808	8.52906	8.70609	8.65083
10350594	11.5109	11.1292	10.5867	11.1359	10.7192	10.4388	10.8795	10.8867	11.1852	10.8017	11.3317	11.1892	10.6425	10.7346	10.5706	10.8319	10.8993	10.886	10.8966	10.8555	10.7649	10.6417	10.7037	10.7679	10.909	10.9183	11.0935	11.3028	11.1569	10.5414	10.8153	11.1184	10.7947	11.0475	10.9896	11.2547	11.4407	11.4426	11.3635	11.2783	11.4107	11.3798	11.23	11.1903	11.3342	11.2813	11.4212	11.4105	11.4007
10350614	9.09856	9.45122	8.90434	9.44485	9.11683	9.1028	9.40815	8.37742	8.74428	8.49736	9.36101	8.9095	9.61648	9.71984	9.34014	9.72743	9.57742	9.76771	9.71104	9.54321	9.76049	9.47821	9.58506	9.63675	9.55486	9.66702	9.64334	9.61689	9.61413	9.6407	9.86627	9.50055	9.79294	9.51914	9.32941	9.75738	9.86713	9.62595	9.22383	9.56725	9.43531	9.41928	9.67953	9.35492	9.33308	9.68992	9.36059	9.31273	9.60112
10350630	9.2582	9.22826	8.62075	8.89017	9.14441	8.57983	9.11968	8.65482	9.17084	8.65642	9.46662	9.23764	10.4908	10.2369	10.1993	10.2559	10.315	10.3425	10.2395	10.1511	10.1603	10.383	10.1903	10.3851	7.96691	8.20725	7.95298	8.53121	8.50367	7.75775	8.21321	7.74174	7.77217	7.98273	7.65993	8.18973	8.49285	8.53752	9.06736	9.6482	8.95307	9.18405	9.31737	8.91256	9.57437	8.80172	9.078	8.85951	9.15544
10350646	8.29947	8.60706	8.48439	8.32637	8.32864	7.44353	8.88207	7.95164	8.41383	8.30487	8.98145	8.30102	8.92702	8.57623	8.76756	8.78831	8.8267	9.11263	9.17375	8.82583	8.79209	8.89564	8.96341	9.08682	9.40432	9.62701	9.65246	9.56915	9.63454	9.07219	9.46344	9.36402	9.47529	9.21528	8.85645	9.70401	9.60616	9.38933	9.17779	9.39929	9.28282	9.31431	9.18884	9.2489	9.40623	9.4876	9.54787	9.5523	9.51929
10350668	7.53451	8.13859	8.05101	8.05862	8.31335	8.0223	8.35367	8.40685	8.52841	7.55446	8.00294	8.44607	6.96899	6.92331	6.83908	7.05683	7.14539	6.94485	6.95746	7.07021	6.89806	7.06463	7.00899	6.76938	6.89462	7.28759	7.02831	7.12362	7.04976	7.0481	7.10308	7.24682	7.0762	6.94649	7.0545	7.26941	6.86096	6.95933	8.5216	8.72131	8.4871	8.38861	8.49152	8.39282	8.42196	8.42532	8.27497	8.30357	8.62866
10350681	7.11959	6.51266	7.23281	7.15373	6.48034	7.24897	6.29262	6.34853	7.06096	7.03045	6.38761	7.14807	6.86764	6.57418	6.87464	6.72064	6.90411	6.72192	6.82201	6.67474	6.88583	7.08685	6.64445	6.70537	6.52084	6.52819	6.37928	6.35295	6.3892	6.62637	6.433	6.47193	6.37594	6.26052	6.53662	6.57353	6.65614	6.32462	6.38463	6.3957	6.44833	6.56418	6.3961	6.48822	6.54156	6.22508	6.31008	6.44454	6.26867
10350684	10.4901	10.0407	9.99666	9.85044	9.89176	10.1513	10.3723	9.79107	10.2746	10.0158	10.0934	10.2561	12.0781	12.2479	11.9383	12.2509	12.2995	12.3781	12.3822	12.161	12.3061	11.9631	12.1029	12.2072	10.8084	10.4371	10.6983	11.1349	10.9573	10.2054	10.6143	10.3549	10.2762	10.6591	10.0213	11.0967	11.1792	11.2341	9.19536	9.50987	9.12721	9.38106	9.57868	9.53207	10.1037	9.04386	9.99867	9.29672	9.31297
10350689	7.78298	8.06227	7.92815	8.0299	8.45678	7.65046	7.78442	8.22307	8.37133	8.35399	8.07125	7.99176	9.76444	9.73896	9.74869	9.81876	10.019	10.1226	10.0789	9.86557	9.73801	9.65611	9.71785	9.94251	8.17945	8.00469	8.004	7.66331	7.8605	8.03607	8.09514	8.06309	8.05545	7.96264	8.11617	8.07759	7.85918	7.89941	7.73362	7.85407	7.67229	8.08887	8.04715	8.16248	8.05276	7.66865	7.75205	7.9311	7.8082
10350697	9.35088	9.00684	9.34133	9.45091	9.17863	9.71227	8.96068	9.70112	9.25318	9.44587	9.17955	9.23511	9.16204	8.96691	9.15671	8.77113	8.78311	8.82929	8.69418	8.89018	8.77816	9.06616	8.90315	8.70118	8.95769	8.80147	8.61172	8.69007	8.58113	9.09241	8.85249	8.85268	8.76143	8.94978	8.88659	8.76627	8.7707	8.60504	9.22794	8.87344	9.00189	8.70782	8.86403	8.94729	8.71921	8.79247	8.66952	8.89894	8.54635
10350710	7.06151	6.75627	7.22117	7.51135	7.38687	6.99133	6.76057	7.17144	7.62911	7.16547	7.17569	7.5798	6.93436	6.91605	7.07867	7.01072	6.90376	6.91139	6.91981	6.83766	6.913	7.15333	7.25208	6.87803	6.80949	6.72079	6.46641	6.67302	6.41512	6.55144	6.66017	6.3071	6.40132	6.60687	6.73703	6.8094	6.65479	6.74326	6.43394	6.38448	6.70514	6.84751	6.69041	6.76904	6.42169	6.47568	6.49353	6.82583	6.78017
10350723	6.13734	6.43651	6.19003	6.32472	5.90402	6.29423	6.03558	5.99919	6.53263	6.44715	6.23226	6.30809	6.08107	5.89912	5.96389	5.90508	6.14867	6.21006	6.06475	6.11333	5.94753	5.99062	6.19337	5.87099	5.77175	6.13124	5.65136	5.85327	6.02951	6.05913	5.99069	5.9596	5.76973	6.16906	5.90478	6.08287	5.6478	5.72861	5.9498	5.904	6.2117	6.23977	5.86426	5.71904	5.97251	5.95655	5.95395	5.81416	6.09492
10350725	8.71211	8.4764	8.52317	8.72994	8.86937	8.83331	8.44688	8.94275	8.06023	8.79376	8.25887	8.80951	8.2098	8.1432	8.15387	8.03447	8.08478	7.9718	8.00443	7.99102	7.91839	8.26763	7.85229	7.95085	8.0589	8.20255	8.23393	8.12113	8.07559	8.18406	8.14924	8.08145	8.15297	8.57398	8.5264	8.2965	8.25243	8.30113	8.15733	8.03755	8.35721	8.13613	8.09086	7.94118	7.9854	8.10158	7.97412	7.89853	7.98568
10350733	6.92162	6.59519	6.7346	6.90346	6.68747	6.77535	6.53763	7.16265	6.51397	7.21435	6.85438	6.6072	6.88087	6.98039	7.34974	7.08886	7.19928	7.23009	7.11117	7.02611	7.11131	6.86576	7.05506	6.87094	10.401	11.0833	10.6817	11.9188	12.342	8.53284	7.80722	12.2847	12.0069	12.9103	13.0563	12.5943	12.1272	12.737	7.35425	7.28378	7.29384	7.18784	7.70083	7.38782	7.37745	7.34337	7.35916	7.31694	7.0237
10350742	7.65174	7.09491	7.14511	6.93817	6.98062	6.40262	7.32832	7.09115	6.98486	6.84083	6.8274	6.89361	9.73638	9.55253	9.75067	9.7222	9.70943	9.79194	9.76172	9.73274	9.70394	9.85265	9.69116	9.78424	8.0333	7.81507	7.98155	7.63853	7.62015	7.52959	7.67068	7.74051	7.59809	7.88265	7.69826	7.67899	7.85988	7.71842	7.12525	7.34434	7.28115	7.35102	7.26098	7.15455	7.91779	7.03873	8.00531	7.29286	7.66657
10350749	8.20767	7.99636	8.29276	8.3917	8.30656	8.69863	8.15461	8.30025	8.33902	8.37825	8.0016	8.28241	7.89755	7.61944	7.9902	7.53189	7.70939	7.54621	7.6441	7.65743	7.71247	8.07048	7.65692	7.65348	7.50131	7.78008	7.59213	7.91919	7.71421	8.12159	7.80378	7.88234	7.60458	8.03902	7.84593	7.77409	7.72798	7.78877	7.81605	7.64995	7.7788	7.70446	7.66478	7.52201	7.87966	7.8545	7.48355	7.79636	7.61818
10350751	8.02086	7.80106	8.15885	7.83635	8.29227	7.9973	7.69806	8.1583	7.77122	8.068	7.88501	8.01794	7.48681	7.53037	7.53849	7.30347	7.49882	7.55241	7.58962	7.43694	7.53665	7.61681	7.53023	7.39379	7.26738	7.36067	7.44385	7.40493	7.35077	7.60499	7.48728	7.53278	7.22952	7.59212	7.62465	7.4545	7.39828	7.46947	7.48576	7.40169	7.5892	7.29233	7.38311	7.318	7.23558	7.48685	7.45479	7.4459	7.20296
10350753	12.812	13.5131	13.1477	13.3192	12.6717	12.4889	12.4942	12.4759	12.7271	12.5556	12.9075	12.9367	11.9043	12.1095	11.844	12.1256	11.8712	11.8943	11.9578	12.0217	12.0499	12.0028	11.8162	11.9731	12.7093	12.6527	12.5241	12.6423	12.7089	12.6427	12.8562	12.7652	12.469	12.6459	12.6339	12.5151	12.7302	12.7892	11.6208	12.2593	12.0312	12.1959	12.3399	11.8778	12.3448	12.1214	12.3803	12.1041	11.9425
10350758	9.2412	8.94007	9.33221	9.67162	7.3872	7.86973	8.82628	8.39306	9.51833	9.06214	8.45149	9.43922	7.47538	7.39895	7.5299	7.79103	7.52671	7.71251	7.54574	7.57579	7.63297	7.56719	7.55192	7.46188	8.42805	8.50072	8.44185	8.69303	8.50272	9.25783	8.7531	9.20687	9.18461	9.13547	9.4233	8.69519	8.94159	9.37752	8.85414	8.09724	9.2091	9.30432	9.17827	9.06324	9.48259	8.24758	9.333	9.16563	8.45036
10350760	8.36023	8.08228	8.31242	8.46913	8.28319	8.47659	8.12243	8.09533	7.88628	8.44443	8.1147	8.88191	7.88177	7.65949	7.82268	7.70549	7.74521	7.81992	7.59648	7.74667	7.67064	7.75377	7.89964	7.58449	8.13118	7.89533	8.11046	7.98614	7.98685	8.0105	8.09446	8.12032	7.89619	8.03677	7.77497	7.90697	7.9259	7.91817	8.1645	7.80649	8.09574	8.21966	7.86982	7.96458	7.99199	7.78646	8.02538	8.20696	8.14274
10350766	10.6951	10.6905	10.3099	10.6286	10.7072	10.2657	10.34	10.4772	10.4024	10.2196	10.5975	10.7372	10.0632	10.0301	10.0341	9.98139	9.97776	9.98892	10.0089	9.99391	9.93284	9.94949	10.1198	10.0416	9.36342	9.16694	9.24612	9.29587	9.40635	9.4812	9.16224	9.24059	9.21142	9.42138	9.37245	9.31271	9.43645	9.4093	9.51224	9.73628	9.72921	9.57469	9.53627	9.58245	9.80335	9.75118	9.66312	9.67963	9.67061
10350777	9.52851	9.14163	8.97316	9.23681	9.07372	8.89077	9.37379	8.86202	9.02712	8.7561	9.45822	9.00182	9.53608	9.69509	9.54831	9.77803	9.82367	9.99043	9.77032	9.81817	9.79847	9.654	9.78381	9.76714	9.77736	9.7512	9.86554	10.0261	10.244	9.70974	9.6068	9.78593	9.64733	9.7138	9.38815	10.0203	9.87874	9.85574	10.2793	10.3541	10.3062	10.2912	10.1511	10.1725	9.98746	10.3121	9.96573	10.2846	10.5211
10350790	8.03056	8.27614	7.8215	7.76466	7.53428	7.69963	8.09142	7.42473	7.39185	7.54725	7.83245	7.96252	8.13994	8.3436	7.88407	8.06336	7.92196	8.21506	8.21741	8.06896	8.14035	7.75088	8.19742	8.07534	8.72178	8.76144	8.60981	8.00606	7.96578	8.44266	8.74323	8.71454	8.71688	8.4595	8.84684	8.4835	8.3179	8.27217	8.39874	8.21062	8.31727	8.225	8.24659	9.02401	8.065	8.29258	8.28214	8.52967	8.34399
10350792	11.3957	11.106	11.247	11.1598	11.0588	10.8743	11.0717	10.9914	11.0126	10.7727	11.2061	11.1629	10.8036	10.829	10.6618	10.7823	10.6957	10.7347	10.7212	10.7516	10.809	10.6554	10.8085	10.7885	11.5385	11.2377	11.3801	11.8207	11.6251	11.3616	11.4409	11.3348	11.395	11.2947	11.0271	11.8732	11.8883	11.8951	10.9857	11.3384	11.1908	11.2036	11.2463	11.2098	11.115	11.2382	11.3137	11.2694	11.2748
10350800	8.48649	8.57479	8.40815	8.39858	8.4668	8.15136	9.07302	7.73872	8.30424	8.04329	8.92068	8.17463	8.92008	8.95495	9.00079	8.97691	8.7799	9.13504	9.14449	9.00216	8.98977	8.87261	9.19511	9.33372	10.077	10.2533	10.1451	10.6339	10.4113	9.92383	9.80203	9.89017	9.90695	10.0298	9.87003	10.3469	10.7147	10.4403	8.28648	8.33676	8.30846	8.4803	8.31224	8.23599	8.42841	8.29662	8.67379	8.38437	8.54504
10350806	7.78762	8.07369	8.89427	8.80038	8.33597	8.6415	8.14591	8.73854	8.44432	8.72021	7.94002	8.4597	7.74	7.83192	7.72876	7.58803	7.74682	7.44242	7.68442	7.82763	7.78628	7.92706	7.72685	7.54806	7.43438	7.5522	7.66423	7.4779	7.56897	7.65791	7.5571	7.5432	7.41365	7.68329	7.75173	7.59769	7.459	7.34805	7.62664	7.61958	7.6969	7.57258	7.48597	7.62705	7.48981	7.37537	7.3856	7.38506	7.33912
10350816	11.7611	11.7998	11.6437	11.7421	11.736	11.7637	11.9285	11.6087	11.6498	11.586	11.8356	11.6131	13.2192	13.2897	13.092	13.3218	13.2679	13.218	13.237	13.2524	13.3009	13.2601	13.296	13.2278	11.6695	11.9398	11.9748	12.082	12.1804	11.7905	11.5849	11.845	11.7826	11.6777	11.8832	11.984	11.8691	11.9074	12.2005	11.9851	12.0544	11.9374	12.0479	12.1249	11.9864	12.0734	11.8411	12.0432	11.9745
10350819	10.3719	10.6352	10.1814	10.3208	10.3635	10.2595	10.945	10.1115	10.5205	10.3159	10.8288	10.4408	10.5274	10.513	10.3507	10.4934	10.4976	10.6674	10.5222	10.4668	10.6062	10.3631	10.3993	10.544	10.5063	10.4091	10.4018	10.5626	10.5285	10.6002	10.6542	10.5509	10.5113	10.509	10.3437	10.751	10.7123	10.545	10.8768	10.8094	10.8532	10.9251	10.8147	10.7988	10.7678	10.8849	10.7954	10.9335	10.8165
10350823	8.12866	8.3825	7.96565	7.92824	8.14859	8.28301	8.10561	7.92097	8.00895	8.1883	8.11706	8.09083	8.19245	7.99803	7.94614	8.2011	8.1105	8.51999	8.35403	8.09648	8.07682	8.18955	8.12173	8.4263	8.37719	8.31808	8.45752	8.40814	8.37917	8.02152	8.38008	8.22396	8.40509	8.23559	8.05988	8.36241	8.4034	8.36996	9.03667	9.0868	9.20041	9.11239	9.21921	9.11909	9.16588	9.18599	9.32126	9.16022	9.41717
10350838	8.87017	9.09364	9.59576	9.72391	9.54357	9.78207	9.21207	9.53117	9.54343	9.84511	9.3292	9.42892	12.5049	12.5647	12.5744	12.6961	12.669	12.6613	12.7639	12.6708	12.5916	12.5678	12.6856	12.5698	8.15367	8.28779	8.47239	8.49597	8.40747	8.37732	8.11885	8.32401	8.38789	8.06459	8.11944	8.51017	8.37099	8.41191	7.68253	7.73327	7.96186	8.2137	7.80511	8.13969	8.09137	8.09076	7.993	8.00437	7.99269
10350840	8.37934	8.13894	7.86399	8.19849	8.489	8.08375	8.42586	7.83728	8.69163	8.29964	8.66436	8.41207	7.09863	6.89781	6.98959	6.72254	7.02684	6.86936	6.97942	7.01172	6.92916	7.07808	6.87582	7.10186	7.08388	7.07067	6.79418	6.99855	6.75465	6.93936	7.06195	6.93176	6.79528	6.92352	6.85409	6.72527	6.87545	6.94409	8.67733	9.2016	9.06054	8.85151	9.12418	8.88672	8.97492	8.69986	8.9622	8.66488	8.92771
10350846	8.07162	7.75377	8.0595	8.14173	8.24991	8.39997	7.92306	8.62078	8.27929	8.12887	8.02199	8.13869	7.7586	7.75446	7.91001	7.7815	7.69757	7.62905	7.61131	7.87984	7.77707	7.81909	7.73983	7.55328	7.584	7.529	7.45436	7.5999	7.47643	7.78342	7.56354	7.73258	7.60619	7.85657	7.83685	7.76712	7.39232	7.50718	7.94278	7.61584	7.54874	7.56191	7.92676	7.53805	7.4219	7.45407	7.4829	7.50882	7.59332
10350848	9.39341	9.51826	9.69334	9.42114	9.58248	10.0212	9.57577	9.70516	9.64623	9.38242	9.21071	9.57112	9.10525	8.83277	9.11628	8.89336	8.96363	8.89259	8.83507	8.96758	8.88114	9.15193	8.85273	8.89058	8.93081	8.96058	9.07119	8.80205	8.77948	9.17083	8.96022	9.10594	8.95162	8.97214	9.1638	8.67377	8.75343	8.76186	8.97886	8.8403	9.02721	9.00088	8.90376	8.97718	8.86421	9.00095	8.88019	8.91533	8.82254
10350853	10.8464	10.1699	10.3727	10.4464	10.1352	9.83792	10.2257	10.1677	10.1661	10.1684	10.4856	10.3712	9.30995	9.46159	9.47643	9.38656	9.44817	9.58478	9.41998	9.35323	9.40352	9.2881	9.23552	9.46949	10.5399	9.67892	10.0094	10.1973	10.4322	10.1852	10.6745	10.3108	10.263	10.464	9.59999	10.6174	10.9326	10.9027	8.03726	7.97439	7.64445	7.94079	8.03656	7.96892	8.25936	7.70186	8.26184	7.73564	7.71589
10350864	7.54992	7.59176	7.33989	7.16805	7.21207	6.89377	7.49191	7.65723	7.22794	7.4063	7.57455	7.44823	7.22145	7.41909	7.47941	7.18482	7.44124	7.5122	7.58144	7.20741	7.37461	7.46642	7.56673	7.59494	11.2908	11.0772	10.9987	10.1228	10.3817	11.483	11.3518	11.3021	11.2617	11.6038	11.3267	10.7747	10.6944	10.4707	7.61515	7.84684	7.71073	7.63953	7.55816	7.88492	8.1328	7.52416	8.0468	7.83451	7.81736
10350894	7.78526	7.65378	7.81166	7.94249	7.74367	8.33441	7.63376	8.11715	8.04346	7.79325	7.80609	8.07723	7.29128	7.39521	7.34851	7.40523	7.3643	7.44577	7.35861	7.26941	7.53211	7.26371	7.44474	7.22597	7.44652	7.45173	7.45079	7.55281	7.13904	7.28822	7.31041	7.42432	7.35007	7.33991	7.5287	7.14404	7.39683	7.32489	7.48173	7.35843	7.34982	7.39016	7.32902	7.54541	7.27622	7.39476	7.53635	7.87605	7.36974
10350896	8.66074	8.87491	8.95566	9.15117	9.15166	9.32505	8.82275	9.2742	9.12009	9.06874	9.21469	9.18166	8.29526	8.25089	8.47521	8.06808	8.20434	8.06501	8.21526	8.18116	8.0998	8.47912	8.15762	8.00499	8.21794	8.38491	8.34371	8.07143	8.06556	8.22867	8.16695	8.37777	8.35197	8.24892	8.20171	8.07199	8.18436	7.99864	8.14685	8.36853	8.28304	8.43889	8.40541	8.32053	8.15276	8.24246	8.23973	8.20495	8.26862
10350921	6.1883	6.02005	6.28554	6.14311	5.91733	6.49981	5.72011	5.96321	6.27957	6.52651	6.07648	5.95948	5.89514	5.69729	5.93367	5.91226	6.00188	5.8463	5.851	5.91441	5.8218	5.80982	5.93124	5.84662	5.80587	5.66069	5.95972	5.8873	5.77897	5.91327	5.69124	5.84044	5.8199	6.03733	5.84937	5.94104	5.88379	5.74751	5.78479	5.85355	5.80164	6.05653	5.82187	5.98893	5.68991	6.00417	5.68472	5.86131	5.61075
10350923	9.12953	9.09424	8.69398	8.82385	8.65659	8.81307	9.33648	8.30875	8.94391	8.55787	9.2531	8.8279	9.87614	10.0045	9.60767	10.0661	10.0333	10.0343	10.035	9.76958	10.1487	9.88958	9.97914	10.0078	9.39206	9.3155	9.30001	9.536	9.43754	9.0598	9.37608	9.24359	9.32252	9.11498	9.03225	9.56436	9.60078	9.48239	9.66552	9.92752	9.86574	9.90281	9.93492	9.9881	9.96722	10.1781	10.1318	10.1182	10.0885
10350948	8.51145	8.46875	8.37651	8.59555	8.51296	8.3689	8.14249	9.03301	8.4483	8.39934	8.28851	8.53345	8.65813	8.51934	8.58235	8.56873	8.41093	8.26113	8.41771	8.41795	8.43846	8.55404	8.57271	8.4372	8.35809	8.30986	8.31634	8.29474	8.3294	8.33596	8.19755	8.45856	8.1632	8.4405	8.63379	8.43241	8.29335	8.20877	8.21454	8.16756	8.39224	8.14015	8.1903	8.4815	8.24262	8.29791	7.88617	8.36442	8.04434
10350951	8.21843	7.66618	8.57162	8.39932	8.40199	8.73163	8.11455	8.68643	8.51975	8.59925	8.20969	8.38021	7.90928	8.06497	8.11917	7.74648	8.03208	7.92509	7.69766	7.87842	7.84984	8.15672	7.95537	7.91765	7.74845	7.87479	7.77555	7.54847	7.45061	7.73754	7.88855	7.92328	7.8083	7.8632	7.92334	7.64382	7.89197	7.67635	7.88506	7.53214	7.87702	7.9195	7.80027	7.71977	8.13731	7.97602	8.0623	7.8844	7.67191
10350975	8.10105	7.96779	8.5747	8.46263	8.43173	8.70316	8.03377	8.65454	8.4484	8.51439	8.31859	8.32405	7.66726	7.22365	7.55202	7.32101	7.57598	7.55411	7.24287	7.26811	7.34617	7.52741	7.35849	7.40193	7.46095	7.41152	7.15337	7.36294	7.15711	7.5829	7.48119	7.48976	7.37438	7.49707	7.50995	7.47343	7.37785	6.94063	7.4404	7.18986	7.53142	7.6471	7.21128	7.39236	7.20164	7.21725	7.38886	7.27199	7.13248
10350977	10.1839	10.0114	10.0126	10.0248	10.2296	10.1741	10.2372	10.1786	10.0806	10	10.1547	10.2638	10.4753	10.3714	10.334	10.3455	10.4198	10.4424	10.4683	10.4577	10.4755	10.4546	10.3835	10.4098	9.49067	9.33572	9.4804	9.56073	9.47775	9.5903	9.46355	9.74359	9.57469	9.68102	9.60045	9.72171	9.87119	9.82018	9.19069	9.27281	9.24478	9.24756	9.37227	9.04198	9.52228	8.84865	9.51661	9.0234	9.26942
10350985	8.31786	9.07396	8.57005	8.60018	8.24987	8.59636	8.95588	7.93324	8.39955	8.22604	9.00022	8.52309	8.6976	8.95998	8.57401	8.89869	8.94857	8.97584	9.03782	8.83408	9.05864	8.78378	8.98201	8.87699	8.53533	8.42679	8.40272	8.50156	8.7432	8.42496	8.51602	8.54863	8.51661	8.46862	8.3095	8.451	8.58975	8.68645	8.85137	8.6441	8.527	8.68104	8.71758	8.44558	8.50071	8.99249	8.7068	8.60538	8.84237
10350990	10.507	10.7917	10.7835	10.7393	10.787	10.9856	10.9219	10.7494	10.8524	10.9972	10.8321	10.745	12.1293	12.1149	11.9055	12.1395	12.1794	12.1806	12.1348	12.1021	12.2221	12.0922	12.1705	12.0041	10.0499	10.3234	10.4169	10.8238	11.0183	10.1315	10.1422	10.243	10.2766	10.2209	10.2999	10.6671	10.4982	10.6181	10.6549	10.4363	10.3575	10.4463	10.4761	10.4164	10.4311	10.5614	10.2662	10.45	10.5269
10350992	11.0913	11.3632	11.1843	11.0888	11.2684	11.1843	11.4627	10.9939	11.2852	11.0838	11.3963	11.3715	10.574	10.3437	10.4525	10.4252	10.2982	10.6053	10.636	10.2985	10.4282	10.4941	10.395	10.6718	10.7588	10.8351	10.9528	10.5895	10.2977	10.5248	10.8787	10.8052	10.7771	10.8055	10.7643	10.5986	10.4892	10.4203	10.9004	11.0976	10.9633	11.0449	11.1028	11.029	11.1046	11.1968	11.2469	11.2579	11.1881
10351013	9.46671	9.60028	9.55505	9.50609	9.94525	9.75834	10.007	8.9032	9.71484	9.54172	9.78588	9.42252	8.85391	8.53869	8.19892	8.73871	8.5007	8.76777	8.84558	8.55797	8.77408	8.84821	8.86229	8.91925	9.19902	9.88963	9.61532	9.33013	9.20394	9.41954	9.69478	9.74228	9.66565	9.55622	9.57769	9.57452	9.45801	9.52007	9.50174	9.48202	9.38467	9.52423	9.61893	9.32894	9.47493	9.67777	9.79323	9.62479	9.61035
10351015	7.56879	7.23481	7.48848	7.54235	7.37238	7.59841	7.54803	6.92121	7.2407	7.36532	7.66161	7.37183	7.23262	6.96163	7.25255	6.98838	7.01413	7.1614	7.13617	7.21878	7.25894	7.26845	7.21975	7.07667	13.2751	13.472	13.5088	13.7062	13.6612	13.3402	13.4394	13.4237	13.355	13.5193	13.2897	13.6623	13.6747	13.6066	6.51583	6.65502	7.1287	6.90281	6.70153	6.79485	7.16172	6.75327	6.82817	7.44564	6.79521
10351026	8.78823	8.60265	8.29752	8.49274	8.46648	8.52077	8.61507	8.38016	8.66515	8.6901	8.6304	8.66809	10.3052	10.5264	10.0646	10.4355	10.4286	10.311	10.4471	10.3053	10.5932	10.389	10.4816	10.2313	9.21859	9.76701	9.57294	9.8522	9.95773	9.62268	9.47408	9.56193	9.79655	9.63017	9.98455	9.97784	9.85972	9.98132	8.6805	8.86158	8.74912	8.99515	8.83651	8.86015	9.3307	8.83057	9.33492	9.08584	8.79931
10351035	6.63439	6.69771	6.31021	6.33313	6.6069	5.84197	6.67133	6.41139	6.41807	6.40973	6.43919	6.53827	7.9254	8.04815	7.80925	8.08988	7.95776	8.15725	7.99663	7.92455	8.17738	7.73431	8.10371	8.03709	6.6786	6.97366	6.97899	7.33443	7.59611	6.66078	6.97902	7.11734	7.17343	7.04501	7.21324	6.96728	7.26779	7.26568	6.74188	6.98012	6.83805	6.96095	6.83346	6.5468	6.98773	7.0953	6.56128	6.7692	6.98026
10351037	9.89724	9.75024	9.30571	9.62207	9.73803	9.50311	9.89591	9.56877	9.63357	9.59074	9.63673	9.42922	11.6669	12.0934	11.6306	11.7828	11.8244	11.6959	11.3959	11.5667	11.9583	11.6168	11.4803	11.8039	10.2321	10.6827	10.5497	10.354	10.5322	10.5151	10.3273	10.3973	10.5555	10.3495	10.5556	10.0751	10.0606	10.1408	10.251	10.1467	10.2564	10.3067	10.2502	10.4991	10.1601	10.2636	9.99304	10.3683	10.1745
10351039	5.45165	5.88652	5.64927	5.6013	5.86814	5.97224	6.04053	5.68206	6.09711	6.30281	5.77813	5.81374	6.62071	6.6232	6.49435	6.79508	6.90397	7.22577	6.88448	6.83034	6.73744	6.5543	6.80266	6.97636	6.06332	6.51731	6.52412	6.58384	6.19983	5.95933	6.54162	6.06854	6.9006	6.20004	5.84815	6.30638	6.16915	6.58821	6.0168	6.47024	5.71083	6.19466	6.21071	5.75586	5.9209	6.44235	6.29909	6.10359	6.54564
10351041	8.17983	8.16118	8.17069	7.66316	8.46755	7.72797	8.49958	7.42661	8.39307	7.6659	8.21461	8.01449	7.87448	8.1366	8.25839	8.38277	8.27934	8.22096	7.68533	8.17226	8.12974	7.7272	8.30136	8.01754	8.84326	9.64122	9.39739	8.94835	8.90651	9.13715	9.29167	9.2712	9.48836	9.01489	9.1674	8.67511	9.04612	8.79822	8.65593	8.80664	8.80739	8.96214	9.0001	9.17341	8.70725	9.27587	8.77669	9.00005	8.75558
10351043	7.36305	7.80143	7.0153	7.45129	7.58194	7.29417	7.82967	6.95673	7.74435	7.27884	7.59251	7.24196	8.60092	9.4069	8.75762	9.29457	9.40126	9.4493	9.14207	8.85867	9.40612	8.91509	8.68502	8.77452	8.10933	8.84241	8.89274	8.00887	8.03433	8.35886	8.33605	8.23445	8.85689	8.1699	8.32065	7.56341	7.82871	7.64575	7.8708	8.07333	7.69948	8.10935	7.99619	8.34983	7.69876	8.40353	7.7754	8.15152	8.11407
10351045	6.03352	6.01472	6.21044	6.29747	6.36429	5.80509	6.14615	6.07588	6.1386	6.14243	6.06995	6.18654	6.62108	6.94608	6.71292	6.96152	6.92329	7.29379	6.81156	6.77141	7.07101	6.82419	7.02704	6.90193	5.90559	6.2866	6.00276	6.16711	6.36623	6.08917	6.17513	6.14747	6.43778	6.11785	6.22318	6.38417	6.171	6.09426	6.25385	6.19258	5.96024	6.02076	6.19258	6.12867	6.07166	6.07311	6.04113	5.89371	6.08076
10351047	6.29019	7.2087	6.98686	7.49091	7.0934	7.1955	6.49557	7.22799	7.34134	6.84588	7.17581	7.02032	9.92699	10.2477	10.0389	10.3251	10.2074	10.255	10.3744	10.0918	10.1658	10.0488	10.3924	10.2665	7.98635	8.11613	8.04652	8.454	7.97128	8.05069	8.10915	8.30038	8.26133	7.97625	8.1585	8.12018	7.37496	8.22439	6.81254	6.99295	7.24253	7.59611	6.95061	7.46697	7.2638	6.74039	6.81019	7.22055	6.75926
10351056	7.57314	7.61562	7.98177	8.04868	7.39079	7.72661	7.21967	7.95503	8.09676	8.04629	8.20849	7.69962	7.18444	7.23558	7.3001	7.21682	7.29643	7.14563	7.2415	7.164	7.17845	7.39234	7.25055	7.34048	7.00762	7.04922	7.04007	7.23243	7.0071	7.16305	7.02608	7.3196	6.90142	7.19492	6.79291	6.99445	6.94488	7.24094	7.24601	7.25368	7.06236	7.11941	6.96462	7.17913	7.09098	7.14367	7.011	7.42493	6.96278
10351063	9.26495	9.52836	9.80887	9.97377	9.81723	10.007	9.52146	9.89573	9.84867	9.92524	9.44699	9.90669	9.21343	9.17882	9.1998	9.13062	9.0469	8.76583	8.94798	9.10084	9.10141	9.16933	9.01521	9.11233	9.27557	9.02011	9.07987	9.17263	8.92735	9.00138	8.96897	9.04874	9.01327	8.84261	9.13321	8.90542	8.92908	9.17522	9.23869	9.13493	9.13421	9.1128	9.19188	9.16955	9.25159	9.04165	9.17974	9.10731	9.04437
10351065	7.42854	7.54041	7.51117	7.63865	7.83866	8.32261	7.53595	7.7913	7.96859	8.04011	7.20634	7.79769	6.90994	6.87351	6.99021	6.96666	6.91016	6.77407	6.80502	6.69513	6.79963	7.21157	6.8099	6.89197	6.61219	6.66991	6.41166	6.56291	6.7009	6.87196	6.57908	6.87684	6.52445	6.96502	6.80766	6.5732	6.48263	6.67336	6.76365	6.88822	6.78606	6.5245	6.61777	6.58122	6.67715	6.75779	6.70278	6.61843	6.57545
10351095	7.03603	7.05834	7.14903	7.37825	7.61911	7.27476	6.95742	7.48121	7.19868	7.08595	6.82784	7.27386	7.07011	7.08746	7.00661	6.70596	6.9342	6.7534	6.96044	6.93522	6.95506	6.89912	7.10425	6.76244	6.47649	6.63091	6.48039	6.66954	6.54372	6.69789	6.65479	6.86061	6.76358	7.15567	6.82468	6.50877	6.95032	6.38275	6.97362	6.76131	6.89009	6.75056	6.69143	6.70915	6.36088	6.88623	6.39112	6.98784	6.59301
10351099	7.49505	7.77069	8.00156	7.80699	7.86385	8.05978	7.66081	7.79012	7.95412	8.23447	7.36961	8.17763	7.31298	7.11816	7.45516	7.18237	7.28583	7.19732	7.12884	7.18647	7.29523	7.43373	7.31311	7.18213	6.93701	6.8728	7.01854	6.81166	7.01582	7.06143	6.77606	6.88111	6.60193	6.98025	7.21642	6.98005	7.12552	7.06425	6.934	6.76037	6.86725	6.98263	6.7913	6.97642	7.09577	6.88928	6.67459	7.17366	6.6195
10351107	10.3396	10.0936	10.364	10.0843	9.75412	9.66145	9.87215	9.65841	10.1774	9.93942	10.0143	10.0707	9.40956	9.66069	9.28304	9.60842	9.62531	9.65277	9.57843	9.56667	9.67678	9.52041	9.42511	9.52876	10.2018	9.97669	9.73917	9.80021	9.83933	9.59416	10.3056	9.90914	10.0119	10.1604	9.65641	9.94289	10.0732	9.88189	9.98263	10.6852	10.2856	10.5909	9.96643	10.1748	10.3249	10.1622	10.4164	10.087	10.4436
10351111	8.03536	8.0337	8.21969	8.40329	7.92492	8.26727	8.2455	8.02157	8.06715	7.89445	8.0412	8.01502	7.88232	7.63098	7.88784	7.45536	7.72757	7.36514	7.56786	7.80169	7.54865	7.75596	7.7526	7.58355	7.62899	7.6025	7.50734	7.6433	7.48772	7.56034	7.80088	7.94984	7.89464	7.93672	7.87224	7.97323	6.98915	7.39375	7.96962	8.12001	7.98384	7.87422	7.91374	8.09234	8.30702	7.85065	8.30952	7.79879	7.8119
10351117	7.6682	7.65948	8.14874	8.09294	7.98532	8.37599	7.81617	7.90988	7.74484	8.01257	7.46703	8.02892	7.2768	7.18541	7.3969	7.2203	7.31826	7.07326	7.0687	7.25516	7.21029	7.40808	7.11313	7.43531	7.37733	7.36287	7.06596	7.13686	7.14688	7.30443	7.19343	7.23862	7.24102	7.19666	7.31347	7.24282	7.27248	6.9969	7.54425	6.8826	7.47494	7.17522	7.16192	7.34955	7.22338	7.13206	7.29964	7.12608	6.96314
10351119	8.23515	8.12068	7.68328	7.91921	7.49233	7.78645	8.4069	7.6369	7.81905	7.90431	8.17388	7.53805	9.38052	9.35841	9.32193	9.44646	9.60403	9.78998	9.53955	9.49455	9.48432	9.44677	9.47736	9.34863	8.34985	8.51967	8.69635	8.99641	9.47383	8.24231	8.49313	8.41473	8.56597	8.38767	8.24907	8.90899	8.82756	9.07824	8.7512	8.76379	8.64932	8.91291	8.79108	8.4753	8.84176	8.56174	8.81547	8.46828	8.73444
10351131	7.04967	6.69746	6.51225	6.57888	5.96066	6.571	6.32858	6.39631	6.37409	6.66536	6.31897	6.32066	6.44231	6.48671	6.42942	6.2151	6.28937	6.49318	6.27716	6.35329	6.39833	6.27102	6.42569	6.43813	6.35157	6.35487	6.19714	6.33256	6.21658	6.12517	6.33465	6.27	6.11202	6.33317	6.22385	6.4757	6.50242	6.38682	9.19047	9.42362	9.17658	8.91113	8.78979	8.97735	10.0501	8.91661	9.52358	9.31584	9.53796
10351136	8.60445	8.80238	9.1644	9.28539	9.19067	9.59913	8.9822	9.58338	8.95746	9.36296	8.71785	9.26546	8.64582	8.44557	8.6976	8.47704	8.63578	8.27135	8.3149	8.61228	8.40446	8.70665	8.60273	8.29659	8.4611	8.47518	8.38982	8.56234	8.39463	8.55343	8.47565	8.69877	8.53878	8.5342	8.41718	8.55807	8.29516	8.26053	8.41848	8.33543	8.41064	8.49292	8.10213	8.51137	8.31831	8.50469	8.04704	8.56572	8.06649
10351138	8.5267	8.56387	8.41886	8.48878	8.48266	8.93617	8.63477	8.81042	8.65246	8.60339	8.4149	8.89502	8.42001	8.24572	8.42064	8.40095	8.35467	8.1282	8.14172	8.23695	8.44214	8.33066	8.38111	8.2034	8.26212	8.37889	8.10654	8.20963	8.01134	8.26632	8.29617	8.20508	8.16844	8.43402	8.32293	8.04015	8.28214	8.11547	8.44226	8.19148	8.43477	8.32968	8.12227	8.22225	8.13183	8.38372	8.0367	8.24351	8.14835
10351140	10.2744	10.1935	9.94867	10.2657	9.89809	9.74617	9.65825	9.67888	10.0623	10.0665	10.1038	10.1572	8.33373	8.32055	8.32277	8.32282	8.42518	8.652	8.38894	8.28511	8.40314	8.3127	8.38673	8.37045	8.58143	8.55161	8.51845	8.61842	8.6469	8.6373	9.00318	8.71659	8.68902	8.74858	8.60581	8.8203	8.94317	8.96977	10.4613	10.5725	10.454	10.6281	10.4426	10.4302	10.6383	10.5901	10.6132	10.6019	10.6531
10351163	8.39544	8.40349	7.85511	8.25518	8.11191	8.07159	8.45727	8.16165	8.2434	8.38222	8.13732	8.26624	9.21182	9.37842	9.1355	9.40602	9.27848	9.62638	9.38996	9.38739	9.39771	9.22244	9.24626	9.37376	9.79336	9.5457	9.56958	9.25644	9.09305	9.40945	9.47129	9.49202	9.52294	9.64529	9.33145	9.41941	9.42575	9.15433	8.10556	8.35455	8.22919	8.27544	8.37963	8.34984	8.40559	8.53481	8.51425	8.49622	8.56536
10351179	7.42755	7.22784	7.18297	7.67522	6.92508	7.8572	7.45891	7.39546	7.46976	7.90141	7.507	7.10299	7.47713	7.5579	7.39705	7.88117	7.64908	7.80273	7.61318	7.55625	7.64565	7.53384	7.54864	7.67207	7.07068	7.21012	7.21702	7.6695	7.67648	7.07165	7.40153	7.38088	7.69379	7.21308	7.39514	7.66275	7.48727	7.46666	7.27173	7.62614	7.33141	7.21361	7.12389	6.96814	7.41787	7.32679	7.17933	7.04772	7.77305
10351182	7.40109	7.45081	7.69754	7.58584	8.1921	7.50003	7.63709	7.83398	7.86938	7.5654	7.45641	7.87843	8.33217	8.60538	8.17093	8.8211	8.5976	8.46782	8.3741	8.37213	8.61781	8.78186	8.14627	8.45251	7.20822	7.16109	7.18489	7.10392	7.16717	7.29994	7.11435	7.05343	7.19223	7.1967	7.20975	7.04316	7.06106	7.16807	7.37575	7.13033	7.11414	7.16839	7.31806	7.64269	7.4858	7.38405	7.40625	7.33848	7.14909
10351197	8.15864	8.96787	8.50816	8.13812	8.61577	8.46356	8.05264	8.55406	8.40923	8.27585	8.19253	8.65715	12.5085	12.3402	12.2775	12.4485	12.5266	12.5896	12.5026	12.4766	12.3364	12.3512	12.1626	12.4485	7.82831	7.82468	8.02261	7.74919	7.97147	7.84233	7.95439	7.91418	7.77714	7.93805	7.64568	7.8811	7.99303	8.10907	7.54531	7.63083	7.56451	7.40373	7.11172	7.25457	7.45529	7.19473	6.9293	7.33273	7.13279
10351206	7.53696	6.62994	6.98519	7.02911	7.06965	7.41805	6.76461	7.34511	7.10101	6.96533	7.3595	6.93954	9.06502	8.71238	8.78634	8.84626	8.72339	9.31084	9.08752	8.62023	9.01123	8.88543	8.63894	9.55886	7.53463	7.52624	7.48955	7.38261	7.68462	7.49241	7.6363	7.73405	7.55316	7.49775	7.65927	7.58672	8.04031	8.34184	7.76183	7.92458	7.53989	7.52249	7.8352	8.1573	8.63375	8.07484	8.68498	8.18021	7.94479
10351224	7.05942	7.03086	7.5282	7.53429	7.16606	7.56488	6.97873	6.88758	7.15718	7.08398	7.26098	6.74537	9.96997	9.38653	9.52236	9.30287	9.7028	9.91404	9.83415	9.34557	9.44271	9.9832	9.36522	10.2828	12.5147	12.6551	12.7242	12.7765	12.5815	12.514	12.753	12.6473	12.5862	12.7479	12.4742	12.7601	12.927	12.8024	7.28882	6.95268	7.1867	6.8507	6.73344	7.03555	7.02458	6.75296	6.80712	7.01758	6.94023
10351259	8.2281	8.51433	8.24817	8.4298	8.57987	8.18262	8.49469	8.1298	8.58515	8.30635	8.84174	8.2662	7.79721	7.91714	7.7351	7.94318	7.93484	8.4245	8.06998	8.01052	7.99083	7.73149	7.89711	8.10104	11.7538	11.4326	11.6521	11.6309	11.7525	11.5862	11.6223	11.8051	11.4257	11.7795	11.6084	11.4286	11.3725	11.3904	8.52543	8.94486	8.58481	8.92351	8.88681	8.51498	8.45905	8.62998	8.50126	8.46379	8.80062
10351269	7.16527	7.33557	7.25948	7.21688	7.3137	7.19014	7.25744	7.38881	7.25366	7.39482	7.08286	7.06944	7.5948	7.27999	7.35023	7.72715	7.49747	7.3841	7.29328	7.28437	7.43532	7.40678	7.43898	7.32617	7.17097	7.12951	6.651	7.32816	7.43918	7.2088	7.26094	7.21201	7.32074	6.77275	6.95627	7.42685	7.51309	7.47638	7.73341	7.91495	8.13893	8.08814	8.08933	7.99161	8.00473	7.99625	8.1874	8.09623	7.96658
10351277	7.84421	7.85272	7.60617	7.48537	7.57452	7.3531	7.82386	8.02269	7.85714	7.7242	7.68153	7.475	8.7501	8.84708	8.44767	8.86132	8.75274	9.04511	8.70552	8.79045	8.9335	8.68517	9.06275	8.75832	8.13199	8.14573	8.27477	8.6236	8.75927	8.19026	8.27247	8.30145	8.28996	8.20318	8.20808	8.59392	8.80242	8.85543	7.0473	7.41771	7.46316	7.1842	7.37752	7.39374	7.55455	7.2017	7.54133	7.04651	7.38874
10351293	10.8908	9.3401	9.7825	10.1468	9.92514	9.49863	10.0721	9.84164	10.2041	10.378	10.5195	10.1	6.56793	6.41939	6.70958	6.63185	6.68762	6.50021	6.64317	6.30104	6.87607	6.29609	6.32936	6.53577	7.522	8.2746	8.10525	8.54923	9.48717	7.15525	8.04041	8.26518	8.51662	8.50162	8.5551	8.74694	8.56222	9.55189	10.5847	11.0351	10.6574	10.6697	11.0071	10.9544	11.7531	10.584	11.6426	10.8681	10.9968
10351298	7.46444	7.00593	7.10803	7.32148	7.46977	7.46671	6.96628	7.70519	7.43703	7.38274	7.12002	7.31686	7.1875	7.09624	7.2562	7.08421	7.13926	7.00993	7.08472	7.25512	7.03348	7.47096	7.18469	7.25127	7.00908	7.06824	6.99823	7.01666	7.10941	7.00202	6.69602	7.10273	6.92796	6.94534	7.18634	7.04782	6.96592	6.9926	7.70658	7.43631	7.19475	7.28348	7.19608	7.54463	7.46939	7.5377	7.47906	7.38331	7.53101
10351304	11.2588	11.8163	11.5745	11.3365	11.1869	10.905	11.4021	11.1488	11.1525	11.0322	11.3477	11.1978	10.2136	10.3954	10.3453	10.5362	10.3124	10.507	10.2915	10.3172	10.4507	10.2727	10.6089	10.3335	10.4289	10.8012	10.7395	11.0816	10.9244	10.8206	10.72	10.694	10.9171	10.6048	11.0418	11.0532	10.918	10.9726	10.9024	10.7012	10.5266	10.6272	10.866	10.4403	10.2932	10.5665	10.5399	10.4142	10.7025
10351310	8.35748	8.96911	8.47341	7.86583	7.74437	7.89038	8.22018	7.86417	7.69875	7.94312	7.68363	7.38682	6.65064	6.69636	6.77158	6.63366	6.88933	6.79086	6.74617	6.61803	6.82194	6.77696	6.7496	6.9488	6.5244	6.76085	6.52577	6.58082	6.51672	6.69952	6.37409	6.53105	6.58503	6.62221	6.72562	6.37189	6.53886	6.66067	6.49335	6.55978	6.68049	6.5348	6.3808	6.5371	6.5609	6.49529	6.67608	6.51186	6.6445
10351345	7.65821	8.14592	7.51433	7.62573	8.02531	8.15156	7.56938	8.24563	8.30351	8.14886	8.44885	8.05698	7.37766	7.1313	7.58869	7.20699	7.41392	7.2354	7.31764	7.29358	7.16275	7.35581	7.14304	7.10904	7.00671	6.75942	6.75394	7.01973	7.00631	6.8076	7.07384	6.99721	6.9407	7.18165	7.1402	7.05654	7.32343	6.53317	6.81382	6.82133	7.04475	6.55485	6.92271	7.02473	7.18774	6.99922	6.78402	6.73384	6.80812
10351347	10.7157	10.6045	10.5682	10.3717	10.4558	10.1623	10.398	10.205	10.0291	10.1516	10.4272	10.3682	12.2355	12.3611	12.3672	12.3006	12.2078	12.542	12.3356	12.3792	12.2638	12.2878	12.4241	12.3217	12.3867	12.5765	12.5573	12.7411	12.2267	12.4901	12.7758	12.5471	12.4251	12.2855	11.8728	12.5818	12.6999	12.5908	10.837	11.0611	11.0038	10.9931	10.8674	11.1015	10.9371	11.0909	11.021	11.0689	10.9845
10351353	7.09176	7.17795	6.87786	6.7712	6.86991	6.95718	6.56665	6.86103	7.00319	6.8703	6.82886	6.98497	7.46334	7.84268	7.48369	7.82981	7.52502	7.80287	7.59737	7.61568	7.65635	7.47304	7.60388	7.40721	6.74115	6.66221	6.89504	6.71371	6.91401	6.55733	7.07422	6.65982	6.52195	7.58284	6.78184	6.56852	6.97169	6.85333	6.9086	6.97075	7.19035	6.91369	6.75806	6.97424	7.09756	7.36692	7.27072	7.02783	6.99139
10351368	9.40245	9.51523	9.885	10.0445	9.73164	10.0067	9.45835	10.2511	9.62709	10.035	9.17704	9.76887	9.15482	8.9909	9.41798	9.07552	9.0443	8.70883	9.02993	9.09154	8.9903	9.24025	9.09557	8.9973	8.9169	9.11195	8.95328	8.81055	8.74979	9.21158	8.87702	8.95176	8.97566	9.1047	9.26858	8.83559	8.61181	8.76662	9.0355	8.78239	8.92796	9.04245	9.16538	9.03367	9.07997	9.21424	9.02076	9.14111	8.99583
10351380	6.83946	6.63153	7.06556	6.79232	6.95876	6.4631	7.01295	6.66752	6.39332	6.96255	6.85206	7.27424	6.89211	6.85182	6.9968	7.0189	6.93403	6.78583	6.87121	6.80913	6.56917	7.07085	6.6996	6.98637	8.45525	8.18836	8.35242	8.02877	7.92694	9.65536	10.1279	9.7412	9.32787	9.37839	9.13011	9.07334	9.35211	9.1149	7.28328	7.62977	7.33909	7.42945	7.50171	7.22049	7.61301	7.31785	7.67169	7.04048	7.33786
10351390	8.81823	8.6935	8.58988	8.5149	8.44267	8.12261	8.39852	8.3443	8.33856	8.33329	8.69428	8.63573	9.9489	10.11	9.88865	10.1907	10.1081	10.1612	10.1495	10.0991	10.2002	10.0642	10.1519	10.0497	9.40957	9.38108	9.28301	9.46132	9.40649	9.34394	9.38981	9.24658	9.29012	9.26264	9.43046	9.43221	9.54826	9.40494	8.61388	8.58286	8.38772	8.26088	8.59966	8.6025	8.58246	8.64615	8.53428	8.57258	8.56553
10351400	9.73828	9.46	9.74243	9.01698	8.95624	8.58355	8.58635	8.93765	8.56857	8.77284	9.02486	9.08159	7.26338	6.98147	7.24437	6.98046	7.20124	7.14029	7.12679	7.27862	7.20169	6.90567	6.91514	7.06629	6.78369	7.16963	6.91694	6.8755	7.08373	7.06365	6.91198	6.84636	6.46719	7.41534	7.36516	6.77473	7.01943	6.79387	8.56796	9.14568	9.02284	8.6624	9.00045	8.5492	8.79772	8.78008	8.86033	8.6968	8.85001
10351404	10.5156	10.9762	10.4938	10.4014	10.6416	10.4178	11.1147	9.84276	10.6133	10.3268	10.9223	10.5932	10.4503	10.5245	10.5869	10.6371	10.6057	10.7488	10.6572	10.6362	10.6114	10.5854	10.6995	10.6847	10.7235	10.8006	10.9421	11.2303	11.1253	11.0161	11.1514	10.9953	11.0717	10.8659	10.8446	11.2132	11.4079	11.4289	9.80141	10.062	10.021	9.95915	9.96631	9.97456	9.80322	10.0287	9.91273	10.0193	10.1019
10351414	11.4977	11.5914	11.399	11.5886	11.1225	11.0308	11.1912	11.0531	11.1285	11.0965	11.3008	11.3299	11.2035	11.3716	11.017	11.2281	11.255	11.3237	11.2886	11.2187	11.4353	11.2306	11.2331	11.3291	12.3097	12.0623	12.0954	12.4568	12.5549	12.3121	12.5225	12.3362	12.2891	12.478	12.1287	12.6281	12.4761	12.6871	8.76135	9.01433	8.90526	8.77845	9.29222	8.98955	9.29186	8.64276	8.92685	8.47655	9.11552
10351430	10.5914	10.4896	10.4865	10.408	10.6318	10.1923	10.8885	10.2437	10.6087	10.3329	10.7503	10.625	6.67817	7.08189	6.94413	7.0572	6.67063	7.03851	7.03111	6.78925	6.64693	6.63884	6.94475	7.00569	9.17456	8.45511	8.41894	8.98253	9.20762	9.21108	9.19083	9.13092	8.87849	8.93634	8.59522	9.15778	9.3267	9.52799	11.3168	11.7765	11.5723	11.693	11.5761	11.7753	11.7604	11.9351	11.7955	11.8424	11.7711
10351443	9.53263	8.96428	9.71038	9.65082	9.55925	9.57399	9.31055	9.78039	9.43321	9.44587	8.88862	9.67833	8.9144	8.64245	9.05904	8.63321	8.7888	8.68187	8.65235	8.68609	8.69332	8.96516	8.67841	8.69034	8.83554	8.89546	8.86478	8.78101	8.67088	8.89426	8.8153	8.85586	8.62375	8.83019	9.02896	8.76791	8.6206	8.61222	9.13849	9.37184	9.4624	9.23823	9.27239	8.84122	9.00099	9.06983	9.59329	9.16998	9.53444
10351455	12.3433	12.0343	12.1245	12.1047	12.2372	12.3772	12.2999	12.272	12.327	12.3016	12.2859	12.3582	7.39676	6.77459	7.07101	6.80206	7.03993	7.19867	7.45733	6.99518	7.23821	7.07091	6.88981	7.40128	10.1478	10.2561	10.2945	10.5388	10.3433	10.0096	9.77183	9.75037	10.19	10.0358	9.63374	10.1686	10.4765	10.0052	12.2806	12.3663	12.2326	12.3041	12.2837	12.2104	12.4439	12.1332	12.2989	12.2553	12.2199
10351463	10.6763	10.747	10.6257	10.7239	10.92	10.9582	11.0282	10.6655	10.7302	10.749	10.9405	10.8638	8.64977	6.72231	6.84591	6.91218	8.69981	8.4273	7.25652	6.73246	7.00226	8.67834	8.64143	8.6954	8.71151	9.09995	9.05163	9.23004	9.09262	8.97942	8.78051	8.86073	8.85203	8.84715	8.96998	8.8561	9.04526	8.76861	10.9611	10.9218	10.9825	11.1035	11.1052	10.9688	11.0767	10.8272	10.8994	10.9565	10.8421
10351465	8.0577	8.43084	8.56606	8.48806	8.42543	9.05259	8.23666	8.84364	8.29536	8.60565	8.28684	8.51437	8.30576	7.92579	8.28946	7.98377	8.25489	7.92007	8.1966	8.28183	8.17807	8.46669	8.08799	8.13318	8.09745	8.32559	8.31653	7.94656	7.84179	7.96583	7.93293	8.10743	8.08743	8.04852	8.33858	8.10185	7.80291	7.81695	8.03482	7.96224	8.12533	8.16648	7.76804	8.2986	8.06014	8.09557	7.86103	7.88819	7.94944
10351471	7.78305	7.8428	7.92616	7.80971	7.69409	7.72879	7.83393	7.47766	7.39447	7.50235	7.62814	7.64391	8.28156	8.46134	8.23038	8.4828	8.24518	8.4725	8.26953	8.41071	8.25493	8.065	8.23934	8.26862	8.17119	8.55109	8.37315	7.98903	8.11568	8.38657	8.08986	8.28567	8.33824	8.3317	8.47741	8.35778	8.00976	8.18618	8.27774	8.06238	8.15713	7.97086	8.10148	7.93771	8.10871	8.18545	8.01873	8.229	7.93812
10351473	6.90608	6.93503	6.94518	7.03227	7.08883	7.18888	6.84979	7.39503	7.45531	7.00523	7.18892	6.81479	7.22317	7.3245	7.17613	7.05433	7.15335	6.96394	7.09498	7.11358	6.94006	7.12133	7.20508	7.18996	6.26793	6.55726	6.36731	6.80013	6.58794	6.4188	6.63046	6.49421	6.39939	6.18146	6.91092	6.43754	6.59846	6.62261	6.71048	6.46874	6.47927	6.51816	6.80375	6.49656	6.1339	6.31671	6.32599	6.66508	6.42367
10351477	6.33109	6.19673	6.55313	6.14448	6.46769	6.66902	6.1553	6.59425	6.47794	6.64584	6.6112	6.91975	8.4931	8.59611	8.78745	8.62717	8.75322	9.11664	8.86228	8.6935	8.65622	8.69068	8.93258	8.92042	6.24733	6.29328	5.84	6.17887	6.27826	6.28845	6.30456	5.68397	6.06021	6.60713	6.28836	6.38739	6.18522	6.36706	6.01222	6.31828	6.25041	5.89374	6.44673	6.36186	6.22918	5.86406	5.86189	6.24866	5.76352
10351482	8.53353	8.57973	8.83604	8.86007	8.91644	8.87586	8.61687	8.9331	8.91121	8.78231	8.66316	8.84793	7.87254	7.95466	8.16107	7.92993	7.993	7.82317	7.87287	8.16673	7.92267	8.0863	7.8418	7.85727	8.13061	8.31494	7.9837	8.11109	7.97994	8.28339	8.16715	8.18347	8.27782	8.35521	8.57965	8.01484	8.18936	7.84278	8.08658	8.04096	8.12962	7.96901	7.89831	8.10724	7.74688	8.06399	7.80972	7.79614	7.87944
10351487	8.14379	7.86675	8.16852	8.52024	8.21415	8.15062	7.8783	8.40251	8.02006	8.27517	7.49717	8.44961	8.09062	8.17877	8.02978	8.17476	7.95463	7.67704	7.47916	7.95742	8.01778	7.91659	7.94353	7.89127	7.84413	7.8467	8.18714	7.98369	7.78162	7.85513	7.8359	7.92848	7.75414	7.84955	7.77365	7.70617	7.55899	7.64074	8.15147	7.82222	8.25244	8.06311	7.94855	7.69139	7.74594	8.07524	7.80411	7.7619	7.56355
10351489	10.2079	10.3	10.1427	10.2125	10.1838	9.62229	10.4768	10.4259	9.94669	10.272	10.1638	10.178	11.5633	11.7882	11.6614	12.023	11.8456	11.8655	11.985	11.8748	11.8258	11.6573	11.9078	11.8565	10.2727	10.2163	10.2894	11.157	10.9878	10.2751	10.4492	10.3196	10.6621	10.4911	9.88372	10.7661	10.7325	10.7887	10.1582	10.294	10.2082	10.2879	10.1818	10.1021	10.1137	10.4185	10.1655	10.0811	10.4144
10351491	8.02095	7.4723	7.67039	7.767	7.61472	7.67183	7.69236	7.29708	7.542	7.6534	7.64506	7.84811	10.2732	10.05	10.055	10.0073	10.1968	10.2973	10.3468	9.91147	10.1163	9.99331	9.78658	10.3467	7.40194	7.24559	7.3031	7.21109	7.26468	7.07994	7.40866	7.32309	7.26877	7.64685	7.14252	7.34602	7.62273	7.20774	8.98448	9.30709	8.87569	8.83064	9.16062	8.87494	9.66142	8.87425	9.24139	8.79199	9.12458
10351500	8.14709	7.8342	8.04852	8.04537	7.82711	7.60657	7.66563	7.75605	8.20498	8.01576	7.72119	8.08067	7.83763	7.81419	7.86911	7.84644	7.76344	7.68536	7.72059	7.80279	7.9191	7.77223	7.75957	7.73067	7.25916	7.67126	7.9	7.60424	7.6504	7.52123	7.78011	7.68147	7.26014	7.35096	7.69841	7.39974	7.48499	7.46582	8.1421	8.43016	8.38526	8.53969	8.26569	8.53147	8.35458	8.5457	8.58555	8.07848	8.40771
10351502	8.84073	8.50499	8.57471	8.24178	8.64012	8.04282	8.24238	8.36219	8.34184	8.51358	8.22889	8.44222	8.80006	8.79289	8.7606	8.73556	8.63026	8.76326	8.69362	8.80133	8.6496	8.51347	8.72309	8.6663	8.47122	8.6563	8.67306	8.74218	8.51103	8.73909	8.59324	8.64461	8.43292	8.62162	8.70339	8.61955	8.6338	8.4416	8.75999	8.47948	8.74019	8.63879	8.60394	8.4972	8.52448	8.75379	8.38757	8.77831	8.59058
10351504	8.47776	7.74886	8.05738	7.85246	8.5503	7.68721	9.16418	7.25212	8.18446	8.83751	8.36196	8.59403	10.6206	10.2354	10.7235	10.4831	10.6483	10.8965	10.6115	10.9808	10.6247	10.4308	10.7628	10.8198	9.20251	8.68722	9.83956	8.80165	8.40075	7.74342	7.55213	7.69993	10.0075	9.85689	7.00321	9.91161	8.3281	8.51946	9.90873	10.5111	10.5725	10.3768	10.0946	10.3629	10.3686	10.8662	10.7431	10.9459	10.7029
10351507	7.96118	7.64603	8.15703	7.82902	7.89222	8.22191	7.70172	8.0831	8.12237	8.07933	8.02774	7.66867	7.54725	7.27663	7.68297	7.23918	7.25841	7.16233	7.22972	7.46482	7.29051	7.56629	7.08303	7.28956	7.39744	7.39444	7.024	7.07386	7.09003	7.27382	7.3153	7.39998	7.13716	7.47215	7.27199	7.203	7.4703	7.30993	7.60926	7.19792	7.40454	7.38679	7.21017	7.30867	7.12479	7.12869	7.32227	7.31188	7.00156
10351509	6.88848	6.56606	6.47526	6.50297	6.93421	7.16116	7.05672	6.71079	6.53571	6.54866	6.9155	7.21877	9.52527	9.65116	9.59158	9.82264	10.0474	10.0711	10.0216	9.85294	9.83776	9.57371	9.73207	9.66822	8.4508	8.10763	8.43236	9.08094	9.04391	7.57694	8.20855	7.45093	7.82588	7.89659	7.52608	8.48963	8.70687	8.91554	6.6377	6.21828	6.15734	6.0332	6.23027	6.19515	6.54109	6.44185	5.86908	6.36011	6.1701
10351515	9.10074	9.31488	9.52565	9.5767	9.54022	9.58771	9.22155	9.72145	9.48322	9.69337	8.96899	9.59183	9.24127	9.37264	9.57728	9.32995	9.34021	9.01489	9.09961	9.39337	9.41794	9.70087	9.23255	9.11103	8.57016	9.10719	8.95606	8.73875	8.84589	9.02147	9.03361	8.97087	8.86153	9.02414	9.37545	8.85916	8.64865	8.65259	8.90373	8.6197	8.671	8.66674	8.79776	8.72539	8.524	8.64022	8.44788	8.60787	8.53949
10351517	9.27042	8.61825	8.68179	8.74475	8.3373	8.27003	8.59887	8.11535	8.23806	8.61453	8.83281	8.23619	8.20217	8.30424	8.42295	8.40232	8.35216	8.61758	8.41656	8.41706	8.2954	8.18194	8.43158	8.39344	8.80179	8.50729	8.6261	8.73577	9.33427	9.11947	9.31193	9.10091	9.19708	9.14266	8.67429	8.96547	9.01554	8.9719	8.60506	8.85562	8.66394	8.65678	8.50724	8.59093	8.76246	8.81028	8.62835	8.5518	8.62027
10351525	8.2432	8.17436	9.67101	9.22286	8.97681	8.70558	8.30996	7.82215	8.42766	8.56876	8.16259	8.2575	8.01575	7.84941	7.69712	7.89163	7.82008	7.71455	7.76779	7.87868	7.90715	7.98492	7.67138	7.78446	7.43317	7.60255	7.56317	7.60604	7.36417	7.66467	7.62165	7.63706	7.62963	8.08713	7.57607	7.60675	7.54284	7.67795	11.5	11.4386	10.5297	10.934	12.5112	10.9009	11.6587	11.1642	12.3982	10.586	11.0621
10351533	7.15409	7.03112	7.10163	6.80992	6.74361	6.99695	6.37303	6.91781	6.84992	6.86265	6.89616	6.73197	6.79382	6.74154	6.79914	6.62939	6.89384	6.78289	6.65922	6.88527	6.60738	6.73768	6.68059	6.70713	11.26	11.506	10.8119	11.5487	11.1826	12.7478	12.5284	12.6772	12.517	12.5785	13.0349	11.9628	12.3279	12.2988	6.93581	6.45824	6.62575	6.75349	6.53817	6.723	6.72331	6.52801	6.76638	6.6902	6.77339
10351546	8.43294	8.53866	8.51659	8.26987	8.477	8.68125	8.46778	8.64018	8.38147	8.46832	8.13941	8.38203	8.15866	8.31521	8.27021	8.11574	8.27232	8.03611	8.11901	8.11459	8.48992	8.19429	8.154	8.15571	13.8007	13.8194	13.8343	13.8199	13.8797	13.8877	13.7293	13.9011	13.8631	13.8105	13.9382	14.0181	13.9433	14.0123	7.86854	7.95819	8.0374	7.97361	7.83032	7.79642	7.96134	7.94702	7.72854	8.13632	7.7846
10351551	8.62875	8.21157	8.16812	8.32538	8.78901	8.48196	8.41505	8.52622	8.1722	8.10076	8.13703	8.38525	7.99589	7.88257	7.93836	8.00665	7.88969	7.74267	7.97347	7.98287	7.79694	7.96295	7.82678	7.76389	7.9033	8.04574	7.86899	8.26203	7.94664	8.09614	7.99191	8.09729	7.88221	8.08678	8.1304	8.08259	7.90301	8.1052	8.27138	7.9173	8.29695	8.10905	8.09809	8.09488	8.19292	8.02218	7.90232	8.01264	8.00847
10351563	8.0521	8.58095	7.8252	8.44425	8.08965	7.81372	8.30649	7.66825	7.66373	7.42731	8.21188	7.8502	9.3126	9.21556	9.36132	9.17938	9.31073	9.66927	9.39461	9.18331	9.22953	9.14191	9.33535	9.42806	8.55225	9.15793	8.98274	8.89681	8.64928	8.48742	8.76498	8.77829	8.59518	8.48438	8.60529	8.55313	8.73326	8.7452	8.5174	8.85374	8.59598	8.68886	8.78047	8.58659	8.44893	8.77545	8.63104	8.64227	8.74822
10351574	9.9573	9.7041	9.5164	9.73804	9.33444	9.60757	9.81766	9.42177	9.39	9.23227	9.749	9.22749	9.92658	9.95211	9.85979	10.0159	10.0108	10.1463	9.99133	9.91716	10.0242	9.90587	9.97211	10.0046	10.188	10.2473	10.1595	10.2454	10.208	10.1975	10.0046	10.023	10.1726	10.1655	9.98981	10.201	10.3675	10.2566	10.5913	10.5497	10.8974	10.6853	10.432	10.8823	10.5464	10.6436	10.6313	10.8933	10.6866
10351583	10.379	9.95257	10.0348	9.89136	9.85719	9.87181	9.8708	9.53454	9.73311	10.0381	9.88473	9.775	9.78785	9.91645	9.75212	9.95982	9.94458	10.0048	9.89952	9.86387	9.94282	9.80472	10.0227	9.87075	10.4275	10.2946	10.4458	10.402	10.4417	10.6623	10.7061	10.5977	10.5559	10.5202	10.4707	10.228	10.6519	10.5792	10.8797	10.9682	10.9325	11.0619	10.8669	10.9554	10.9593	10.9687	11.0543	10.8881	11.1737
10351588	7.49401	7.09933	7.26637	7.44233	7.41364	7.55762	7.26826	7.69079	7.71825	7.66981	7.71081	7.57771	7.68713	7.7593	7.65235	7.59007	7.39669	7.57973	7.61897	7.51019	7.59338	7.67589	7.6945	7.67584	7.51286	7.3332	7.5396	7.4407	7.44551	7.54088	7.58989	7.45598	7.51487	7.44768	7.30151	7.45975	7.52196	7.60747	7.44421	7.33315	7.34208	6.75359	7.36209	8.18442	7.67234	7.35354	7.40589	8.00963	7.77843
10351603	7.21552	7.50732	6.83519	7.01387	7.53171	7.34274	7.09749	8.0045	7.13832	6.97618	6.97249	7.40469	10.088	9.86906	9.89626	9.89528	10.0183	9.98688	10.0294	9.82759	9.88109	9.86525	9.8727	10.0809	7.53817	7.49601	7.49493	7.6466	7.60083	7.67905	7.39012	7.75655	7.58365	7.44461	7.55605	7.5998	7.59539	7.55286	7.3221	7.17725	7.21464	7.24203	7.71896	7.30974	7.46981	7.25087	7.38633	7.21497	7.50856
10351616	7.04302	7.30189	7.0641	7.00513	6.88563	6.84592	7.25006	7.09178	6.52798	7.26835	7.12222	6.79093	8.35066	8.44861	8.39156	8.57298	8.55123	8.78532	8.70746	8.60212	8.57333	8.36727	8.64098	8.45644	7.45652	7.59759	7.79169	7.71335	7.79256	7.69857	7.4585	7.73072	7.75629	7.71016	7.49749	7.76362	8.00086	7.75084	7.55597	7.33382	7.60632	7.47326	7.52319	7.48766	7.49893	7.31794	7.36095	7.35309	7.51654
10351623	10.0183	10.709	10.1435	10.028	10.7057	10.4038	10.7852	10.2465	10.6639	10.3497	10.8012	10.3117	7.85693	7.87433	7.59256	7.87028	7.85457	8.14365	7.79809	7.70959	7.98857	7.74324	7.66725	8.33029	10.8964	11.1643	10.8481	10.8211	11.0222	11.1763	11.0571	11.0846	11.2031	11.0155	11.2495	10.8872	10.8806	10.8814	8.86054	8.91923	8.91338	8.84257	9.28364	8.98335	9.20029	8.90011	9.18199	9.05201	9.10508
10351636	7.58758	7.6802	8.35679	7.64316	7.30538	7.80857	7.75877	8.90527	7.64998	7.41856	7.74713	8.15594	8.40729	8.60926	8.14824	8.53523	8.60096	8.42156	8.56697	8.59864	8.52352	8.5855	8.61485	8.53211	8.00369	8.06085	8.04282	8.42038	8.19419	7.96844	7.98398	7.73326	8.12634	8.00757	8.03816	8.28282	8.22806	8.38136	7.88035	7.51052	7.73221	7.4977	7.72819	7.90211	7.64825	7.57173	7.62631	7.6519	7.59711
10351640	7.73532	8.02538	8.21965	8.11309	7.80999	8.12987	7.6041	8.39504	7.92682	8.23204	7.81444	8.37525	7.55803	7.44405	7.77901	7.37418	7.48018	7.40768	7.37374	7.46836	7.41801	7.70208	7.50869	7.49932	7.49796	7.4619	7.4845	7.31646	7.09819	7.4413	6.99921	7.33666	7.13159	7.48037	7.24955	7.23943	7.35697	7.42085	7.67147	7.34109	7.96698	7.49279	7.30619	7.42553	7.26654	7.45895	7.24883	7.63862	7.30008
10351644	8.29873	8.03985	8.28166	8.13853	8.1373	8.13274	8.03695	8.61792	8.57973	8.69013	7.89046	8.40361	8.54604	8.62786	8.21781	8.53897	8.92056	8.63345	8.53343	8.58429	8.79579	8.54935	8.34126	8.60908	7.62617	7.29089	7.46994	7.77498	7.56905	7.4807	7.5155	7.65523	7.65885	7.71693	7.78642	7.55187	7.42759	7.44772	7.74802	7.55558	7.7638	7.64397	7.49231	7.55209	7.61367	7.49422	7.77811	7.84432	7.44498
10351658	7.34445	7.56507	7.49695	7.54951	7.50542	7.72297	7.21602	7.68753	7.47074	7.28481	7.20645	7.25488	11.2089	11.0183	11.0886	11.0165	11.1697	11.2028	11.0948	11.075	11.1692	11.0969	11.1646	11.0332	7.90975	7.64262	7.79512	8.14362	8.22294	7.82787	8.18133	7.77005	7.62728	7.72192	7.63526	8.00479	7.81799	8.17983	7.40317	7.44047	7.31493	7.11239	7.28262	7.62299	7.58144	7.4685	7.13563	7.42639	7.17665
10351665	11.2288	10.9726	11.1331	10.8221	10.8351	10.5733	11.004	10.5169	10.8059	10.7747	10.8944	10.5983	11.2868	11.4202	11.3427	11.5328	11.4917	11.576	11.4722	11.4357	11.4294	11.3071	11.5488	11.4239	10.7183	10.5267	10.7706	11.3284	11.3085	10.488	10.7538	10.5454	10.6436	10.6257	10.2902	11.1181	11.1709	11.2398	11.5432	11.7092	11.6601	11.867	11.6697	11.8831	11.8549	11.8074	11.8708	11.7037	11.8
10351667	6.48722	6.77447	6.67401	6.51426	6.75853	6.54697	6.7398	6.97343	7.04565	7.04262	6.68711	6.98843	8.26329	7.6593	7.90573	7.79157	8.1336	8.45912	8.03126	7.66042	8.00397	8.34557	7.78311	8.80091	6.44997	6.19297	6.32485	6.76697	6.17534	6.46077	6.31115	6.36402	6.28138	6.52628	6.71694	6.57507	6.40019	5.99502	6.37286	6.00997	5.82469	5.85564	6.14544	5.77218	5.94349	6.22107	6.03796	6.07631	6.01161
10351679	7.54612	7.77713	7.45407	7.80288	7.86313	7.61319	7.72923	8.14526	7.69323	7.92241	7.48279	7.53911	10.7313	10.4315	10.6665	10.5037	10.7567	10.8617	10.7237	10.6296	10.4763	10.6313	10.6214	10.8064	8.59169	8.30963	8.40003	8.83891	8.70925	7.8349	8.42063	8.16184	8.2546	8.09215	7.72082	8.54783	8.5717	8.76356	7.05623	7.04765	6.97661	7.23506	8.05049	7.85092	8.08715	7.24339	7.7537	7.19524	7.27061
10351689	7.64267	7.66075	7.45624	7.85419	7.6111	7.97363	7.71599	7.68457	7.90975	7.84119	7.49012	7.52484	8.31181	8.05875	8.38296	8.20188	8.25057	8.21632	7.98352	8.24935	8.08314	8.25738	8.04847	8.10196	8.2192	8.09918	8.19782	8.15609	7.92585	8.13313	8.1154	7.82346	8.15382	7.98182	8.27143	8.00388	7.77362	8.11852	6.86048	7.78315	7.51262	7.49563	7.89633	7.31853	8.04611	7.43885	7.84388	7.74246	7.73712
10351691	6.87376	7.59806	6.74233	6.92276	7.02297	7.37257	7.18883	7.16237	7.0693	7.07838	7.09303	6.89919	10.3625	10.2067	10.1506	10.1753	10.2488	10.1719	10.2794	10.4044	10.2849	10.2152	10.3167	10.0543	6.96433	7.18931	7.23172	7.00012	7.24944	6.89818	7.15296	7.04085	6.99655	7.04933	6.89641	7.23475	7.0066	7.23698	6.75123	7.00851	6.85472	6.83916	6.62617	6.45073	6.69148	6.66301	6.56415	6.66289	6.70317
10351703	11.7403	11.7592	11.6749	11.6736	11.5235	11.3971	11.5215	11.3985	11.4853	11.493	11.6634	11.6605	12.4808	12.3882	12.3593	12.3174	12.3303	12.4986	12.4195	12.4381	12.3631	12.3486	12.3019	12.4254	12.1709	12.0569	12.2828	12.9376	12.9393	12.0513	12.276	12.1286	11.9734	12.287	11.952	12.8189	12.765	12.7159	11.9653	12.0014	12.0157	12.1117	12.0089	12.0178	12.2452	12.2146	12.1175	12.0609	12.0694
10351738	11.6942	11.5513	11.7395	11.5886	11.7768	11.4243	11.7257	11.688	11.6286	11.5369	11.7978	11.6269	9.89666	9.9617	10.024	9.88795	10.0155	10.0224	9.94881	9.99476	9.863	9.82369	9.8789	9.94036	11.2198	11.1961	11.2501	11.2699	11.1079	11.3397	11.2866	11.3884	11.2368	11.5014	11.114	11.5977	11.5006	11.5478	11.2319	11.2033	11.2551	11.3099	11.2188	11.1994	11.2663	11.2723	11.4271	11.2806	11.4245
10351749	10.5021	10.3699	10.0079	10.2062	10.1183	10.1462	10.2967	9.85224	10.229	10.0631	10.4582	9.90294	10.4644	10.4944	10.3416	10.5943	10.3462	10.294	10.3513	10.473	10.5478	10.3767	10.5942	10.464	10.7097	10.7488	10.7194	10.9197	10.851	10.8338	10.6883	10.87	10.7781	10.7417	10.7181	10.8868	10.9592	11.0068	11.2936	11.1055	11.4038	11.3552	11.0588	11.3108	11.2898	11.3224	11.3389	11.4672	11.3708
10351769	8.22429	8.08629	8.05986	8.07797	8.34784	7.91008	7.82073	7.83621	8.21715	8.11369	7.77389	7.84134	9.17458	9.17077	8.98216	8.93521	9.18869	9.25653	9.09034	9.12666	9.05808	9.20625	9.09412	9.24019	8.76494	8.91395	8.70164	8.86552	8.67112	8.50625	8.212	8.52024	8.47889	8.49519	8.72126	8.63424	8.55512	8.7865	8.52537	8.72825	8.3063	8.40459	8.83337	8.28016	8.6691	8.55273	8.53716	8.50782	8.50556
10351781	7.02433	6.72399	7.29085	7.45169	7.48248	7.66649	7.08034	7.73803	6.92146	7.29948	6.93271	7.54944	9.02288	8.91757	8.99172	8.75375	8.77903	8.99512	8.92967	8.82548	8.84069	8.89743	8.8279	9.12277	7.63594	7.42504	7.45922	7.69684	7.94041	7.26917	7.58148	7.3677	7.52192	7.57545	7.70234	7.82206	7.05823	7.9005	6.92052	7.06795	7.16365	6.73693	6.62013	7.11494	6.56088	6.8214	6.73064	7.17963	7.0538
10351788	8.7706	9.10824	9.06935	8.74758	8.4762	8.39382	8.86417	8.47544	8.76446	8.61338	8.81146	8.78688	9.24125	9.3628	9.17919	9.36033	9.28618	9.32907	9.43473	9.23437	9.35746	9.22921	9.2914	9.44106	8.81653	9.34287	9.06355	8.94668	8.87019	8.75674	8.9223	8.95412	9.33373	8.99062	8.91028	9.06316	9.01601	8.85062	8.41393	8.71803	8.60146	8.71449	8.64544	8.92787	8.90663	8.52481	8.77716	8.73184	8.8176
10351792	7.86295	7.52147	8.03835	8.02135	8.10359	7.91518	7.59613	7.83671	7.63272	7.44534	7.49289	7.71494	8.80143	8.79615	8.60167	8.82608	8.72808	9.06617	8.83284	8.70326	8.80273	8.66368	8.87965	8.96938	7.63182	7.63017	7.46936	7.76355	7.98986	7.39143	7.86058	7.37174	7.35622	7.4599	7.43326	7.70005	7.85201	7.86416	7.20511	7.62824	7.85936	7.90151	7.53226	7.88746	7.7089	7.32094	7.7335	7.85601	7.57852
10351801	9.23801	9.26852	9.47281	9.34755	9.51934	9.46167	9.11045	9.87323	9.28498	9.49131	9.22446	9.50235	8.75334	8.56266	8.95434	8.77335	8.64982	8.49655	8.59682	8.74285	8.63907	8.78009	8.64889	8.56569	9.03166	8.87712	8.75364	8.64586	8.60823	8.9592	8.72835	8.79866	8.75937	8.88169	8.99277	8.6241	8.6808	8.65684	8.78292	8.68099	8.63227	8.59474	8.82024	8.67868	8.64309	8.56915	8.23359	8.50836	8.22225
10351825	10.2616	9.82986	9.9168	10.1062	10.7274	10.5515	10.3964	10.4836	10.5887	10.6793	10.244	10.5518	12.093	12.0889	12.0082	11.956	12.14	12.2617	12.0718	12.0177	12.1529	11.8999	11.7734	12.048	9.73026	9.79737	9.69377	9.95553	10.3896	9.51613	9.72754	10.0483	9.93968	9.74635	10.1856	9.88115	9.83788	10.3628	10.4458	10.64	10.2656	10.2958	10.8292	10.3199	10.7609	10.158	10.5744	10.1758	10.495
10351832	8.15338	8.00412	8.26147	8.30776	8.13901	8.56259	8.30972	8.45069	8.20365	8.31247	7.99622	7.99749	8.79991	8.85379	8.64733	8.67991	8.68303	8.49133	8.60502	8.6618	8.73095	8.78949	8.62764	8.61391	8.23318	7.99937	8.19637	8.2892	8.30241	8.15543	8.21011	8.19225	8.17364	8.21678	8.20153	8.12629	8.20268	8.31005	8.68887	8.73708	8.29102	8.16434	8.71108	8.39029	8.11647	8.38822	8.20383	8.60976	8.17427
10351843	7.34837	7.31188	7.20459	7.281	7.36053	7.28184	7.44443	7.14345	7.20671	7.17092	6.83903	7.22258	7.56713	7.76419	7.42847	7.45938	7.46525	7.60582	7.56799	7.52475	7.55778	7.71828	7.48853	7.58342	7.40968	7.2268	7.12328	7.483	7.16886	7.32464	7.34579	7.30092	7.24002	7.28303	7.28582	7.38288	7.5897	7.34662	7.5204	7.45995	7.39058	7.37851	7.40729	7.14638	7.4162	7.61116	7.47857	7.65775	7.2395
[truncated: 28,132 more rows]
[truncated: 24 more columns]
